# Supplementary material for: Anchoring genome sequence to chromosomes of the central bearded dragon (Pogona vitticeps) enables reconstruction of ancestral squamate macrochromosomes and identifies sequence content of the Z chromosome
Source: BMC Genomics. 2016 Jun 10;17:447. doi: 10.1186/s12864-016-2774-3 (PMC4902969; doi:10.1186/s12864-016-2774-3)
Supplement: Additional file 1: — HSB, primer and BAC clone information. (XLSX 134 kb) [file 12864_2016_2774_MOESM1_ESM.xlsx]

## Sheet: Chr 1
BAC	Forward Primer	Reverse Primer	Flpter	SD	BES Scaffold T7	Start	End	BES Scaffold CCD1	Start	End	Chicken homology	Superscaffold	Size (bp)
57H2	Young et al, 2013 GenBank Acc: JY74031 and JY473970				scf000274	379377	378774	scf000274	257105	257758	3	215-274-560-566-356-176-513-570-402-505	14157941		14157941
63H9	GAATCTGTACACCATTCGGGATA	GTTTTCACTGGCCTCCATTCT	0.22	0.0228201	scf000131	2997043	2996685				3	131-168-317-1490-621	8480915		8480915
57C5	ATGCCCTGGATAGCAGTGAG	ATCTTGCATCCGCTCATCTT	0.26	0.031	scf000072	3970547	3969656				3	72-427-1-292-398	23129095		23129095
16A1	Young et al, 2013 GenBank Acc: JY474038 and JY473978				scf000038	547276	546469	scf000038	399121	399955	3	38	5655962
16H15	CCTTCAACGAATGTCCCAGT	TGAATTGGGTGGGTTTGATT	0.34	0.039	scf000088	2061929	2061142				1	20-348-688-1027-2738-91-586-88	17445137		17445137
219E3	Young et al, 2013				scf000059	4237648	4237216				3	976-1050-59-321-208-15025	9135912		9135912
231C17	CTGTATGGCCAGATTTCCTTCT	GCTTTTGAGAAAATGGAGTGGA	0.362632	0.0250064	scf000059	2407226	2407073				3	976-1050-59-321-208-15025
31C8	CTGGTCTGGGATAAATGGAAAG	GCTATCGAGCTGAAAGCCATAT	0.425	0.065435	scf000349	773921	774072				3	129-349	4754174		4754174
11A17	Azad and Ezaz, unpublished		0.44	0.0326	scf000296	1370080	1369288	scf000296	1272413	1273270	3	296-1086-653	2628077		2628077
			CENTROMERE
16L10	CTTGGGTCACAAATCCGTCT	AGGATCCTTGCTGTTCCTCA	0.5	0.026	scf000722	342701	342857				23	722-967	845920		845920
166M7	CTCCGTTGACCCAATTTTAGAC	TATTCCAGGACCCCTCATACAC	0.519737	0.0174738	scf000031	2502547	2502398	scf000031	2388278	2389115	7	249-31-891-592	9271840		9271840
16A7	Young et al, 2013				scf000112	2014203	2014968	scf000112	2177133	2176784	2			Scaffold 112 maps to two different chromosomes
220D7	Young et al, 2013				scf000365	1265283	1264497	scf000365	1164124	1164989	7	365	1422556
16A12	Young et al, 2013				scf000484	1025191	1025357	scf000500	911725	912701	7	484-626 and 500	2741293		2741293
16A9	Young et al, 2013				scf000110	250456	249850				7	110-372	4929334		4929334
167F2	TTCCAGCATATTAGTGGAGTGC	GAATGCAAACAAATTGGAAGAA	0.558438	0.0212678	scf000605	456998	457660				7	605-334-669	2948656		2948656
215H24	Young et al, 2013				scf3772	973	1402	scf24772	719	725		3772 & 24772	3996
240M14	GCGGTAAGCGAATGTGTAGTTA	CTACAAGCGCTTGACGTCACT	0.63475	0.0192137	scf000058	3095567	3095066				7	58-457-23-812-901-283	14922733		14922733
28K11	CCATTTGGAGTTGTACTGTGCT	CCATTTGGAGTTGTACTGTGCT	0.668125	0.0181783	scf000013	7526607	7526201				7	13	7555732
50i5	Azad and Ezaz, unpublished		0.71	0.034	scf000149	600471	599571	scf000149	396481	397366	5/7	149-424	4214676		4214676
12E8	Azad and Ezaz, unpublished		0.72	0.0781664	scf000125	370089	370933	scf000125	532553	531634	5	125	3269511
170F19	Young et al, 2013				scf000119	2139177	2139978	scf000119	2278623	2277895	5	119	3366018
12E8	Azad and Ezaz, unpublished		0.72	0.078	scf000125	370089	370933	scf000125	532553	531634	5	125	3269511
184J20	Young et al, 2013				scf000125	2881315	2880447	scf000125	2785548	2786414	5	125
220D11	Young et al, 2013				scf000478	664467	665337	scf000478	787368	786542	5	191-478	3614430		3614430
27K21	TTCGTTTTGTGACTGGCAAC	GATGTTTACGGACAGCCACA	0.73	0.037	scf000336	438245	438101				5	151-459-57-737-101-624-655-336
32C14	Ryan, Edwards, Deakin, Ezaz unpublished		0.73	0.044	scf000057	1628652	1629328	scf000057	1728215	1727478	5	151-459-57-737-101-624-655-336	15792258		15792258
137H08	Ryan, Edwards, Deakin, Ezaz unpublished		0.74	0.033	scf000101	3578301	3579179	scf000737	45333	45089	5	151-459-57-737-101-624-655-336
191F7	AAAGAGAGCCTGATCACAGACA	AAAGAGAGCCTGATCACAGACA	0.850303	0.0227053	scf000164	2423741	2423890	scf000164	2497126	2496881	5	279-9-98-587-164-193-428	21705041		21705041
161K22	AGAGAGCAGATGTCCTCTGTCC	GTGAACAGCTGCTCCACAGAT	0.8835	0.0241311	scf000097	1508820	1509525	scf000097	1637394	1636606	5	171-166-467-310-717-1207-97-109-563	17138956		17138956
232K10	Young et al, 2013				scf000004	4766225	4766273	scf000004	4915261	4914505	18			Scaffold 4 and Super-scaffold 4-644-436-140 split onto multiple chromosomses
222N5	Young et al, 2013				scf000111	1364384	1365193	scf000111	1462629	1461769	1	111-974-1393	3871013		3871013
229E3	Young et al, 2013				scf000632	247459	247982	scf000632	247459	248302	5	738-1183-210-946-1142-660-477-318-885-632-819	8415816		8415816
206D14	Young et al, 2013				scf000892	107139	106827	scf000312	60872	61158	1	892 and 99-636-312	6387354		6387354
												Total bp anchored	221073857
												Percent of chromosome	68.3291
Young MJ, Meally DO, Sarre SD, Georges A, Ezaz T: Molecular cytogenetic map of the central bearded dragon , Pogona vitticeps ( Squamata : Agamidae ). Chromosom Res 2013, 21:361–374.										GenBank Accession for BAC end sequences: JY473859-JY47041

## Sheet: Chr 2
BAC	Forward Primer	Reverse Primer	Flpter	SD	BES Scaffold T7	Start	End	BES Scaffold CCD1	Start	End	Chicken homology	Superscaffold	Size (bp)
231M10	AATGTCATTCTCTGATCCCTGAG	TCCGATTGATGAAACCTTACAA	0.00321429	0.00955504	scf000203	3100459	3100318				Z	203	2456472
169F22	GTATCCGGTCTTCAGCTGATG	CGTAGTTCAAACTCAGCACACC	0.0122449	0.0135808	scf000766	443808	443655				Z	439-766-608-953	2705254	2705254
76H7	Ryan, Edwards, Deakin, Ezaz unpublished		0.06	0.054	scf000804	53103	52404	scf000635	54774	54585	Z	804 and 635	1145223	1145223
107D1	Ezaz et al 2009; Young et al 2013										Z	192-51-407	8795470	8795470
126K15	Ezaz et al 2009; Young et al 2013										Z	439-766-608-953
201M16	Ezaz et al 2009; Young et al 2013										Z	159	2892432
16A4	Young et al 2013				scf000026	6248790	6249132	scf000353	152182	151736	Z	26-353-130	10995834	10995834
141L17	Ezaz et al 2009; Young et al 2013										Z	245-863-410-299-596-322	7897054	7897054
			CENTROMERE
52J6	Azad and Ezaz unpblished		0.29	0.033	scf000123	2588121	2588351	scf000123	2704406	2703526	Z	123-199	5761214	5761214
151O19	Ezaz et al 2009; Young et al 2013										Z & 4	528-1323	1012717	1012717
176E5					scf000363	174012	173761	scf004259	2003	1296	Z	363	1430159
42J16	CAAGAAACACAGGCCTCATACA	AATGGTTGTTGCAACATTGAAG	0.377273	0.0261334	scf000293	820523	819754				Z	293-295-390	4878925
195K1	Young et al 2013				scf000061	1523493	1523211	scf000061	1372551	1373419	Un	61	4471941
200H9	Young et al 2013				scf030529	174012	173761	scf000061	1400861	1401658	Un	61
203J2	Young et al 2013				scf000140	1840050	1840749	scf000140	1934611	1933957	18	140	3187113	Super-scaffold 4-644-436-140 split onto multiple chromosomses
189J2					scf000019	1041406	1042217	scf000019	1187559	1186719	18	449-19-1006	8285354	8285354
213G6	GGGAAAAGAAACAGGAGGAAGT	ACTAAGTGCAGCAGGCTGAAC	0.591	0.0942524	scf000019	4453927	4453777	scf000019	4326371	4326616	18	449-19-1006
57B1	Azad and Ezaz unpblished		0.68	0.015	scf000271	902868	902000	scf000271	757588	758415	Un	271	1923568
21F11	CCACTAGGTCTCTTCCATCCAC	TGCGGTGTTTCTCATTCTAGAA	0.776667	0.0416333	scf000575	501500	502096				13	43-452-575	7304866	7304866
16A23					scf000012	2763607	2764337	scf000012	2920598	2919848	1 &12	12-74-188-256	16413900	16413900
74F13	GTCGTTGGTTACAGCCTCTGAT	AACGAACCCAGTTGATGTGTT	0.786842	0.0186149	scf000211	190739	190889				12	211-443-1018-328-242	7545615	7545615
121A19	CTTCATTTTCCGTTCTGGTTTC	TCCAGGTGTTGTGAGACAGTTC	0.79875	0.0218606	scf000242	594565	594427				12	211-443-1018-328-242
219G15	Young et al 2013				scf000392	1159538	1158858	scf000392	1013037	1013530	12	392-588	2090157	2090157
238E7	Young et al 2013				scf000392	966105	966160	scf000392	1113429	1112773	12	392-588
1P9	Ryan, Edwards, Deakin, Ezaz unpublished		0.91	0.026	scf000036	3935556	3935696	scf000036	4035757	4034946	2	715-244-36-305-209-782	13072589	13072589
104C4	Ryan, Edwards, Deakin, Ezaz unpublished		0.92	0.031	scf052169	396	1				Un	52169	396
160F4	Ryan, Edwards, Deakin, Ezaz unpublished		0.92	0.043	scf000821	80437	80187	scf000823	395714	395170	Un	821 & 823	872315
60N4	Ryan, Edwards, Deakin, Ezaz unpublished		0.92	0.052	scf000909	26762	26629				Un	909	350280
87O15	Ryan, Edwards, Deakin, Ezaz unpublished		0.93	0.019	scf001567	24062	24201				Un	1567	41726
225M3	Ryan, Edwards, Deakin, Ezaz unpublished		0.93	0.036	scf000982	95786	95641				16	982	283098
63C12	Ryan, Edwards, Deakin, Ezaz unpublished		0.93	0.022	scf000944	264213	263684	scf000944	170208	170787	Un	944	315617
119M24	Ryan, Edwards, Deakin, Ezaz unpublished		0.93	0.045	scf000944	162306	161677	scf000944	69820	70069	Un	944
153E7	Ryan, Edwards, Deakin, Ezaz unpublished		0.94	0.029	scf000763	270935	271643	scf000763	397617	397141	Un	763	504763
116O22	Ryan, Edwards, Deakin, Ezaz unpublished		0.95	0.059				scf000642	120111	119960	Un	642	675981
												Total bp anchored	117310033
												Percent of chromosome	40.5034
Ezaz T, Moritz B, Waters PD, Marshall Graves JA, Georges A, Sarre SD (2009) The ZW sex microchromosomes of an Australian dragon lizard share no homology with those of other reptiles or birds. Chromosome Research 17:965-73.
Young MJ, Meally DO, Sarre SD, Georges A, Ezaz T: Molecular cytogenetic map of the central bearded dragon , Pogona vitticeps ( Squamata : Agamidae ). Chromosom Res 2013, 21:361–374.

## Sheet: Chr 3
BAC	Forward Primer	Reverse Primer	Flpter	SD	BES Scaffold T7	Start	End	BES Scaffold CCD1	Start	End	Chicken homology	Superscaffold	Size (bp)
199D4	Young et al 2013				scf000301	527681	528064	scf000301	608339	607695	19	*301	1716842	*Super-scaffold 301-706 split two different chromosomes
212O13	TTGGCAGAGGAACACATAAATG	TACACATTGAGCCAAACCTCAC	0.12	0.031	scf000039	2594117	2594805	scf000039	2689716	2689178	9	39-147-401	9937706	9937706
185A1	Young et al 2013				scf000064	1400311	1399682	scf000064	1400311	1399682	1	373-64-565	6652381	6652381
98J10	GGGAAAGATGGTTACATTGACC	TTCATCCACTTCCTTGATCATG	0.18	0.026	scf000086	2520409	2519612	scf000086	2439678	2440563	9	86	3904823
70H15	GAGAATGTCATGCTGAAGCTTG	TACGGGCAATACCTTGAAGACT	0.29	0.053	scf000047	3002392	3002234				6	47-786	5612237	5612237
60E8	TTTTCTCTCTTTGCTCCCTTTG	GCACTGTGAAGTGTTGAGGAAG	0.36	0.054	scf000535	448483	448336				6	535	893888
220D15	Young et al 2013				ambigous			scf000017	2851421	2851222	1	433-17-136-985	11930776	11930776
214J17	Young et al 2013				scf000124	2239521	2238646	scf000124	2111451	2112303	1	124	3278127
213B13	Young et al 2013				scf000189	1903481	1904355	scf000189	2017649	2016998	1	300-189-170-56-817	12206141	12206141
224N13	Ryan, Edwards, Deakin, Ezaz unpublished		0.64	0.29	scf000132	1349119	1349505	scf000132	1434738	1433923	6	79-25-104-132	17253217
23L24	CAGCTGCAGTATCAACAAGGAG	CAATCTGGTAGATGCGGACATA	0.73	0.055	scf000025	1585591	1585450				6	79-25-104-132
221A23	Young et al 2013				scf000144	2221011	2221796	scf000144	2322706	2322085	6	144-1258-515	4190122	4190122
137C12	GCAACACTCAAGAAGGCACA	TTCCAATTTCCAGCCACTTC	0.75	0.036	scf000134	2136271	2137043				1	68-113-200-108-923-55-1162-922-134	22504095	22504095
141N2	ATCCTTTAGCAAGCCTTCCTCT	GTATATTCACTCTCCGCCCTGA	0.78	0.039	scf000113	2274470	2275247				1	68-113-200-108-923-55-1162-922-134
71H17	CCTCCAAAGAGTCGCACTTC	CATCTTTGCTTTGTGCTGGA	0.8	0.024	scf000068	2527481	2527900				1	68-113-200-108-923-55-1162-922-134
224L15	GAAGTGCACCTGCTACCACA	CAAGAGCTGGTCTTCCCAAG	0.81	0.017	scf001301	40186	39891				23	940-1301	424016	424016
126J11	GCATGCCAGCTCACTGAATA	CGCCTCAAAGTTTTCCAGTC	0.82	0.045	scf000752	94285	95075				23 &14	752	518594
233A1	Young et al 2013				scf001047	22393	22749	scf001047	115211	114715	1	625-1047	934812	934812
61D8	Patel et al 2010; Young et al 2013				scf000148	2378693	2379569				1	148	2989754
41K6			0.98	0.03	scf000148	88156	87560				1	148
												Total bp anchored	104947531
												Percent of chromosome	44.0559
Patel VS, Ezaz T, Deakin JE, Graves JA (2010). Globin gene structure in a reptile supports the transpositional model for amniote α- and β-globin gene evolution. Chromosome Research 18:897-907.
Young MJ, Meally DO, Sarre SD, Georges A, Ezaz T: Molecular cytogenetic map of the central bearded dragon , Pogona vitticeps ( Squamata : Agamidae ). Chromosom Res 2013, 21:361–374.

## Sheet: Chr 4
BAC	Forward Primer	Reverse Primer	Flpter	SD	BES Scaffold T7	Start	End	BES Scaffold CCD1	Start	End	Chicken homology	Superscaffold	Size (bp)
219I19	Young et al 2013				scf000227	1240593	1241480	scf000227	1387962	1387453	20	633-227-979	3228992	3228992
230L10	Young et al 2013				scf000284	386756	387506	scf000284	517737	517057	20	284	1853108
55L2	GGGTCCTGCTATTTGTTCTTTG	TTCCGTTGATATGTTTGAGCAC	0.13	0.027	scf000041	1387862	1387710				20 & 26	41	5401114
39P7	AGTTGCGGTCATTTTCAGGTAT	ATGCTGTTCAATGTTGGCTTT	0.14	0.058194	scf000022	2600587	2600736				20	22-107	10245060	10245060
6M2	TATCCAACGGAGCACAGAAAC	ATAGCTGTTCATGCTGTCCTCA	0.2	0.0172157	scf000475	376891	377034	scf000475	515304	514826	26	475	1070860
152L3	TCAGAGATGTCATCCCAAAATG	CTGTGTGGATATCCTCCCTTCT	0.17	0.028	scf000030	4872817	4873516				26	30	6057022
47D22	GTTCATCCTGGAGGAAGATGAG	CAAGCTGTGTAAAGGGCTTTCT	0.22	0.0316402	scf000008	6052095	6052247				26	8-613-1222	10012409	10012409
240G13	ATTATTCCACAGAAAGCCCTCA	CGGTTGTCATCTCTAACAGCAG	0.299	0.038	scf000259	877698	877557				8	93-259-118-482-825-425-184-177	17179514	17179514
			CENTROMERE
43K4	CTTCGTAAATGGTGTCCTGGTT	CAGTGGACACCATCAAGGAGTA	0.82	0.03	scf000018	862752	862597				2	18-87-493-387-832-828-874-67	19003787	19003787
219N21	Young et al 2013				scf000067	1095211	1095551	scf000067	1240516	1240269	2	18-87-493-387-832-828-874-67
16A5	Young et al 2013				scf000112	866331	866756	scf000112	992449	991875	2	49-112-1014-206-900-397-662-896	13844486	13844486
240P5	Young et al 2013				scf000049	1822231	1821525	scf000049	1666491	1666935	2	49-112-1014-206-900-397-662-896
												Total bp anchored	87896352
												Percent of chromosome	41.4056
Young MJ, Meally DO, Sarre SD, Georges A, Ezaz T: Molecular cytogenetic map of the central bearded dragon , Pogona vitticeps ( Squamata : Agamidae ). Chromosom Res 2013, 21:361–374.

## Sheet: Chr 5
BAC	Forward Primer	Reverse Primer	Flpter	SD	BES Scaffold T7	Start	End	BES Scaffold CCD1	Start	End	Chicken homology	Superscaffold	Size (bp)
16A22	Young et al 2013				scf000403	371761	371269	scf000403	256586	257391	4	403-1052	1522557	1522557
64B22	TCCAAGATGTCAATGACAATCC	GGCTGTCAGCTGCATTATTTTA	0.139211	0.0271514	scf000035	3780928	3781410				4	35-331-316-520	9937101	9937101
19P18	AGGGGCCAAATAATCCAGTT	GCTCGGGATATGGTGTCAAT			scf000011						4	11-143-114	14995900	14995900
16A3	Young et al 2013				scf000464	589268	589626	scf000464	698694	698264	4	464	1093187
220D13	Young et al 2013				scf000441	579266	579659	scf000441	699205	698356	4	441	1149567
213P24	TCCCAAAGTCAAATGAGAATTTG	CAGAATGTCCCATGATAGGTGA	0.5645	0.0262092	scf000511	884034	883238				1	103-511	4582971	4582971
201K21	Young et al 2013				scf001073	212066	212449	scf054188	382	187	9	1073 & 54188	219018	219018
106M24	TGTTGTAGAAGGGAGCAGTGAA	GGCGAATATTGGACAGAAAATG	0.604571	0.0309974	scf000120	3143943	3144562				1	120-758-225-764-1354	6725438	6725438
82D6	AGAGCATTGGAAGAAAGGGATC	TTGACAGCCATTCTTAGCTCTG	0.709063	0.0480832	scf000855	9331	9175	scf000466	1019521	1019940	4	320-446	2772503	2772503
16H15	CCTTCAACGAATGTCCCAGT	TGAATTGGGTGGGTTTGATT	0.94	0.051	scf000088	2061929	2061142				1	20-348-688-1027-2738-91-586-88	17445137	17445137
208G18	Young et al 2013				scf000024	5573636	5573213	scf000024	5476716	5477545		potential assembly error
210E16	Young et al 2013				scf000581	51584	52353	scf000581	162556	161755	1	581-268-1335	2843490	2843490
233L23	Young et al 2013				scf000581	86048	86855	scf000581	297218	297091	1	581-268-1335
												Total bp anchored	63286869
												Percent of chromosome	35.5143
Young MJ, Meally DO, Sarre SD, Georges A, Ezaz T: Molecular cytogenetic map of the central bearded dragon , Pogona vitticeps ( Squamata : Agamidae ). Chromosom Res 2013, 21:361–374.

## Sheet: Chr 6
BAC	Forward Primer	Reverse Primer	Flpter	SD	BES Scaffold T7	Start	End	BES Scaffold CCD1	Start	End	Chicken homology	Superscaffold	Size (bp)
198N24	Young et al 2013				scf000282	1706613	1705712	scf000282	1582294	1583142	1	282-994	2137431
211I19	Young et al 2013				scf000024	5667534	5666841				2	432-24-1777-10-814-445-1233	18010456
129O15	Ezaz et al 2009; Young et al 2013				scf000010						2	432-24-1777-10-814-445-1233
168D8	Ezaz et al 2009; Young et al 2013				scf000010						2	432-24-1777-10-814-445-1233
101M20	Ezaz et al 2009; Young et al 2013				scf000015						2	15-3-1966	23621472
174P24	Young et al 2013				scf000015	1658058	1657303	scf000015	1543732	1544565	2	15-3-1966
22H1	Ezaz et al 2009; Young et al 2013				scf000003						2	15-3-1966
9I16	Ezaz et al 2009; Young et al 2013				scf000480						2	480-911	1403060
16A11	Young et al 2013				scf000257	1577612	1578044	scf000257	1721243	1720733	2	257-741-456	3669080
64E23	CTGTAAAGGGGAGTTCATTTGC	GTGGCTATGATTCTGTTGGTCA	0.152821	0.0247034	scf000066	1225161	1225952	scf000066	1362000	1361825	2	66	4322673
			CENTROMERE
212P24	Young et al 2013				scf000418	566004	565920	scf000418	435359	436218		69-418	5484878
58O7	TTAAGCTCCTGGGTACTGAAAAA	GTGGCATGACTTCGCTCTAAG	0.724444	0.0274368	scf000197	455737	455237				27	197-855	2887300
132P11	Young et al 2013				scf000167	210410	209641	scf000167	90514	91139	27	167-13119	2844613
225A2	Young et al 2013				ambigious			scf001164	50407	49599	4	1164	161260
200O10	Young et al 2013				scf001088	50185	49381	scf001320	34328	35127	1, 11, 16	1088 & 1320	305347
200H5	Young et al 2013				scf000004	6610375	6609636	scf000004	6501398	6502259	18			Scaffold 4 and Super-scaffold 4-644-436-140 split onto multiple chromosomses
62J17	Ryan, Edwards, Deakin, Ezaz unpublished		0.951	0.028	scf000127	33803	33572	scf000261	1967681	1968143	8	127 & 261	5278680
												Total bp anchored	70126250
												Percent of chromosome	58.7117
Ezaz T, Moritz B, Waters PD, Marshall Graves JA, Georges A, Sarre SD (2009) The ZW sex microchromosomes of an Australian dragon lizard share no homology with those of other reptiles or birds. Chromosome Research 17:965-73.
Young MJ, Meally DO, Sarre SD, Georges A, Ezaz T: Molecular cytogenetic map of the central bearded dragon , Pogona vitticeps ( Squamata : Agamidae ). Chromosom Res 2013, 21:361–374.

## Sheet: Microchromosomes
	BAC	Forward Primer	Reverse Primer	BES Scaffold T7	Start	End	BES Scaffold CCD1	Start	End	Chicken homology	Superscaffold	Size (bp)
Micro 7	55E1	TGATGCTTCTTCGTCAGGAGTA	GTAGTCGGCTGATGAAGGAATC	scf000706	369636	368980				19	706	578183	*Super-scaffold 301-706 split two different chromosomes
	207H24	CCGTACTGTAAGCATCCATGG	GCTTGGGTTCGAATTTAGTCAC	scf000083	2622655	2622608				19	83	3927248
	178P8	CCAGAATATGCTGTCAATGGTG	GGCCAAGTTGATTTTGATGAAT	scf000658	212622	212076				19	658	647861
	163B7	AAGACAGCAATCCAGCTTTTG	CTCCATCCTCTTGGGTTTTGT	scf000491	978882	978737				21	491	5955
	75B13	CCTGAGTGTTGAGTGCACTTTT	CCTTGTGCTTCACCCTAATTTC	scf000040	4308273	4307735				21	40	5554893
	197P21	Young et al 2013		scf000040	3377850	3378659	scf000040	3516502	3515889	21	40
											Total bp anchored	10714140
											Percent of chromosome	20.0292
Micro 8	232P19	Young et al 2013		scf000096	329747	329239	scf000096	232534	231783	11	96	3682148
	90K22	TGTACCGGTTACAGATCACACC	TCCTGCTGACTTTTGTGAATTC	scf000264	90590	90425				11	476-264-809	3507308
	105P18	Young et al 2013		scf000663	306447	305640	scf000663	158269	159023	11	663-629-882	1710315
											Total bp anchored	8899771
											Percent of chromosome	18.5396
Micro 9	230K11	Young et al 2013									980	284027
	2K23	TTTGGAGCACTGATATTGTTGG	AGAATGGTACTGGCAAATTGCT				scf000358	1082743	1083300	10	358-1044	1688112
	176G9	Young et al 2013								5 & 9	85	3910869
	26E15	ATGTTTCACGATGATCACCAAC	TGCGTATGTTCGGAATGAAAC	scf000121	1777964	1777183				10	37-121	9073155
											Total bp anchored	14956163
											Percent of chromosome	32.8791
Micro 10	161M1	ATCTCCATCTCCAGCTTCTCC	ATCTCCATCTCCAGCTTCTCC	scf000194	946551	947210				4	194	2539523
	236C5	Patel et al 20120; Young et al 2013		scf000695	410824	410457				14	695	598496
	220D12	Young et al 2013		scf000481	678102	678624				4	481-600-1287-612	2639951
											Total bp anchored	5777970
											Percent of chromosome	13.2538
Micro 11	188M22	Young et al 2013		scf000063	992649	991839				10	63-512	5433166
	220D8	Young et al 2013		scf000525	543607	544138				24	7-525	10689092
	27O15	GCGAAGACTTCACATCTGTCAT	TGCTTTAGAGACTTTCCTGTAGCA	scf000007	3997493	3997351				24	7-525
											Total bp anchored	16122258
											Percent of chromosome	38.7227
Micro 12	221B16	Young et al 2013		scf000650	512928	512412	scf000650	394389	394760	14	650	662486
											Total bp anchored	662486
											Percent of chromosome	1.50038
Micro 13	185N3	Young et al 2013		scf001202	112654	113132	scf001072	149191	149860	Un	1072 & 1202	361755
	240C19	GCATCACGTGTGCTGATACTAAG	CAGACAAACATCATCAGGGAGA	scf000237	1477692	1477845				25	237	2162574
											Total bp anchored	2524329
											Percent of chromosome	1.56535
Micro 14	214G3	Young et al 2013		scf000102	285422	286146	scf000102	451093	450532	15	307-329-102-568	7736399
											Total bp anchored	7736399
											Percent of chromosome	21.7905
Micro 15	16A10	Young et al 2013		scf000381	1202599	1202282	scf000381	1003320	1004070	9	381	1395336
											Total bp anchored	1395336
											Percent of chromosome	4.44586
Z	BAC contig	Ezaz et al 2013 (191A8, 35P4, 205L5, 172F5, 151P16, 3L7, 159B13, 237P23, 151D5, 183A18: GenBank Acc No. KF541658								23		356100
	150H19	CAGGATGACCTTATCGACTTCA	AGCAAAGAACAGAGGAATCTGG	scf000280	72352	72745	scf000160	126134	126235	17	160 & 280	4761152
	67D13	TGCCTTAATTCCCAGACCAG	AACCTAAAGCCCTGGATCGT	scf000179						17	179	2674380
										17	531 (tentatively connected by gene CNTRL)	907323
											Total bp anchored	8698955
											Percent of chromosome	25.3726
Unknown micro
	183J12	CCTGGATCCCATGTTCTTTG	AGCCAAACACCTGAATGTCC	scf000668	126245	126604				17	668	632831
	60F23	CAGAACCACACCCAAATGAA	TCTGTGGATCTTCACGTTGC	scf000765	347707	348066				17	765	503321
	2N3	ACATTGAATTCACTGCTGATGG	CTCAGCAAATGTCAAATCACGT	scf000337	383422	384056				14	337	1559166
	104H17	GGTGAAATGGTCAACAGCATC	TGCTTTGATACTTGACTGCCTTT	scf006910	1406	1255				Un	6910	1450
	100O13	Ezaz et al 2013								23	275	1904878
	215D15	Ezaz et al 2013								23
	218G5	GTCCTCGAAGGGTCTGGAAT	TCTCCTTTCGATCTGCGTTT							23	345	1524142
	57P12	TCCGAGAGTACCCGATCCTA	GTGGGTTTTGCATCTGTGTG	scf014350	356	204	scf000458	47083	46912	23	458	1106536
	163G5	TTCAGGACAAAATCCCGAAG	TTTTCCAACAATGCCTCTCC							23	1437	62875
											Total bp anchored	7295199
Ezaz T, Azad B, O’Meally D, Young MJ, Matsubara K, Edwards MJ, Zhang X, Holleley CE, Deakin JE, Marshall Graves JAM, Georges A, Edwards S V, Sarre SD: Sequence and gene content of a large fragment of a lizard sex chromosome and evaluation of candidate sex differentiating gene R-spondin 1. BMC Genomics 2013, 14:899.
Young MJ, Meally DO, Sarre SD, Georges A, Ezaz T: Molecular cytogenetic map of the central bearded dragon , Pogona vitticeps ( Squamata : Agamidae ). Chromosom Res 2013, 21:361–374.

## Sheet: Anole-Chicken HSBs
		Chicken						Anole
HSBID	Chromosome	Start	End	Strand	Length	# of Genes	First2Last	Chromosome	Start	End	Strand	Length	# of Genes	First2Last	ActualMappedLen
35	1	120895841	149370375	1	28474534	275	28442753	3	98153973	126968903	-1	28814930	213	28202857	27717059
31	1	70488413	78832314	1	8343901	87	8351905	5	80577446	87044407	-1	6466961	73	6466928	8340891		Mapped to dragon chromosomes
23	1	10795986	16554146	1	5758160	57	5596928	5	91620973	98828316	1	7207343	62	7012360	5206220
97	3	36774368	44741267	1	7966899	98	7935064	1	216153333	225960619	1	9807286	94	9738221	7811765
104	3	61819208	68269024	1	6449816	58	5563762	1	180043901	188645716	1	8601815	56	8283816	5294282
112	3	97499348	103107220	1	5607872	40	5234507	1	142994194	150614316	-1	7620122	43	7160599	5210716
82	3	9605855	11619004	1	2013149	25	1865740	1	123886659	127283387	1	3396728	21	3059129	1786972
137	4	62871559	71249624	1	8378065	107	8378994	5	99645746	112853856	-1	13208110	93	13208127	8315097
135	4	53345921	59735583	1	6389662	56	5715118	5	136580662	144479825	1	7899163	58	7087574	5627679
141	4	88664995	89365956	1	700961	24	696815	6	59317277	60768912	1	1451635	30	1451049	644945
152	5	26607420	29639629	1	3032209	60	3219491	1	37479265	41895000	-1	4415735	55	4374242	2801754
154	5	36554328	38619921	1	2065593	27	2053309	2	54335991	57152860	-1	2816869	24	2780739	1967208
162	6	23437666	28014188	1	4576522	110	4335135	3	38122795	46499711	1	8376916	74	7761970	4243309
159	6	12439200	12593581	1	154381	9	167641	3	51226310	52121750	-1	895440	11	893936	100542
177	7	24135715	28241104	1	4105389	42	4137099	1	83064314	90284442	-1	7220128	51	6343766	4029267
168	7	2478122	4738312	1	2260190	29	2357558	1	112999974	117547099	1	4547125	27	4462790	2123058
172	7	8828383	10314400	1	1486017	8	472169	2	131255632	134290931	-1	3035299	10	1714235	317454
190	8	21905583	25866005	1	3960422	77	3959525	4	111070454	115870131	1	4799677	59	4781247	3937488
182	8	3711460	4175887	1	464427	18	464971	4	71035114	74229671	1	3194557	37	3195547	412033
197	9	17356791	25174599	1	7817808	120	7808303	3	17336	18180867	1	18163531	118	18163370	7693609
193	9	1898711	3665369	1	1766658	36	1766668	3	35531775	38001507	1	2469732	30	2462537	1721878
201	11	3644203	8650289	1	5006086	42	4804352	LGc	31906	4685738	1	4653832	28	3742023	4782375
205	11	15955298	17422874	1	1467576	12	1275980	LGc	4697999	6100314	1	1402315	14	1162527	733938
210	12	3511133	5777566	1	2266433	33	2251651	2	155964862	160000901	1	4036039	32	3585490	1940115
206	12	84503	1120040	1	1035537	19	1037394	2	153698228	155547547	1	1849319	21	1486061	775561
222	13	13049400	14791761	1	1742361	62	1753868	2	137800378	142535285	1	4734907	59	4685428	1720216
225	15	3220595	5481272	1	2260677	52	2534875	LGb	3933	2287450	1	2283517	46	2283867	2248122
226	15	11594509	12523927	1	929418	10	1012655	LGb	2290607	3267840	1	977233	14	977151	230591
227	17	7982749	8259962	1	277213	2	232576	LGg	8754	389027	-1	380273	2	297611	161606
233	18	8981538	9840170	1	858632	62	910006	2	96646311	102398127	1	5751816	62	5649216	828610
238	20	5227820	9344217	1	4116397	90	4073355	4	143650175	155345879	1	11695704	99	11560352	3977076
235	20	587122	1348114	1	760992	25	798454	4	133973963	135122240	-1	1148277	25	1174278	778841
239	20	13739311	13943251	1	203940	7	175747	4	146950455	147806911	-1	856456	9	794145	133210
240	22	3200019	3330899	1	130880	1	1556	LGa	6796002	7023745	-1	227743	1	1559	1555
241	24	2899359	4193469	1	1294110	24	1245959	LGa	79336	3478295	-1	3398959	22	3053271	1174304
246	26	2849999	3804215	1	954216	52	877528	4	125465806	130625418	1	5159612	44	4811588	869820
247	26	3989829	5066228	1	1076399	52	1055918	4	118118597	123117199	-1	4998602	54	5014791	1049825
248	27	1037739	2307392	1	1269653	47	1267815	6	65505103	66084831	1	579728	11	602573	1260681
255	27	4719703	4831330	1	111627	12	130236	6	62408342	62876141	1	467799	11	447859	50434
180	27	4479147	4607658	1	128511	11	128800	6	72368525	72899098	-1	530573	9	537328	106525
27	1	37720311	59554771	1	21834460	394	21773660	5	15283392	42197112	1	26913720	299	26487860	21546477
33	1	84031404	117763089	1	33731685	338	33453208	3	130621986	181062358	-1	50440372	328	50075269	33393067
26	1	25060189	35956882	1	10896693	89	10867821	5	49970224	63763433	-1	13793209	76	13737013	10752071
46	1	184851193	193314626	1	8463433	79	8488406	3	189362360	200347848	1	10985488	78	10922521	8315211
28	1	61123364	64618847	1	3495483	56	3520945	5	10272255	14720950	1	4448695	52	4475925	3469607
44	1	181429260	184238799	1	2809539	38	2764433	3	186028091	189179618	-1	3151527	35	3055598	2323017
43	1	176654729	180349220	1	3694491	36	3666225	3	181366513	185950328	1	4583815	40	4503994	3664300
29	1	65978733	69348290	1	3369557	34	3296995	5	6208813	9988673	-1	3779860	29	3709985	3192655
25	1	21459528	25043926	1	3584398	33	3585430	5	63806999	68824713	1	5017714	36	5016033	3549673
40	1	172935366	174495949	1	1560583	33	1561527	1	136895429	140194234	1	3298805	56	3326682	1507118
20	1	1087930	4327198	1	3239268	30	3220229	5	482	3755276	-1	3754794	34	3679406	1220560
39	1	160518496	171213573	1	10695077	30	10435290	3	69518552	83193356	-1	13674804	34	13355551	10129501
22	1	6980847	10770900	1	3790053	22	3784453	5	87045989	90615670	-1	3569681	16	3261766	3634775
38	1	158070906	160508657	1	2437751	16	2299563	3	86178237	88820756	1	2642519	21	2470859	2229144
47	1	193319547	194941389	1	1621842	16	1616766	3	200475358	202347724	-1	1872366	14	1862168	1556930
41	1	174596290	175389543	1	793253	15	793486	1	132277675	132843581	-1	565906	15	565891	613619
30	1	69774712	70478546	1	703834	13	708281	5	90711517	91563175	1	851658	14	839397	682994
36	1	150006314	151839767	1	1833453	13	2167550	3	83218317	85582103	-1	2363786	12	1273746	536144
37	1	152390817	158054920	1	5664103	10	5316547	3	88867511	98114439	1	9246928	15	9032739	3518964
24	1	16909307	19916166	1	3006859	9	2353377	5	68855215	72902900	-1	4047685	9	3467607	245173
34	1	117864279	120169945	1	2305666	7	2098519	3	127140188	130600107	1	3459919	15	2685746	781747
21	1	4758171	6368176	1	1610005	6	590622	5	4323848	6076477	1	1752629	4	403179	246311
32	1	83638192	83828344	1	190152	4	210717	2	82791874	83155535	-1	363661	5	386816	181007
45	1	184295775	184583457	1	287682	3	329764	5	124955226	125379410	-1	424184	4	251781	173150
42	1	176146466	176319867	1	173401	2	223818	2	82170579	82385140	1	214561	2	224168	84723
48	1	195346125	197260655	1	1914530	2	1669547	3	202558410	204408068	1	1849658	0	0	1
50	2	5777127	32311025	1	26533898	268	26457203	6	3483263	32151004	1	28667741	237	28499455	26086376
71	2	134426969	146665511	1	12238542	82	12238750	4	3427056	14024885	-1	10597829	61	10524669	12155997
68	2	115405246	123492047	1	8086801	68	7662024	4	27286154	34341076	1	7054922	67	6791140	7646945
49	2	1057768	5405970	1	4348202	66	4504882	6	52161	3418861	-1	3366700	47	3414347	4238647
56	2	49245239	57182022	1	7936783	59	7936009	6	47907804	56403428	-1	8495624	68	8491600	7760417
66	2	102828976	108915224	1	6086248	56	5119310	4	34595537	42735189	-1	8139652	55	6786163	5032282
57	2	57190838	63680113	1	6489275	55	6256026	4	51337829	59719420	1	8381591	62	7182660	6247009
65	2	92103832	99457063	1	7353231	53	7427880	4	42755388	53977804	-1	11222416	70	11167079	7193038
69	2	123591242	129410353	1	5819111	50	5327429	4	21152419	27166465	-1	6014046	45	5372962	4370166
70	2	129575454	132750409	1	3174955	38	3222987	4	17466105	21028523	1	3562418	36	3583936	3040306
55	2	46153409	49141291	1	2987882	34	2970808	6	43779498	47834633	-1	4055135	32	4045632	2955632
53	2	41124268	42400581	1	1276313	27	1217644	6	35804020	38341158	1	2537138	34	2473527	1198714
52	2	38376122	41098624	1	2722502	25	2655942	1	192672055	196503109	-1	3831054	23	3753068	2626686
51	2	33807424	36312512	1	2505088	24	2600516	6	32264247	35566911	-1	3302664	25	3228428	2445769
63	2	87994540	91071568	1	3077028	23	3064979	4	66849619	69027418	1	2177799	20	1742475	3056645
62	2	85523606	87985267	1	2461661	18	2627361	6	56559502	57926572	-1	1367070	16	1365129	2160315
72	2	146935491	149615356	1	2679865	15	1843127	4	127790	3172551	1	3044761	17	2601938	1750981
73	2	149676757	152202823	1	2526066	14	2009140	4	14666481	17310146	-1	2643665	29	2112302	1916270
58	2	77120607	78696289	1	1575682	13	1273075	4	59840338	61938766	1	2098428	13	1824225	801124
59	2	79385050	80455008	1	1069958	10	769782	4	65450111	66780335	1	1330224	9	898341	526173
54	2	45139772	46078474	1	938702	9	784117	6	41619366	43672904	1	2053538	7	1712498	540038
61	2	82778528	83537678	1	759150	9	672578	6	54110979	54750580	1	639601	7	596392	609462
60	2	80779718	81707728	1	928010	8	842020	4	82365959	82713281	1	347322	5	312360	402512
64	2	91444021	91986739	1	542718	5	267552	6	54968377	55600196	1	631819	4	292346	236671
67	2	111550083	111742919	1	192836	1	2455	4	147424940	147561753	1	136813	1	5131	1
90	3	18739795	24753273	1	6013478	74	5788147	1	235832003	245237845	-1	9405842	73	9067142	5714005
105	3	68416650	71213601	1	2796951	50	2669358	1	188878818	192633009	-1	3754191	51	3492569	2551433
96	3	32086730	35150027	1	3063297	46	3085891	1	230904620	235821821	1	4917201	48	4912685	3041937
109	3	79704853	84058187	1	4353334	37	3961679	1	196519290	202063198	1	5543908	39	5452568	3598007
111	3	90944294	96569118	1	5624824	37	5631319	1	151316513	162381340	1	11064827	62	11037153	5604261
101	3	51352151	54151316	1	2799165	31	2787893	1	212584162	216015036	-1	3430874	27	3412301	2762163
108	3	77556000	79350580	1	1794580	28	1565269	1	173803815	176522833	1	2719018	27	2342557	1540777
110	3	85055888	89951421	1	4895533	26	4882142	1	162418758	168221560	-1	5802802	31	5787088	4800261
95	3	30645332	31984102	1	1338770	25	1303490	1	226546574	230147416	-1	3600842	20	3447969	1166872
89	3	18058386	18735396	1	677010	23	687788	1	251254764	252831034	1	1576270	21	1567896	673052
117	3	111817387	113409915	1	1592528	22	1586922	1	137826557	139355457	1	1528900	16	1243045	898197
87	3	17017500	17818110	1	800610	20	843361	1	252836047	254284992	-1	1448945	19	1455417	340507
99	3	45514279	47730442	1	2216163	19	2146615	1	209057115	212535084	1	3477969	23	2489495	1464989
106	3	71992181	75495892	1	3503711	18	3083726	1	168289188	173761504	1	5472316	22	5121841	1924027
113	3	103317728	105249378	1	1931650	18	1757962	1	153608027	156020546	1	2412519	17	2183435	1754205
100	3	47747862	49671715	1	1923853	15	2106150	1	206065903	208794156	1	2728253	23	2712586	1896062
74	3	11983	1961427	1	1949444	14	1880123	1	255736660	259404687	1	3668027	14	3351976	1863455
80	3	7628361	8448959	1	820598	14	838001	1	248521975	250606816	-1	2084841	12	2092286	798056
85	3	13927282	15955147	1	2027865	14	1600233	1	133209715	136326718	1	3117003	15	2529805	1590040
76	3	3256822	4109208	1	852386	13	847715	4	80048145	82160999	1	2112854	15	1838262	603522
114	3	105402011	107133801	1	1731790	12	1401219	1	140199427	142837522	-1	2638095	7	1052941	252170
75	3	2450061	2990149	1	540088	11	548451	1	262964018	263900459	-1	936441	11	928440	503047
81	3	8994055	9591045	1	596990	11	609288	1	120380610	121387088	-1	1006478	9	968264	325425
116	3	110289912	111555828	1	1265916	10	1224844	1	121596335	122984686	-1	1388351	12	1395100	757042
102	3	54356889	55494337	1	1137448	9	710352	1	202103948	203905098	-1	1801150	12	1733294	623608
92	3	28496235	29051197	1	554962	8	541693	2	125145695	126045207	-1	899512	6	829827	431337
94	3	29495694	30477403	1	981709	8	887266	1	246439791	248153483	-1	1713692	11	1412628	449028
103	3	59024094	59517116	1	493022	8	332821	1	203957620	204528788	-1	571168	7	410322	332697
83	3	13171098	13480190	1	309092	6	308225	1	250756652	251220435	1	463783	4	449910	202551
86	3	16333924	16456686	1	122762	6	123105	4	74337395	74528196	-1	190801	5	190558	101359
88	3	17859579	18048444	1	188865	6	187326	1	129353204	129632419	-1	279215	4	277719	165792
115	3	109087560	109568505	1	480945	6	526495	4	40427286	41042803	1	615517	4	488263	160
78	3	4785183	5586142	1	800959	5	605242	1	127296914	128602140	-1	1305226	3	144187	58325
84	3	13482806	13804199	1	321393	5	256746	1	128842755	129343395	-1	500640	7	392479	137393
79	3	5599786	7531557	1	1931771	3	1078203	1	259693918	262874135	-1	3180217	6	1713975	170
91	3	28036288	28327445	1	291157	3	262595	2	142930494	143421614	1	491120	4	384279	100779
77	3	4500693	4626076	1	125383	2	100050	1	132887218	133026699	1	139481	2	100214	95883
107	3	75940112	77314294	1	1374182	1	145130	1	177371360	179812994	-1	2441634	4	1085925	154
93	3	29341888	29486704	1	144816	0	0	1	230494818	230898867	1	404049	0	0	1
98	3	45333915	45497944	1	164029	0	0	3	144696320	145005418	1	309098	0	0	1
119	4	20854641	24888839	1	4034198	42	3964426	5	125448952	131236440	-1	5787488	40	5736103	3602171
121	4	27356057	32438189	1	5082132	35	4427605	5	117609735	124945520	-1	7335785	38	6913553	4304922
128	4	40644141	43718981	1	3074840	25	3037012	5	112859531	117088645	1	4229114	24	4086128	3027832
122	4	32443986	35151238	1	2707252	23	2607203	5	131228338	134898836	-1	3670498	22	3450645	2599232
132	4	47419544	48442483	1	1022939	22	1045381	5	42908627	44780296	1	1871669	17	1823476	940568
126	4	36178016	38473698	1	2295682	18	2295444	5	45776860	48959840	1	3182980	17	3180694	2229152
133	4	51228830	52067015	1	838185	18	869579	5	146474116	148055039	1	1580923	21	1615475	741329
134	4	52230524	53300958	1	1070434	17	1112892	6	58064848	60129652	1	2064804	33	1933243	1033677
138	4	76185480	78864443	1	2678963	13	2643456	5	73318404	77087764	1	3769360	14	3654955	2522413
139	4	78864772	79661811	1	797039	11	816393	4	123818270	125434728	1	1616458	27	1606468	750842
129	4	44652362	45462802	1	810440	10	667004	3	143475305	144651960	-1	1176655	10	938611	592531
123	4	35186958	35364624	1	177666	9	199600	6	58753242	59168300	-1	415058	10	414670	150725
124	4	35377265	35713846	1	336581	8	346034	5	136031148	136536467	-1	505319	10	492480	304774
125	4	35944459	36176161	1	231702	7	266824	5	145650095	146164291	1	514196	4	358136	51605
130	4	45716619	46107345	1	390726	6	221614	5	116970844	117595634	-1	624790	5	225316	141811
140	4	85152146	85383902	1	231756	6	263727	5	80089992	80335646	1	245654	5	245728	235452
142	4	89384810	91023346	1	1638536	4	1385907	5	148207042	150316866	1	2109824	6	2051979	1378370
131	4	46282312	46528072	1	245760	3	72025	5	145145394	145521580	-1	376186	2	49624	44442
136	4	59772119	60472863	1	700744	3	644775	5	49000277	49916746	1	916469	3	556984	319395
118	4	12694765	12887312	1	192547	2	217207	3	187855327	188010013	1	154686	2	180127	1
127	4	38546203	38910214	1	364011	1	101897	5	144612990	144961206	1	348216	1	89008	1
120	4	26665933	27332915	1	666982	0	0	5	134909407	135910946	-1	1001539	3	513683	1
146	5	9422114	17884527	1	8462413	133	8630456	1	62784954	75929012	1	13144058	129	13129902	8160757
155	5	38670460	47807120	1	9136660	133	9147577	1	10431496	25642358	-1	15210862	127	15049270	8795198
156	5	47934888	54588092	1	6653204	97	6589442	1	3428612	10240387	-1	6811775	47	6694020	6518560
150	5	23547691	26008705	1	2461014	50	2487677	1	42024317	46964259	-1	4939942	47	4669549	2266176
145	5	1763844	6312444	1	4548600	49	4588513	1	56241892	62700996	1	6459104	32	6008499	3943375
148	5	18299646	22148474	1	3848828	43	3515231	1	50961626	55954426	-1	4992800	21	4119956	2926275
157	5	54599641	56678659	1	2079018	28	2057570	1	5520	3410291	1	3404771	25	3310979	1948079
153	5	31972938	36410604	1	4437666	27	3974917	1	26431097	34209837	-1	7778740	31	7048883	3859411
144	5	1418499	1667247	1	248748	18	251345	1	75965065	77242839	1	1277774	22	1192132	228561
147	5	18089997	18192685	1	102688	13	98183	1	91142496	91756988	1	614492	21	614561	88288
151	5	26009675	26179558	1	169883	13	193940	1	47427690	48055728	-1	628038	7	535469	128739
143	5	413218	554105	1	140887	10	156679	1	73931123	74364316	1	433193	8	433169	111427
149	5	22165565	23460290	1	1294725	3	1114920	1	48091963	50900012	1	2808049	4	2295089	1058855
164	6	32948076	34624595	1	1676519	31	1699353	3	59877205	63599764	1	3722559	28	3475795	1452784
165	6	34639198	37275248	1	2636050	25	2676313	3	52659370	59167982	1	6508612	26	6508351	2401612
163	6	31709012	32761647	1	1052635	13	1031336	3	64035241	66430755	-1	2395514	13	2312201	1028019
160	6	12705062	13082718	1	377656	11	383899	3	46729817	48822448	1	2092631	11	1026268	210076
158	6	8199948	8526317	1	326369	2	433014	3	49033344	50070063	1	1036719	1	479	1
161	6	23137475	23251474	1	113999	1	187784	3	59655167	59794801	-1	139634	0	0	1
178	7	28335405	29894590	1	1559185	28	1498459	1	77375393	80039457	-1	2664064	28	2391468	1421911
180	7	31851453	35423496	1	3572043	28	3083618	1	96142556	103389838	1	7247282	30	6244418	3008788
170	7	4965070	6318396	1	1353326	18	1253667	1	118456411	120286283	-1	1829872	20	1682304	1011217
173	7	12081549	12377018	1	295469	12	295798	1	117571540	118145426	1	573886	11	573879	288236
176	7	23514106	23690786	1	176680	11	159609	1	94182336	94902308	1	719972	8	566985	81104
166	7	155721	295786	1	140065	7	156508	2	134771759	135102333	1	330574	6	324203	85985
171	7	6681944	6793460	1	111516	6	176419	1	123116697	123413525	-1	296828	4	303051	93701
174	7	20373014	20769091	1	396077	6	325897	1	245243025	246169334	1	926309	9	746418	278029
179	7	30257105	31222499	1	965394	5	807990	1	80456113	82768235	-1	2312122	5	1892957	784424
169	7	4754218	4873340	1	119122	4	121744	1	123485310	123855377	1	370067	4	306144	40793
167	7	2353342	2468704	1	115362	1	190467	4	89935471	90119183	1	183712	0	0	1
175	7	22080781	22326485	1	245704	0	0	1	150839151	151288649	-1	449498	0	0	1
191	8	25870186	29124399	1	3254213	66	3247284	4	98205778	105154717	-1	6948939	62	6927029	3224866
186	8	12751198	14713515	1	1962317	32	1962272	4	88159623	93444770	-1	5285147	37	5272816	1913388
188	8	20309673	21458702	1	1149029	32	1165013	4	107009889	110046620	1	3036731	32	3067172	1154254
187	8	14739864	16695860	1	1955996	31	1956312	4	93533120	97528514	1	3995394	28	3995426	1910805
185	8	11734798	12659940	1	925142	18	931645	4	85539589	87867921	1	2328332	20	2328265	893952
183	8	6111146	6435301	1	324155	16	324057	4	69823250	71007193	1	1183943	13	1170269	302222
184	8	7022713	7735078	1	712365	15	705023	4	71380323	73597141	-1	2216818	13	2036816	691284
189	8	21621343	21852341	1	230998	12	233114	4	110208709	110642838	1	434129	9	434092	206646
181	8	110097	1169754	1	1059657	4	999663	4	83094414	85377496	-1	2283082	3	1277796	126972
196	9	4689419	13536889	1	8847470	152	8846084	3	19199518	33686264	-1	14486746	132	14469033	8836151
192	9	1513947	1870847	1	356900	9	355487	3	34783965	35138805	1	354840	6	352825	154201
195	9	4477775	4675000	1	197225	7	199248	3	34442248	34767607	-1	325359	4	311252	176601
194	9	3690121	4393214	1	703093	2	612653	3	28875706	29788259	-1	912553	2	770062	174
199	11	2330791	2515326	1	184535	11	185519	5	108327454	108616947	-1	289493	10	300632	165642
200	11	2543377	3398595	1	855218	9	898261	LGc	6236425	7041762	-1	805337	15	883393	810086
198	11	45640	310947	1	265307	6	270259	LGc	6441444	6825838	1	384394	6	384335	215437
203	11	12425080	14028825	1	1603745	3	1740272	LGc	7385573	9460727	-1	2075154	2	1004204	809500
204	11	14156266	15298969	1	1142703	3	1195840	LGd	2972	1093662	1	1090690	3	1064262	252
202	11	11511186	11661822	1	150636	2	132747	4	150443919	150548068	1	104149	2	104139	1
213	12	11561876	20532010	1	8970134	132	8953024	2	170591626	190882868	-1	20291242	114	20188068	8828652
212	12	7164432	11556658	1	4392226	72	4385593	2	160032711	170377587	1	10344876	78	10333149	4376590
209	12	1925376	2133432	1	208056	4	207990	2	151921205	152167238	1	246033	4	242190	79128
208	12	1428890	1535663	1	106773	3	151241	2	155643549	155778994	-1	135445	2	91618	32043
207	12	1145062	1370818	1	225756	2	60005	2	150263196	151300447	-1	1037251	0	0	1
211	12	5787188	5904482	1	117294	1	59383	3	95460245	95796154	1	335909	1	163937	130
223	13	16207994	18077899	1	1869905	46	1846898	2	126106419	131221026	-1	5114607	39	4669948	1641116
219	13	7910727	9263493	1	1352766	29	1385628	2	121589638	124938407	1	3348769	31	3178158	1090445
215	13	1014147	1917758	1	903611	21	783109	4	74734388	78820109	-1	4085721	95	3762583	680679
216	13	2171614	3253124	1	1081510	20	1086450	1	129881038	132195335	-1	2314297	19	2294713	1070628
221	13	10144743	10408570	1	263827	19	264197	2	145018596	146326104	-1	1307508	31	1309388	219833
218	13	4201560	7257070	1	3055510	16	3004614	1	106394235	112992573	-1	6598338	19	6490019	2858928
217	13	3366671	4195402	1	828731	8	628540	2	119719070	121350129	-1	1631059	8	598365	259121
220	13	9269702	10141328	1	871626	8	836639	2	135240816	137201250	1	1960434	8	1900026	835034
224	13	18683857	18851366	1	167509	6	168082	2	146330273	146735690	1	405417	9	402915	122477
214	13	596630	775100	1	178470	3	153965	4	77110504	77426284	1	315780	18	292999	301
234	18	9928653	10893467	1	964814	56	963555	2	114032106	117771989	-1	3739883	58	3735946	946309
230	18	3542018	4829379	1	1287361	55	1291461	2	109628769	113969559	1	4340790	56	4300597	1234590
229	18	991601	3321782	1	2330181	36	2330260	2	103735301	108434314	1	4699013	36	4698998	2317112
228	18	93893	986393	1	892500	17	767251	2	108462434	109462957	-1	1000523	12	741007	657058
231	18	4878014	5061048	1	183034	17	184008	2	117966812	118430299	1	463487	13	472538	133491
232	18	5118157	5428065	1	309908	1	158262	2	89849434	90739792	-1	890358	2	425973	178
236	20	1392482	2686525	1	1294043	28	1287793	4	135229501	138224021	-1	2994520	22	3014293	1176468
237	20	2754082	4445037	1	1690955	14	1018163	4	139822432	142859423	-1	3036991	15	2160525	176433
243	26	504786	1085529	1	580743	32	581634	4	131089116	133924995	-1	2835879	46	2829122	579084
245	26	1472132	1894397	1	422265	18	422633	4	115903088	118059533	-1	2156445	18	2156554	391155
244	26	1338049	1471645	1	133596	8	134399	4	123407987	123757961	1	349974	11	257595	70767
242	26	364493	477603	1	113110	3	113222	4	132635992	132940256	1	304264	3	304104	112468
251	27	2928763	3757697	1	828934	32	654464	6	75279713	77004186	-1	1724473	30	1422653	624886
252	27	4098582	4300260	1	201678	19	176883	6	70224846	70961066	1	736220	15	735544	118337
249	27	2320613	2707735	1	387122	13	387224	6	60809605	61684734	-1	875129	12	875068	380135
253	27	4325028	4468856	1	143828	11	87918	6	66118760	66604819	-1	486059	9	301823	70912
250	27	2745195	2874493	1	129298	4	135328	6	66991331	67289598	-1	298267	4	308860	82516
256	28	267084	368092	1	101008	1	121690	2	30116334	30267585	-1	151251	1	154030	1
10	Z	34177907	42776253	1	8598346	78	8655733	2	36935021	49801860	-1	12866839	93	12848416	8534967
6	Z	19742599	26354983	1	6612384	69	6492432	2	10434733	16712342	1	6277609	72	6090073	6425102
3	Z	11744210	16997116	1	5252906	54	5168668	2	1731187	7580988	-1	5849801	57	5785007	5159229
15	Z	55885799	62692072	1	6806273	46	6795649	2	17232701	26512380	-1	9279679	46	9301058	6620865
7	Z	26522615	29764610	1	3241995	39	3086875	2	50051742	54318996	-1	4267254	30	3883170	2806936
2	Z	1500472	3911245	1	2410773	19	2318749	1	34262185	37280464	1	3018279	22	2920578	2275914
11	Z	43456546	44846236	1	1389690	16	1352224	2	30391847	32018394	-1	1626547	13	1533250	1180562
4	Z	17372276	18949590	1	1577314	15	1560091	2	8139021	10149223	-1	2010202	16	1971049	1503602
8	Z	30282488	32980854	1	2698366	15	2282799	2	32963623	36724274	1	3760651	15	3058676	2124031
9	Z	33052595	34081683	1	1029088	14	960677	2	61707577	63178183	-1	1470606	11	1224545	465666
16	Z	63866601	64821554	1	954953	10	929579	2	57287209	58579733	-1	1292524	10	854400	374897
17	Z	65770511	66887593	1	1117082	10	1076656	2	58847651	60949918	-1	2102267	5	1925725	858151
14	Z	55136520	55752821	1	616301	7	727279	2	29385140	30210105	1	824965	8	920796	592339
1	Z	1060107	1494762	1	434655	6	349240	2	297882	1561355	1	1263473	5	981459	261863
13	Z	52891969	53680083	1	788114	6	860209	2	73933601	75656373	1	1722772	7	1800394	787028
5	Z	19319757	19642446	1	322689	5	343625	1	226061707	226494714	1	433007	4	248342	228365
12	Z	50062176	50523370	1	461194	5	366452	2	26565124	27582394	-1	1017270	5	880387	294039
18	Z	67012181	67504108	1	491927	2	131689	2	63592757	64400378	-1	807621	2	217610	130166
19	Z	71882157	72080969	1	198812	1	27672	2	61296198	61607524	-1	311326	2	104496	166
