# Supplementary material for: Anchoring genome sequence to chromosomes of the central bearded dragon (Pogona vitticeps) enables reconstruction of ancestral squamate macrochromosomes and identifies sequence content of the Z chromosome
Source: BMC Genomics. 2016 Jun 10;17:447. doi: 10.1186/s12864-016-2774-3 (PMC4902969; doi:10.1186/s12864-016-2774-3)
Supplement: Additional file 4: — Gene synteny between chicken and dragon (XLSX 2298 kb) [file 12864_2016_2774_MOESM4_ESM.xlsx]

## Sheet: gene_synteny_between_Chicken_an
#chicken gene ID	chicken chromosome ID	chicken gene order in chromosome	chicken strand	chicken start	chicken end	Pogona gene ID	Pogona chromosome ID	Pogona gene order in chromosome	Pogona reverse gene order in chromosome	Pogona strand	Pogona start	Pogona end	chicken alignRate	Pogona alignRate	identity	synteny information (L1: synteny / L2: reciprocal best hits)	chicken gene name	Pogona gene name
Ggal_ENSGALP00000040298	10_random	1	-	11999	13592	NA	NA	NA	NA	NA	NA	NA	NA	NA	NA	NA	C15orf48	-
Ggal_ENSGALP00000022918	13_random	1	+	8534	9439	Pvit_00812	scf001035	2	1	+	123099	125092	1	0.65	76.22	L2	BRN3_CHICK	BRN3_CHICK
Ggal_ENSGALP00000001780	13_random	2	+	10448	11040	NA	NA	NA	NA	NA	NA	NA	NA	NA	NA	NA	HK3	-
Ggal_ENSGALP00000023495	16_random	1	-	6174	7664	NA	NA	NA	NA	NA	NA	NA	NA	NA	NA	NA	-	-
Ggal_ENSGALP00000040545	16_random	2	+	11988	13927	NA	NA	NA	NA	NA	NA	NA	NA	NA	NA	NA	-	-
Ggal_ENSGALP00000000459	16_random	3	+	25465	26697	NA	NA	NA	NA	NA	NA	NA	NA	NA	NA	NA	-	-
Ggal_ENSGALP00000023088	16_random	4	-	41944	90433	Pvit_15520	scf001076	9	1	-	165313	180350	0.8	0.93	33.48	L2	-	CLEC2B
Ggal_ENSGALP00000009343	16_random	5	+	48484	49708	NA	NA	NA	NA	NA	NA	NA	NA	NA	NA	NA	-	-
Ggal_ENSGALP00000015864	16_random	6	-	88455	89368	NA	NA	NA	NA	NA	NA	NA	NA	NA	NA	NA	-	-
Ggal_ENSGALP00000000235	16_random	7	-	114879	116759	NA	NA	NA	NA	NA	NA	NA	NA	NA	NA	NA	-	-
Ggal_ENSGALP00000030885	16_random	8	+	142350	154405	NA	NA	NA	NA	NA	NA	NA	NA	NA	NA	NA	-	-
Ggal_ENSGALP00000028459	16_random	9	+	149924	150127	NA	NA	NA	NA	NA	NA	NA	NA	NA	NA	NA	-	-
Ggal_ENSGALP00000021791	16_random	10	+	156198	156948	NA	NA	NA	NA	NA	NA	NA	NA	NA	NA	NA	-	-
Ggal_ENSGALP00000016057	16_random	11	+	163645	164396	NA	NA	NA	NA	NA	NA	NA	NA	NA	NA	NA	-	-
Ggal_ENSGALP00000040540	16_random	12	+	170473	171233	NA	NA	NA	NA	NA	NA	NA	NA	NA	NA	NA	-	-
Ggal_ENSGALP00000040537	16_random	13	+	178130	178890	NA	NA	NA	NA	NA	NA	NA	NA	NA	NA	NA	-	-
Ggal_ENSGALP00000003786	16_random	14	+	190070	191193	NA	NA	NA	NA	NA	NA	NA	NA	NA	NA	NA	-	-
Ggal_ENSGALP00000040535	16_random	15	+	195488	196239	NA	NA	NA	NA	NA	NA	NA	NA	NA	NA	NA	-	-
Ggal_ENSGALP00000007338	16_random	16	+	204323	205564	NA	NA	NA	NA	NA	NA	NA	NA	NA	NA	NA	-	-
Ggal_ENSGALP00000004096	16_random	17	+	210580	211966	NA	NA	NA	NA	NA	NA	NA	NA	NA	NA	NA	-	-
Ggal_ENSGALP00000012484	18_random	1	-	17	7163	NA	NA	NA	NA	NA	NA	NA	NA	NA	NA	NA	-	-
Ggal_ENSGALP00000039844	1_random	1	+	725	11769	NA	NA	NA	NA	NA	NA	NA	NA	NA	NA	NA	-	-
Ggal_ENSGALP00000039841	1_random	2	+	191251	196628	NA	NA	NA	NA	NA	NA	NA	NA	NA	NA	NA	-	-
Ggal_ENSGALP00000022645	20_random	1	-	10645	32881	NA	NA	NA	NA	NA	NA	NA	NA	NA	NA	NA	-	-
Ggal_ENSGALP00000011430	20_random	2	-	44685	46940	NA	NA	NA	NA	NA	NA	NA	NA	NA	NA	NA	-	-
Ggal_ENSGALP00000004885	20_random	3	+	70859	73707	Pvit_18890	scf000241	2	8	-	358046	378823	0.95	0.69	54.15	L2	-	FAM83D
Ggal_ENSGALP00000022034	22_random	1	+	5844	13674	Pvit_06629	scf000027	35	114	+	730725	736925	0.91	0.97	92.18	L1++	MTHFD2	MTHFD2
Ggal_ENSGALP00000021968	22_random	2	-	17335	44399	Pvit_06630	scf000027	36	113	-	737136	790152	0.97	0.94	83.77	L1++	SLC4A5	SLC4A5
Ggal_ENSGALP00000028686	22_random	3	-	53169	96678	Pvit_06631	scf000027	37	112	-	800241	832012	0.88	0.95	78.87	L1++	-	zgc:110329
Ggal_ENSGALP00000022571	22_random	4	+	116594	130692	Pvit_06632	scf000027	38	111	+	877638	917802	0.94	1	77.66	L1+	Q9W6I3_CHICK	Q9W6I3_CHICK
Ggal_ENSGALP00000039960	22_random	5	+	146725	149769	Pvit_06672	scf000027	78	71	+	2234655	2248405	1	0.2	65.96	L1--	-	NCAPH
Ggal_ENSGALP00000039957	22_random	6	+	150367	150628	NA	NA	NA	NA	NA	NA	NA	NA	NA	NA	NA	-	-
Ggal_ENSGALP00000022672	25_random	1	-	192	5109	Pvit_02342	scf000620	22	15	+	386021	395137	0.6	0.6	92.57	L2	CHTOP	CHTOP
Ggal_ENSGALP00000021924	25_random	2	+	11271	11886	Pvit_02340	scf000620	20	17	-	362524	364707	1	1	57.29	L2	S100A13	S100A13
Ggal_ENSGALP00000022671	25_random	3	+	22872	24085	Pvit_02355	scf000620	35	2	+	685733	689153	0.75	0.86	52.81	L2	M126_CHICK	S100A9
Ggal_ENSGALP00000040186	25_random	4	-	23525	24073	NA	NA	NA	NA	NA	NA	NA	NA	NA	NA	NA	-	-
Ggal_ENSGALP00000000456	25_random	5	-	51914	56229	NA	NA	NA	NA	NA	NA	NA	NA	NA	NA	NA	KRTAP10-4	-
Ggal_ENSGALP00000003011	28_random	1	-	232	13468	NA	NA	NA	NA	NA	NA	NA	NA	NA	NA	NA	-	-
Ggal_ENSGALP00000021769	28_random	2	+	14060	26464	Pvit_08079	scf000169	46	50	-	1149122	1170647	0.96	0.78	64.43	L2	-	SAFB
Ggal_ENSGALP00000020942	28_random	3	-	27389	28187	NA	NA	NA	NA	NA	NA	NA	NA	NA	NA	NA	-	-
Ggal_ENSGALP00000039720	28_random	4	+	27822	28244	NA	NA	NA	NA	NA	NA	NA	NA	NA	NA	NA	-	-
Ggal_ENSGALP00000028848	28_random	5	+	31223	35805	Pvit_08077	scf000169	44	52	-	1119577	1129761	1	0.99	55.56	L2	HSD11B1L	hsd11b1l
Ggal_ENSGALP00000028333	28_random	6	-	43130	67478	NA	NA	NA	NA	NA	NA	NA	NA	NA	NA	NA	CELF5	-
Ggal_ENSGALP00000021774	28_random	7	-	77758	85564	Pvit_08074	scf000169	41	55	+	1060478	1074809	1	1	89.22	L2	NCLN	NCLN
Ggal_ENSGALP00000021777	28_random	8	-	86790	87926	Pvit_08073	scf000169	40	56	+	1056507	1057595	0.92	0.96	62.46	L2	S1PR4	S1PR4
Ggal_ENSGALP00000021785	28_random	9	+	91902	93620	Pvit_08070	scf000169	37	59	-	1026378	1036661	0.97	0.98	60.83	L2	CFD	CFD
Ggal_ENSGALP00000039713	2_random	1	-	135535	136831	NA	NA	NA	NA	NA	NA	NA	NA	NA	NA	NA	-	-
Ggal_ENSGALP00000021626	4_random	1	+	56868	74171	Pvit_16070	scf000183	58	3	-	2486687	2508532	0.75	0.94	50.74	L2	C2orf65	C2orf65
Ggal_ENSGALP00000021621	4_random	2	+	87571	100992	NA	NA	NA	NA	NA	NA	NA	NA	NA	NA	NA	-	-
Ggal_ENSGALP00000021613	4_random	3	+	107954	116427	Pvit_16068	scf000183	56	5	-	2438091	2466864	0.98	0.86	78.54	L2	LOXL3	loxl3b
Ggal_ENSGALP00000021600	4_random	4	-	120054	122849	NA	NA	NA	NA	NA	NA	NA	NA	NA	NA	NA	HTRA2	-
Ggal_ENSGALP00000040529	4_random	5	+	122382	131946	Pvit_16066	scf000183	54	7	-	2425900	2430006	0.79	0.94	62.73	L2	AUP1	AUP1
Ggal_ENSGALP00000040528	4_random	6	-	174261	175374	Pvit_16045	scf000183	33	28	-	1959772	2014509	0.97	0.09	93.81	L2	DCTN1	DCTN1
Ggal_ENSGALP00000021677	5_random	1	-	14565	20495	Pvit_00161	scf000151	82	6	-	2639227	2663534	0.96	0.85	87.36	L2	CPSF7	CPSF7
Ggal_ENSGALP00000040533	5_random	2	+	21864	22497	NA	NA	NA	NA	NA	NA	NA	NA	NA	NA	NA	-	-
Ggal_ENSGALP00000021888	7_random	1	-	68648	79162	NA	NA	NA	NA	NA	NA	NA	NA	NA	NA	NA	-	-
Ggal_ENSGALP00000008173	8_random	1	-	25378	43172	Pvit_11147	scf000182	14	10	-	971685	996750	0.95	0.88	75.35	L1+	TRMT1L	TRMT1L
Ggal_ENSGALP00000040450	8_random	2	+	47785	55069	NA	NA	NA	NA	NA	NA	NA	NA	NA	NA	NA	-	-
Ggal_ENSGALP00000008205	8_random	3	+	57062	84053	Pvit_11148	scf000182	15	9	+	996281	1046600	0.98	0.65	56.59	L1++	SWT1	SWT1
Ggal_ENSGALP00000008216	8_random	4	-	87364	95949	Pvit_11149	scf000182	16	8	-	1065416	1089293	1	1	92.2	L1++	IVNS1ABP	IVNS1ABP
Ggal_ENSGALP00000008240	8_random	5	+	220237	383191	Pvit_11150	scf000182	17	7	+	1326226	1604150	1	0.98	72.24	L1++	HMCN1	HMCN1
Ggal_ENSGALP00000023536	E22C19W28_E50C23	1	-	6996	13966	Pvit_00717	scf000004	120	50	+	8887242	8908730	0.93	0.92	92.12	L1--	ACVR1B	ACVR1B
Ggal_ENSGALP00000009621	E22C19W28_E50C23	2	+	38808	40958	Pvit_00714	scf000004	117	53	-	8566987	8575786	1	0.95	71.18	L1--	-	gcg.2
Ggal_ENSGALP00000009762	E22C19W28_E50C23	3	-	51095	90325	Pvit_00687	scf000004	90	80	+	7200277	7259492	0.86	0.99	93.76	L1--	SCN8A	SCN8A
Ggal_ENSGALP00000009791	E22C19W28_E50C23	4	+	104909	106453	Pvit_00688	scf000004	91	79	-	7264755	7273772	0.99	0.99	60.91	L1--	-	METTL7A
Ggal_ENSGALP00000040511	E22C19W28_E50C23	5	-	105285	106437	NA	NA	NA	NA	NA	NA	NA	NA	NA	NA	NA	-	-
Ggal_ENSGALP00000009799	E22C19W28_E50C23	6	+	107786	110754	Pvit_00696	scf000004	99	71	+	7383034	7400753	0.99	0.89	53.85	L1++	TMPRSS12	TMPRSS12
Ggal_ENSGALP00000028981	E22C19W28_E50C23	7	-	114552	121584	Pvit_00697	scf000004	100	70	-	7400960	7437603	1	0.96	70.44	L1++	ATF1	ATF1
Ggal_ENSGALP00000009895	E22C19W28_E50C23	8	-	130164	160736	Pvit_00698	scf000004	101	69	-	7452312	7534440	0.98	0.99	93.41	L1++	DIP2B	DIP2B
Ggal_ENSGALP00000009937	E22C19W28_E50C23	9	-	194544	210276	Pvit_00699	scf000004	102	68	-	7654082	7697107	0.92	0.92	70.71	L1+	LARP4	LARP4
Ggal_ENSGALP00000009946	E22C19W28_E50C23	10	+	222577	242137	Pvit_00701	scf000004	104	66	+	7769657	7833090	0.99	1	60.85	L1--	LIMA1	LIMA1
Ggal_ENSGALP00000009966	E22C19W28_E50C23	11	+	244988	262151	Pvit_00702	scf000004	105	65	+	7875726	7917256	0.84	0.96	82.12	L1--	CERS5	CERS5
Ggal_ENSGALP00000040502	E22C19W28_E50C23	12	-	264143	264286	NA	NA	NA	NA	NA	NA	NA	NA	NA	NA	NA	COX14	-
Ggal_ENSGALP00000028211	E22C19W28_E50C23	13	-	269081	269772	NA	NA	NA	NA	NA	NA	NA	NA	NA	NA	NA	GPD1	-
Ggal_ENSGALP00000010010	E22C19W28_E50C23	14	-	272430	277901	Pvit_00704	scf000004	107	63	-	7965357	7978886	0.88	1	97.15	L1--	SMARCD1	SMARCD1
Ggal_ENSGALP00000040499	E22C19W28_E50C23	15	-	283044	286859	Pvit_00705	scf000004	108	62	-	7984612	8015271	0.89	1	72.99	L1--	ACCN2_CHICK	ACCN2_CHICK
Ggal_ENSGALP00000010121	E22C19W28_E50C23	16	+	316610	322874	Pvit_00707	scf000004	110	60	+	8387949	8423717	1	1	76.15	L1--	RACGAP1	RACGAP1
Ggal_ENSGALP00000010190	E22C19W28_E50C23	17	+	388960	401866	Pvit_05845	scf000021	61	37	-	4780296	4825652	0.94	1	73.65	L1++	HDAC7	HDAC7
Ggal_ENSGALP00000010205	E22C19W28_E50C23	18	-	407341	407823	Pvit_05844	scf000021	60	38	+	4746687	4747193	1	1	85.12	L1++	A7Z095_CHICK	A7Z095_CHICK
Ggal_ENSGALP00000029015	E22C19W28_E50C23	19	-	422692	423651	Pvit_05843	scf000021	59	39	+	4681921	4699970	1	0.71	87.5	L1++	SLC48A1	SLC48A1
Ggal_ENSGALP00000010246	E22C19W28_E50C23	20	+	446119	456306	Pvit_05842	scf000021	58	40	-	4575867	4613037	0.89	0.95	69.8	L1+	RAPGEF3	RAPGEF3
Ggal_ENSGALP00000010255	E22C19W28_E50C23	21	+	463712	466531	Pvit_05840	scf000021	56	42	-	4507964	4520996	0.99	1	61.72	L1--	ENDOU	ENDOU
Ggal_ENSGALP00000040481	E22C19W28_E50C23	22	-	472645	473634	Pvit_05839	scf000021	55	43	+	4450411	4460006	0.92	0.98	81.58	L1--	NEUROD4	NEUROD4
Ggal_ENSGALP00000023540	E22C19W28_E50C23	23	+	485486	489435	Pvit_00625	scf000004	28	142	+	1456048	1478439	0.99	0.99	50.91	L2	PMEL	PMEL
Ggal_ENSGALP00000009605	E22C19W28_E50C23	24	+	490858	498289	Pvit_00616	scf000004	19	151	-	1107041	1123878	0.87	0.9	95.11	L2	-	PA2G4
Ggal_ENSGALP00000016632	E22C19W28_E50C23	25	+	509872	511267	NA	NA	NA	NA	NA	NA	NA	NA	NA	NA	NA	-	-
Ggal_ENSGALP00000028845	E22C19W28_E50C23	26	+	521943	536293	Pvit_11125	scf000838	1	7	+	66050	82152	0.68	0.94	70.43	L2	-	KRT75
Ggal_ENSGALP00000016635	E22C19W28_E50C23	27	+	541402	545250	NA	NA	NA	NA	NA	NA	NA	NA	NA	NA	NA	-	-
Ggal_ENSGALP00000016631	E22C19W28_E50C23	28	+	642113	648249	NA	NA	NA	NA	NA	NA	NA	NA	NA	NA	NA	Q6PVZ5_CHICK	-
Ggal_ENSGALP00000003694	E22C19W28_E50C23	29	+	655510	668340	Pvit_01001	scf001148	5	2	-	135194	151145	0.9	0.88	62.24	L2	KRT75	KRT75
Ggal_ENSGALP00000016647	E22C19W28_E50C23	30	+	678856	680941	NA	NA	NA	NA	NA	NA	NA	NA	NA	NA	NA	-	-
Ggal_ENSGALP00000016648	E22C19W28_E50C23	31	-	690567	703890	Pvit_00997	scf001148	1	6	+	20848	47613	0.88	0.88	78.73	L2	LOC395772	KRT7
Ggal_ENSGALP00000040465	E22C19W28_E50C23	32	-	717613	717801	NA	NA	NA	NA	NA	NA	NA	NA	NA	NA	NA	-	-
Ggal_ENSGALP00000016653	E22C19W28_E50C23	33	+	724622	737427	Pvit_13053	scf001067	1	3	+	39503	90150	0.99	0.23	66.02	L2	KRT80	KRT80
Ggal_ENSGALP00000040462	E22C19W28_E50C23	34	-	763366	766761	Pvit_13054	scf001067	2	2	-	121754	125746	0.95	0.81	76.45	L2	BCDIN3D	BCDIN3D
Ggal_ENSGALP00000040461	E22C19W28_E50C23	35	-	769815	773024	NA	NA	NA	NA	NA	NA	NA	NA	NA	NA	NA	-	-
Ggal_ENSGALP00000016657	E22C19W28_E50C23	36	-	775083	790117	Pvit_13055	scf001067	3	1	-	143027	186484	0.98	1	78.46	L2	FAIM2	FAIM2
Ggal_ENSGALP00000016674	E22C19W28_E50C23	37	+	798010	799979	NA	NA	NA	NA	NA	NA	NA	NA	NA	NA	NA	AQP2	-
Ggal_ENSGALP00000004279	E22C19W28_E50C23	38	+	808184	813515	Pvit_07466	scf000061	62	2	-	4423889	4429192	0.81	0.93	73.25	L2	AQP5	AQP5
Ggal_ENSGALP00000013705	E22C19W28_E50C23	39	-	840355	852401	NA	NA	NA	NA	NA	NA	NA	NA	NA	NA	NA	SLC4A8	-
Ggal_ENSGALP00000000677	E22C19W28_E50C23	40	+	855412	858030	Pvit_00648	scf000004	51	119	-	2562830	2579358	0.98	0.96	89.98	L2	MCRS1	MCRS1
Ggal_ENSGALP00000000635	E22C19W28_E50C23	41	-	859172	869362	Pvit_00646	scf000004	49	121	+	2457322	2476008	0.98	0.86	60.99	L2	SPATS2	SPATS2
Ggal_ENSGALP00000000663	E22C19W28_E50C23	42	+	871586	874406	Pvit_05825	scf000021	41	57	+	3144558	3160034	0.9	0.81	67.32	L1--	TMEM194A	TMEM194A
Ggal_ENSGALP00000000669	E22C19W28_E50C23	43	+	882739	885109	Pvit_00764	scf000004	167	3	-	10917883	10930016	0.99	0.15	98.95	L2	-	NACA
Ggal_ENSGALP00000000678	E22C19W28_E50C23	44	+	889294	891952	NA	NA	NA	NA	NA	NA	NA	NA	NA	NA	NA	TEBP_CHICK	-
Ggal_ENSGALP00000040436	E22C19W28_E50C23	45	+	894388	895101	NA	NA	NA	NA	NA	NA	NA	NA	NA	NA	NA	-	-
Ggal_ENSGALP00000039583	E22C19W28_E50C23_random	1	+	16735	17685	NA	NA	NA	NA	NA	NA	NA	NA	NA	NA	NA	-	-
Ggal_ENSGALP00000029251	E22C19W28_E50C23_random	2	-	21580	22530	NA	NA	NA	NA	NA	NA	NA	NA	NA	NA	NA	-	-
Ggal_ENSGALP00000039578	E22C19W28_E50C23_random	3	+	34071	35024	NA	NA	NA	NA	NA	NA	NA	NA	NA	NA	NA	-	-
Ggal_ENSGALP00000039576	E22C19W28_E50C23_random	4	-	41727	42668	NA	NA	NA	NA	NA	NA	NA	NA	NA	NA	NA	-	-
Ggal_ENSGALP00000029263	E22C19W28_E50C23_random	5	-	55122	56090	NA	NA	NA	NA	NA	NA	NA	NA	NA	NA	NA	-	-
Ggal_ENSGALP00000028559	E22C19W28_E50C23_random	6	-	64879	65856	NA	NA	NA	NA	NA	NA	NA	NA	NA	NA	NA	-	-
Ggal_ENSGALP00000021756	E22C19W28_E50C23_random	7	-	129909	155983	NA	NA	NA	NA	NA	NA	NA	NA	NA	NA	NA	-	-
Ggal_ENSGALP00000021937	E64	1	-	856	5079	NA	NA	NA	NA	NA	NA	NA	NA	NA	NA	NA	SSC5D	-
Ggal_ENSGALP00000039729	E64	2	+	10707	17355	Pvit_12443	scf000472	36	20	+	586755	610528	1	0.72	72.53	L2	LIG1	LIG1
Ggal_ENSGALP00000039722	E64	3	-	18836	20630	NA	NA	NA	NA	NA	NA	NA	NA	NA	NA	NA	-	-
Ggal_ENSGALP00000021800	E64	4	-	23488	24108	NA	NA	NA	NA	NA	NA	NA	NA	NA	NA	NA	-	-
Ggal_ENSGALP00000040524	E64_random	1	-	160	1849	NA	NA	NA	NA	NA	NA	NA	NA	NA	NA	NA	-	-
Ggal_ENSGALP00000014800	E64_random	2	+	12639	58370	Pvit_12439	scf000472	32	24	-	479917	502988	0.5	0.92	57.1	L2	-	DMBT1
Ggal_ENSGALP00000014825	E64_random	3	+	89634	92549	NA	NA	NA	NA	NA	NA	NA	NA	NA	NA	NA	-	-
Ggal_ENSGALP00000014828	E64_random	4	-	113809	120203	NA	NA	NA	NA	NA	NA	NA	NA	NA	NA	NA	PIT 54	-
Ggal_ENSGALP00000014855	E64_random	5	-	125449	127947	Pvit_12140	scf000248	72	30	+	1279696	1297986	0.96	1	57.24	L2	-	XB-GENE-986082
Ggal_ENSGALP00000040515	E64_random	6	+	172539	178666	NA	NA	NA	NA	NA	NA	NA	NA	NA	NA	NA	-	-
Ggal_ENSGALP00000040519	E64_random	7	+	242823	376593	NA	NA	NA	NA	NA	NA	NA	NA	NA	NA	NA	-	-
Ggal_ENSGALP00000040514	E64_random	8	+	250336	251356	NA	NA	NA	NA	NA	NA	NA	NA	NA	NA	NA	-	-
Ggal_ENSGALP00000014914	E64_random	9	+	271036	278083	NA	NA	NA	NA	NA	NA	NA	NA	NA	NA	NA	-	-
Ggal_ENSGALP00000040513	E64_random	10	+	333863	334877	NA	NA	NA	NA	NA	NA	NA	NA	NA	NA	NA	-	-
Ggal_ENSGALP00000040512	E64_random	11	-	386554	405650	NA	NA	NA	NA	NA	NA	NA	NA	NA	NA	NA	-	-
Ggal_ENSGALP00000014991	E64_random	12	-	415589	419721	NA	NA	NA	NA	NA	NA	NA	NA	NA	NA	NA	-	-
Ggal_ENSGALP00000040507	E64_random	13	+	426110	430098	NA	NA	NA	NA	NA	NA	NA	NA	NA	NA	NA	-	-
Ggal_ENSGALP00000040506	E64_random	14	-	442454	442991	NA	NA	NA	NA	NA	NA	NA	NA	NA	NA	NA	-	-
Ggal_ENSGALP00000035433	Un_random	1	+	863	2162	NA	NA	NA	NA	NA	NA	NA	NA	NA	NA	NA	-	-
Ggal_ENSGALP00000035432	Un_random	2	-	38403	43819	NA	NA	NA	NA	NA	NA	NA	NA	NA	NA	NA	-	-
Ggal_ENSGALP00000035431	Un_random	3	-	53917	54970	Pvit_17195	scf000345	12	15	-	735334	743782	0.35	0.24	76.47	L2	C1orf63	C1orf63
Ggal_ENSGALP00000035430	Un_random	4	-	97077	97631	NA	NA	NA	NA	NA	NA	NA	NA	NA	NA	NA	-	-
Ggal_ENSGALP00000028102	Un_random	5	+	99285	100571	NA	NA	NA	NA	NA	NA	NA	NA	NA	NA	NA	-	-
Ggal_ENSGALP00000035429	Un_random	6	+	103517	111562	NA	NA	NA	NA	NA	NA	NA	NA	NA	NA	NA	-	-
Ggal_ENSGALP00000035427	Un_random	7	-	156411	164346	NA	NA	NA	NA	NA	NA	NA	NA	NA	NA	NA	-	-
Ggal_ENSGALP00000035426	Un_random	8	-	167715	168564	NA	NA	NA	NA	NA	NA	NA	NA	NA	NA	NA	-	-
Ggal_ENSGALP00000035425	Un_random	9	+	317803	318588	NA	NA	NA	NA	NA	NA	NA	NA	NA	NA	NA	-	-
Ggal_ENSGALP00000035424	Un_random	10	-	333727	340914	NA	NA	NA	NA	NA	NA	NA	NA	NA	NA	NA	-	-
Ggal_ENSGALP00000000381	Un_random	11	+	346656	347557	NA	NA	NA	NA	NA	NA	NA	NA	NA	NA	NA	-	-
Ggal_ENSGALP00000029207	Un_random	12	-	376714	377019	NA	NA	NA	NA	NA	NA	NA	NA	NA	NA	NA	HOXB4	-
Ggal_ENSGALP00000035423	Un_random	13	+	405481	406095	NA	NA	NA	NA	NA	NA	NA	NA	NA	NA	NA	-	-
Ggal_ENSGALP00000007526	Un_random	14	-	613140	616090	NA	NA	NA	NA	NA	NA	NA	NA	NA	NA	NA	MYO1A	-
Ggal_ENSGALP00000035422	Un_random	15	-	628075	629025	NA	NA	NA	NA	NA	NA	NA	NA	NA	NA	NA	-	-
Ggal_ENSGALP00000035421	Un_random	16	+	636599	637537	NA	NA	NA	NA	NA	NA	NA	NA	NA	NA	NA	-	-
Ggal_ENSGALP00000035420	Un_random	17	-	729573	734762	Pvit_16875	scf000085	9	167	+	229718	253472	0.97	0.45	45.04	L2	ZNF541	ZNF541
Ggal_ENSGALP00000011780	Un_random	18	+	838846	839528	NA	NA	NA	NA	NA	NA	NA	NA	NA	NA	NA	-	-
Ggal_ENSGALP00000035419	Un_random	19	+	840927	841609	NA	NA	NA	NA	NA	NA	NA	NA	NA	NA	NA	-	-
Ggal_ENSGALP00000013899	Un_random	20	-	851701	852975	NA	NA	NA	NA	NA	NA	NA	NA	NA	NA	NA	-	-
Ggal_ENSGALP00000035416	Un_random	21	-	901246	910272	NA	NA	NA	NA	NA	NA	NA	NA	NA	NA	NA	-	-
Ggal_ENSGALP00000007757	Un_random	22	+	934328	938521	Pvit_07461	scf000061	57	7	-	4073836	4082434	0.69	0.96	77.05	L2	CELA1	CELA1
Ggal_ENSGALP00000035415	Un_random	23	+	967010	967586	NA	NA	NA	NA	NA	NA	NA	NA	NA	NA	NA	-	-
Ggal_ENSGALP00000019939	Un_random	24	-	970473	972251	Pvit_08045	scf000169	12	84	+	253531	260036	0.94	1	80.56	L2	CIRBP	CIRBP
Ggal_ENSGALP00000035413	Un_random	25	-	996927	997470	NA	NA	NA	NA	NA	NA	NA	NA	NA	NA	NA	-	-
Ggal_ENSGALP00000022605	Un_random	26	-	999971	1001795	NA	NA	NA	NA	NA	NA	NA	NA	NA	NA	NA	-	-
Ggal_ENSGALP00000035411	Un_random	27	+	1125741	1128969	NA	NA	NA	NA	NA	NA	NA	NA	NA	NA	NA	-	-
Ggal_ENSGALP00000035410	Un_random	28	+	1302998	1303957	NA	NA	NA	NA	NA	NA	NA	NA	NA	NA	NA	-	-
Ggal_ENSGALP00000023104	Un_random	29	+	1306744	1309001	NA	NA	NA	NA	NA	NA	NA	NA	NA	NA	NA	-	-
Ggal_ENSGALP00000035409	Un_random	30	-	1447163	1448110	NA	NA	NA	NA	NA	NA	NA	NA	NA	NA	NA	-	-
Ggal_ENSGALP00000000610	Un_random	31	-	1549051	1550965	NA	NA	NA	NA	NA	NA	NA	NA	NA	NA	NA	-	-
Ggal_ENSGALP00000035408	Un_random	32	+	1558038	1559324	NA	NA	NA	NA	NA	NA	NA	NA	NA	NA	NA	-	-
Ggal_ENSGALP00000000125	Un_random	33	+	1561137	1565304	NA	NA	NA	NA	NA	NA	NA	NA	NA	NA	NA	-	-
Ggal_ENSGALP00000035406	Un_random	34	-	1598507	1599284	Pvit_07542	scf000589	9	27	+	222605	235009	1	0.13	78.57	L2	POLR3C	POLR3C
Ggal_ENSGALP00000035405	Un_random	35	-	1634477	1635442	NA	NA	NA	NA	NA	NA	NA	NA	NA	NA	NA	-	-
Ggal_ENSGALP00000002011	Un_random	36	+	1717537	1718575	NA	NA	NA	NA	NA	NA	NA	NA	NA	NA	NA	-	-
Ggal_ENSGALP00000035404	Un_random	37	-	1776939	1777352	NA	NA	NA	NA	NA	NA	NA	NA	NA	NA	NA	-	-
Ggal_ENSGALP00000035402	Un_random	38	+	1800677	1804774	Pvit_00929	scf000325	21	3	-	1509907	1540991	1	0.52	73.24	L2	IGSF9	IGSF9
Ggal_ENSGALP00000002176	Un_random	39	-	1911483	1912246	NA	NA	NA	NA	NA	NA	NA	NA	NA	NA	NA	-	-
Ggal_ENSGALP00000028937	Un_random	40	+	1964614	1965243	NA	NA	NA	NA	NA	NA	NA	NA	NA	NA	NA	-	-
Ggal_ENSGALP00000028155	Un_random	41	+	2009905	2010683	NA	NA	NA	NA	NA	NA	NA	NA	NA	NA	NA	-	-
Ggal_ENSGALP00000028469	Un_random	42	-	2097015	2097548	NA	NA	NA	NA	NA	NA	NA	NA	NA	NA	NA	-	-
Ggal_ENSGALP00000010129	Un_random	43	+	2111530	2112385	NA	NA	NA	NA	NA	NA	NA	NA	NA	NA	NA	-	-
Ggal_ENSGALP00000012849	Un_random	44	-	2168128	2168442	NA	NA	NA	NA	NA	NA	NA	NA	NA	NA	NA	-	-
Ggal_ENSGALP00000035401	Un_random	45	-	2503276	2503867	NA	NA	NA	NA	NA	NA	NA	NA	NA	NA	NA	COQ10A	-
Ggal_ENSGALP00000028613	Un_random	46	+	2559030	2560173	Pvit_03122	scf001017	1	10	-	6012	15887	1	0.47	69.23	L2	CHMP2A	bc2
Ggal_ENSGALP00000019048	Un_random	47	+	2561882	2563401	NA	NA	NA	NA	NA	NA	NA	NA	NA	NA	NA	-	-
Ggal_ENSGALP00000035400	Un_random	48	-	2563437	2563823	NA	NA	NA	NA	NA	NA	NA	NA	NA	NA	NA	-	-
Ggal_ENSGALP00000035399	Un_random	49	+	2721715	2723146	NA	NA	NA	NA	NA	NA	NA	NA	NA	NA	NA	-	-
Ggal_ENSGALP00000035398	Un_random	50	+	2735146	2736553	NA	NA	NA	NA	NA	NA	NA	NA	NA	NA	NA	-	-
Ggal_ENSGALP00000001884	Un_random	51	-	2776897	2777462	Pvit_19351	scf000521	7	13	-	414104	426354	1	0.31	70.81	L2	-	-
Ggal_ENSGALP00000029285	Un_random	52	+	3080630	3082413	NA	NA	NA	NA	NA	NA	NA	NA	NA	NA	NA	-	-
Ggal_ENSGALP00000029073	Un_random	53	-	3142953	3144294	Pvit_00740	scf000004	143	27	+	9904817	9927547	1	0.55	97.11	L2	RNF41	RNF41
Ggal_ENSGALP00000008728	Un_random	54	+	3228194	3231800	NA	NA	NA	NA	NA	NA	NA	NA	NA	NA	NA	-	-
Ggal_ENSGALP00000035397	Un_random	55	+	3250635	3254708	NA	NA	NA	NA	NA	NA	NA	NA	NA	NA	NA	-	-
Ggal_ENSGALP00000035396	Un_random	56	-	3307898	3309677	NA	NA	NA	NA	NA	NA	NA	NA	NA	NA	NA	-	-
Ggal_ENSGALP00000028903	Un_random	57	-	3310848	3312852	NA	NA	NA	NA	NA	NA	NA	NA	NA	NA	NA	-	-
Ggal_ENSGALP00000022680	Un_random	58	-	3374820	3376293	NA	NA	NA	NA	NA	NA	NA	NA	NA	NA	NA	-	-
Ggal_ENSGALP00000035395	Un_random	59	+	3486459	3497326	NA	NA	NA	NA	NA	NA	NA	NA	NA	NA	NA	-	-
Ggal_ENSGALP00000035394	Un_random	60	+	3556760	3557764	NA	NA	NA	NA	NA	NA	NA	NA	NA	NA	NA	-	-
Ggal_ENSGALP00000035393	Un_random	61	+	3559608	3565146	NA	NA	NA	NA	NA	NA	NA	NA	NA	NA	NA	-	-
Ggal_ENSGALP00000035391	Un_random	62	-	3734097	3749455	NA	NA	NA	NA	NA	NA	NA	NA	NA	NA	NA	-	-
Ggal_ENSGALP00000035390	Un_random	63	-	3763706	3769741	NA	NA	NA	NA	NA	NA	NA	NA	NA	NA	NA	-	-
Ggal_ENSGALP00000035389	Un_random	64	+	3781222	3781857	NA	NA	NA	NA	NA	NA	NA	NA	NA	NA	NA	-	-
Ggal_ENSGALP00000035388	Un_random	65	-	3781317	3781925	NA	NA	NA	NA	NA	NA	NA	NA	NA	NA	NA	-	-
Ggal_ENSGALP00000035387	Un_random	66	+	3973186	3973488	NA	NA	NA	NA	NA	NA	NA	NA	NA	NA	NA	-	-
Ggal_ENSGALP00000013667	Un_random	67	+	4071610	4082970	NA	NA	NA	NA	NA	NA	NA	NA	NA	NA	NA	-	-
Ggal_ENSGALP00000035386	Un_random	68	+	4166591	4167494	Pvit_15733	scf000148	66	17	-	2702030	2706839	0.92	0.34	58.17	L2	HPX	hpx
Ggal_ENSGALP00000017746	Un_random	69	+	4242272	4246441	Pvit_07423	scf000061	19	45	-	1322121	1326319	0.91	0.61	91.53	L2	HOXC13	hoxc13a
Ggal_ENSGALP00000001136	Un_random	70	+	4290025	4291608	Pvit_11265	scf000006	23	125	+	2279479	2292069	0.96	0.98	51.29	L2	HYAL1	HYAL1
Ggal_ENSGALP00000035385	Un_random	71	-	4296164	4297117	NA	NA	NA	NA	NA	NA	NA	NA	NA	NA	NA	-	-
Ggal_ENSGALP00000003275	Un_random	72	-	4312533	4313863	NA	NA	NA	NA	NA	NA	NA	NA	NA	NA	NA	PRKAB2	-
Ggal_ENSGALP00000035384	Un_random	73	-	4327892	4330879	NA	NA	NA	NA	NA	NA	NA	NA	NA	NA	NA	-	-
Ggal_ENSGALP00000001711	Un_random	74	+	4344256	4344507	NA	NA	NA	NA	NA	NA	NA	NA	NA	NA	NA	-	-
Ggal_ENSGALP00000001709	Un_random	75	+	4344715	4345269	NA	NA	NA	NA	NA	NA	NA	NA	NA	NA	NA	-	-
Ggal_ENSGALP00000028256	Un_random	76	-	4411914	4417527	NA	NA	NA	NA	NA	NA	NA	NA	NA	NA	NA	-	-
Ggal_ENSGALP00000029021	Un_random	77	-	4467022	4467972	NA	NA	NA	NA	NA	NA	NA	NA	NA	NA	NA	-	-
Ggal_ENSGALP00000005313	Un_random	78	-	4505111	4508391	NA	NA	NA	NA	NA	NA	NA	NA	NA	NA	NA	-	-
Ggal_ENSGALP00000002110	Un_random	79	+	4528083	4531158	NA	NA	NA	NA	NA	NA	NA	NA	NA	NA	NA	-	-
Ggal_ENSGALP00000005113	Un_random	80	-	4606674	4607159	NA	NA	NA	NA	NA	NA	NA	NA	NA	NA	NA	BAI2	-
Ggal_ENSGALP00000035383	Un_random	81	+	4627667	4630127	NA	NA	NA	NA	NA	NA	NA	NA	NA	NA	NA	-	-
Ggal_ENSGALP00000000046	Un_random	82	+	4651917	4658394	NA	NA	NA	NA	NA	NA	NA	NA	NA	NA	NA	-	-
Ggal_ENSGALP00000021873	Un_random	83	-	4716617	4720515	Pvit_06627	scf000027	33	116	+	692700	720983	0.98	0.29	80.25	L2	TET3	TET3
Ggal_ENSGALP00000035382	Un_random	84	+	4888165	4891490	NA	NA	NA	NA	NA	NA	NA	NA	NA	NA	NA	-	-
Ggal_ENSGALP00000035381	Un_random	85	-	4941560	4942880	NA	NA	NA	NA	NA	NA	NA	NA	NA	NA	NA	-	-
Ggal_ENSGALP00000022895	Un_random	86	+	5368659	5369424	Pvit_00645	scf000004	48	122	+	2413116	2419909	0.99	0.52	42.77	L2	DNAJC22	DNAJC22
Ggal_ENSGALP00000028255	Un_random	87	+	5383600	5384139	NA	NA	NA	NA	NA	NA	NA	NA	NA	NA	NA	-	-
Ggal_ENSGALP00000014610	Un_random	88	+	5412357	5421804	NA	NA	NA	NA	NA	NA	NA	NA	NA	NA	NA	-	-
Ggal_ENSGALP00000029344	Un_random	89	-	5501043	5501210	NA	NA	NA	NA	NA	NA	NA	NA	NA	NA	NA	-	-
Ggal_ENSGALP00000013749	Un_random	90	+	5550912	5556457	NA	NA	NA	NA	NA	NA	NA	NA	NA	NA	NA	-	-
Ggal_ENSGALP00000028879	Un_random	91	+	5614700	5623975	NA	NA	NA	NA	NA	NA	NA	NA	NA	NA	NA	-	-
Ggal_ENSGALP00000012256	Un_random	92	+	5795584	5799177	Pvit_07556	scf000589	23	13	-	496329	502088	0.77	0.9	91.39	L2	DEDD	DEDD
Ggal_ENSGALP00000012251	Un_random	93	-	5800657	5800947	NA	NA	NA	NA	NA	NA	NA	NA	NA	NA	NA	-	-
Ggal_ENSGALP00000035380	Un_random	94	+	5911000	5911488	Pvit_13962	scf000069	64	6	+	3959049	3981373	0.72	0.13	76.92	L2	CDK5RAP3	CDK5RAP3
Ggal_ENSGALP00000019444	Un_random	95	+	5917857	5923774	Pvit_13965	scf000069	67	3	+	4087193	4117283	1	1	81.68	L2	NFE2L1	NFE2L1
Ggal_ENSGALP00000035378	Un_random	96	+	6012580	6015223	NA	NA	NA	NA	NA	NA	NA	NA	NA	NA	NA	-	-
Ggal_ENSGALP00000017590	Un_random	97	+	6038754	6039456	NA	NA	NA	NA	NA	NA	NA	NA	NA	NA	NA	-	-
Ggal_ENSGALP00000035377	Un_random	98	-	6089373	6095135	NA	NA	NA	NA	NA	NA	NA	NA	NA	NA	NA	-	-
Ggal_ENSGALP00000035376	Un_random	99	-	6110468	6111412	NA	NA	NA	NA	NA	NA	NA	NA	NA	NA	NA	-	-
Ggal_ENSGALP00000035375	Un_random	100	+	6119618	6120574	NA	NA	NA	NA	NA	NA	NA	NA	NA	NA	NA	-	-
Ggal_ENSGALP00000035374	Un_random	101	-	6137329	6138521	NA	NA	NA	NA	NA	NA	NA	NA	NA	NA	NA	-	-
Ggal_ENSGALP00000005264	Un_random	102	+	6140280	6140696	NA	NA	NA	NA	NA	NA	NA	NA	NA	NA	NA	-	-
Ggal_ENSGALP00000035373	Un_random	103	-	6278963	6280870	NA	NA	NA	NA	NA	NA	NA	NA	NA	NA	NA	-	-
Ggal_ENSGALP00000005310	Un_random	104	-	6282904	6284384	NA	NA	NA	NA	NA	NA	NA	NA	NA	NA	NA	-	-
Ggal_ENSGALP00000035371	Un_random	105	+	6340854	6341749	NA	NA	NA	NA	NA	NA	NA	NA	NA	NA	NA	-	-
Ggal_ENSGALP00000035370	Un_random	106	+	6385043	6385844	Pvit_04918	scf000237	10	89	-	190150	194772	0.93	0.71	70.55	L2	-	hdgf
Ggal_ENSGALP00000035369	Un_random	107	-	6507193	6510564	NA	NA	NA	NA	NA	NA	NA	NA	NA	NA	NA	-	-
Ggal_ENSGALP00000019806	Un_random	108	-	6512477	6513493	NA	NA	NA	NA	NA	NA	NA	NA	NA	NA	NA	-	-
Ggal_ENSGALP00000035368	Un_random	109	-	6513906	6516708	NA	NA	NA	NA	NA	NA	NA	NA	NA	NA	NA	-	-
Ggal_ENSGALP00000028590	Un_random	110	+	6612215	6613902	NA	NA	NA	NA	NA	NA	NA	NA	NA	NA	NA	-	-
Ggal_ENSGALP00000035366	Un_random	111	+	6670140	6670412	NA	NA	NA	NA	NA	NA	NA	NA	NA	NA	NA	-	-
Ggal_ENSGALP00000029051	Un_random	112	-	6708180	6709359	NA	NA	NA	NA	NA	NA	NA	NA	NA	NA	NA	-	-
Ggal_ENSGALP00000021649	Un_random	113	-	6727963	6730511	NA	NA	NA	NA	NA	NA	NA	NA	NA	NA	NA	-	-
Ggal_ENSGALP00000000077	Un_random	114	-	6941741	6942838	NA	NA	NA	NA	NA	NA	NA	NA	NA	NA	NA	-	-
Ggal_ENSGALP00000035364	Un_random	115	-	7013793	7013882	NA	NA	NA	NA	NA	NA	NA	NA	NA	NA	NA	-	-
Ggal_ENSGALP00000035363	Un_random	116	-	7063837	7064790	NA	NA	NA	NA	NA	NA	NA	NA	NA	NA	NA	-	-
Ggal_ENSGALP00000004995	Un_random	117	-	7126042	7132922	NA	NA	NA	NA	NA	NA	NA	NA	NA	NA	NA	GNAI3	-
Ggal_ENSGALP00000000060	Un_random	118	-	7138676	7139620	Pvit_10152	scf000396	20	6	+	1101506	1110888	1	0.71	76.49	L2	GPR61	GPR61
Ggal_ENSGALP00000035362	Un_random	119	-	7256890	7257405	NA	NA	NA	NA	NA	NA	NA	NA	NA	NA	NA	-	-
Ggal_ENSGALP00000030781	Un_random	120	+	7489622	7490320	NA	NA	NA	NA	NA	NA	NA	NA	NA	NA	NA	-	-
Ggal_ENSGALP00000035361	Un_random	121	-	7502858	7503788	NA	NA	NA	NA	NA	NA	NA	NA	NA	NA	NA	-	-
Ggal_ENSGALP00000028377	Un_random	122	+	7511317	7512321	NA	NA	NA	NA	NA	NA	NA	NA	NA	NA	NA	-	-
Ggal_ENSGALP00000005063	Un_random	123	+	7514682	7515853	NA	NA	NA	NA	NA	NA	NA	NA	NA	NA	NA	-	-
Ggal_ENSGALP00000035360	Un_random	124	+	7530961	7531911	NA	NA	NA	NA	NA	NA	NA	NA	NA	NA	NA	-	-
Ggal_ENSGALP00000008481	Un_random	125	-	7558719	7559457	NA	NA	NA	NA	NA	NA	NA	NA	NA	NA	NA	ST6GALNAC6	-
Ggal_ENSGALP00000035359	Un_random	126	+	7603054	7603782	NA	NA	NA	NA	NA	NA	NA	NA	NA	NA	NA	-	-
Ggal_ENSGALP00000017429	Un_random	127	+	7621658	7622208	NA	NA	NA	NA	NA	NA	NA	NA	NA	NA	NA	-	-
Ggal_ENSGALP00000035358	Un_random	128	+	7741023	7741409	NA	NA	NA	NA	NA	NA	NA	NA	NA	NA	NA	H2A4_CHICK	-
Ggal_ENSGALP00000004168	Un_random	129	-	7908270	7908756	NA	NA	NA	NA	NA	NA	NA	NA	NA	NA	NA	-	-
Ggal_ENSGALP00000035355	Un_random	130	+	7934832	7935732	NA	NA	NA	NA	NA	NA	NA	NA	NA	NA	NA	-	-
Ggal_ENSGALP00000006928	Un_random	131	-	8079299	8079682	NA	NA	NA	NA	NA	NA	NA	NA	NA	NA	NA	-	-
Ggal_ENSGALP00000028737	Un_random	132	+	8098498	8098938	NA	NA	NA	NA	NA	NA	NA	NA	NA	NA	NA	-	-
Ggal_ENSGALP00000028819	Un_random	133	-	8131907	8132200	NA	NA	NA	NA	NA	NA	NA	NA	NA	NA	NA	-	-
Ggal_ENSGALP00000003095	Un_random	134	-	8158622	8159665	NA	NA	NA	NA	NA	NA	NA	NA	NA	NA	NA	-	-
Ggal_ENSGALP00000035354	Un_random	135	-	8223765	8224029	NA	NA	NA	NA	NA	NA	NA	NA	NA	NA	NA	-	-
Ggal_ENSGALP00000028332	Un_random	136	+	8421956	8423150	Pvit_06670	scf000027	76	73	+	2172095	2177578	1	0.53	84.82	L2	CIAO1	CIAO1
Ggal_ENSGALP00000035353	Un_random	137	-	8425114	8426136	NA	NA	NA	NA	NA	NA	NA	NA	NA	NA	NA	-	-
Ggal_ENSGALP00000022625	Un_random	138	-	8426453	8427369	NA	NA	NA	NA	NA	NA	NA	NA	NA	NA	NA	-	-
Ggal_ENSGALP00000035352	Un_random	139	-	8429377	8429931	NA	NA	NA	NA	NA	NA	NA	NA	NA	NA	NA	-	-
Ggal_ENSGALP00000035351	Un_random	140	-	8431890	8434349	NA	NA	NA	NA	NA	NA	NA	NA	NA	NA	NA	-	-
Ggal_ENSGALP00000028700	Un_random	141	+	8497470	8499214	NA	NA	NA	NA	NA	NA	NA	NA	NA	NA	NA	-	-
Ggal_ENSGALP00000035349	Un_random	142	-	8512901	8514267	NA	NA	NA	NA	NA	NA	NA	NA	NA	NA	NA	-	-
Ggal_ENSGALP00000035348	Un_random	143	-	8518410	8519592	NA	NA	NA	NA	NA	NA	NA	NA	NA	NA	NA	-	-
Ggal_ENSGALP00000029310	Un_random	144	-	8532960	8533475	NA	NA	NA	NA	NA	NA	NA	NA	NA	NA	NA	-	-
Ggal_ENSGALP00000035347	Un_random	145	-	8554156	8556166	NA	NA	NA	NA	NA	NA	NA	NA	NA	NA	NA	-	-
Ggal_ENSGALP00000035346	Un_random	146	+	8671173	8675271	NA	NA	NA	NA	NA	NA	NA	NA	NA	NA	NA	-	-
Ggal_ENSGALP00000029091	Un_random	147	+	8679883	8680023	NA	NA	NA	NA	NA	NA	NA	NA	NA	NA	NA	-	-
Ggal_ENSGALP00000035345	Un_random	148	+	8730977	8731936	NA	NA	NA	NA	NA	NA	NA	NA	NA	NA	NA	-	-
Ggal_ENSGALP00000035344	Un_random	149	-	8885380	8894513	NA	NA	NA	NA	NA	NA	NA	NA	NA	NA	NA	-	-
Ggal_ENSGALP00000007628	Un_random	150	+	8949562	8950939	NA	NA	NA	NA	NA	NA	NA	NA	NA	NA	NA	-	-
Ggal_ENSGALP00000029095	Un_random	151	+	9064675	9065494	NA	NA	NA	NA	NA	NA	NA	NA	NA	NA	NA	-	-
Ggal_ENSGALP00000028196	Un_random	152	+	9132896	9133762	Pvit_13967	scf000069	69	1	+	4135852	4157383	1	0.53	86.13	L2	SNX11	SNX11
Ggal_ENSGALP00000005546	Un_random	153	-	9215481	9216499	NA	NA	NA	NA	NA	NA	NA	NA	NA	NA	NA	CCDC120	-
Ggal_ENSGALP00000035343	Un_random	154	-	9279226	9280170	NA	NA	NA	NA	NA	NA	NA	NA	NA	NA	NA	-	-
Ggal_ENSGALP00000013654	Un_random	155	-	9296395	9298825	NA	NA	NA	NA	NA	NA	NA	NA	NA	NA	NA	-	-
Ggal_ENSGALP00000035342	Un_random	156	+	9304469	9305433	NA	NA	NA	NA	NA	NA	NA	NA	NA	NA	NA	SKIV2L	-
Ggal_ENSGALP00000035341	Un_random	157	+	9383705	9390210	NA	NA	NA	NA	NA	NA	NA	NA	NA	NA	NA	-	-
Ggal_ENSGALP00000035340	Un_random	158	-	9472847	9473152	NA	NA	NA	NA	NA	NA	NA	NA	NA	NA	NA	-	-
Ggal_ENSGALP00000035339	Un_random	159	-	9509863	9510578	Pvit_00722	scf000004	125	45	+	9101195	9109042	1	0.34	97.24	L2	ATPB_CHICK	ATP5B
Ggal_ENSGALP00000011366	Un_random	160	-	9515727	9516886	NA	NA	NA	NA	NA	NA	NA	NA	NA	NA	NA	GAA	-
Ggal_ENSGALP00000002068	Un_random	161	-	9529122	9530563	Pvit_10020	scf000032	218	18	-	4723078	4731602	1	0.77	71.33	L2	MUL1	MUL1
Ggal_ENSGALP00000035338	Un_random	162	+	9546788	9548591	NA	NA	NA	NA	NA	NA	NA	NA	NA	NA	NA	-	-
Ggal_ENSGALP00000025543	Un_random	163	+	9552972	9554200	NA	NA	NA	NA	NA	NA	NA	NA	NA	NA	NA	-	-
Ggal_ENSGALP00000035337	Un_random	164	+	9799254	9800018	Pvit_06931	scf000019	5	108	+	483055	500682	0.99	0.62	73.02	L2	GPR142	GPR142
Ggal_ENSGALP00000035336	Un_random	165	+	9927465	9931640	NA	NA	NA	NA	NA	NA	NA	NA	NA	NA	NA	-	-
Ggal_ENSGALP00000035335	Un_random	166	-	9928508	9931953	Pvit_12939	scf001431	2	2	-	45983	47514	0.93	1	38.22	L2	-	-
Ggal_ENSGALP00000014264	Un_random	167	+	9940876	9941878	NA	NA	NA	NA	NA	NA	NA	NA	NA	NA	NA	-	-
Ggal_ENSGALP00000009233	Un_random	168	-	10067900	10068436	NA	NA	NA	NA	NA	NA	NA	NA	NA	NA	NA	-	-
Ggal_ENSGALP00000035334	Un_random	169	-	10131893	10132870	NA	NA	NA	NA	NA	NA	NA	NA	NA	NA	NA	-	-
Ggal_ENSGALP00000035333	Un_random	170	+	10161090	10163996	NA	NA	NA	NA	NA	NA	NA	NA	NA	NA	NA	-	-
Ggal_ENSGALP00000035331	Un_random	171	+	10440291	10441053	NA	NA	NA	NA	NA	NA	NA	NA	NA	NA	NA	-	-
Ggal_ENSGALP00000022681	Un_random	172	+	10542849	10544929	NA	NA	NA	NA	NA	NA	NA	NA	NA	NA	NA	-	-
Ggal_ENSGALP00000035330	Un_random	173	+	10610692	10611651	NA	NA	NA	NA	NA	NA	NA	NA	NA	NA	NA	-	-
Ggal_ENSGALP00000035329	Un_random	174	-	10651474	10652418	NA	NA	NA	NA	NA	NA	NA	NA	NA	NA	NA	-	-
Ggal_ENSGALP00000035328	Un_random	175	+	10737789	10739802	NA	NA	NA	NA	NA	NA	NA	NA	NA	NA	NA	-	-
Ggal_ENSGALP00000035327	Un_random	176	+	10794981	10796907	NA	NA	NA	NA	NA	NA	NA	NA	NA	NA	NA	-	-
Ggal_ENSGALP00000035325	Un_random	177	+	10797126	10797984	NA	NA	NA	NA	NA	NA	NA	NA	NA	NA	NA	-	-
Ggal_ENSGALP00000028654	Un_random	178	+	10828735	10842674	Pvit_06633	scf000027	39	110	-	935902	960075	0.95	1	83.28	L2	HK2	HK2
Ggal_ENSGALP00000035323	Un_random	179	+	10851502	10855656	NA	NA	NA	NA	NA	NA	NA	NA	NA	NA	NA	-	-
Ggal_ENSGALP00000028762	Un_random	180	-	10857609	10858166	NA	NA	NA	NA	NA	NA	NA	NA	NA	NA	NA	-	-
Ggal_ENSGALP00000022325	Un_random	181	-	11038119	11040351	Pvit_07421	scf000061	17	47	-	1280545	1283201	1	1	87.95	L2	HOXC11	HOXC11
Ggal_ENSGALP00000028954	Un_random	182	+	11086330	11089072	NA	NA	NA	NA	NA	NA	NA	NA	NA	NA	NA	-	-
Ggal_ENSGALP00000035322	Un_random	183	-	11102506	11110946	NA	NA	NA	NA	NA	NA	NA	NA	NA	NA	NA	PPARA	-
Ggal_ENSGALP00000009071	Un_random	184	-	11111732	11112819	NA	NA	NA	NA	NA	NA	NA	NA	NA	NA	NA	-	-
Ggal_ENSGALP00000007865	Un_random	185	-	11119337	11120365	NA	NA	NA	NA	NA	NA	NA	NA	NA	NA	NA	-	-
Ggal_ENSGALP00000021231	Un_random	186	+	11122688	11128778	NA	NA	NA	NA	NA	NA	NA	NA	NA	NA	NA	-	-
Ggal_ENSGALP00000035321	Un_random	187	+	11222396	11222743	NA	NA	NA	NA	NA	NA	NA	NA	NA	NA	NA	-	-
Ggal_ENSGALP00000032483	Un_random	188	-	11370588	11371061	NA	NA	NA	NA	NA	NA	NA	NA	NA	NA	NA	-	-
Ggal_ENSGALP00000035320	Un_random	189	+	11434761	11436078	NA	NA	NA	NA	NA	NA	NA	NA	NA	NA	NA	-	-
Ggal_ENSGALP00000028656	Un_random	190	+	11487795	11488121	NA	NA	NA	NA	NA	NA	NA	NA	NA	NA	NA	OXA1L	-
Ggal_ENSGALP00000035319	Un_random	191	-	11684746	11687449	NA	NA	NA	NA	NA	NA	NA	NA	NA	NA	NA	-	-
Ggal_ENSGALP00000002015	Un_random	192	-	11771635	11773380	NA	NA	NA	NA	NA	NA	NA	NA	NA	NA	NA	-	-
Ggal_ENSGALP00000000807	Un_random	193	+	11775610	11776536	NA	NA	NA	NA	NA	NA	NA	NA	NA	NA	NA	-	-
Ggal_ENSGALP00000008315	Un_random	194	-	11789005	11790004	NA	NA	NA	NA	NA	NA	NA	NA	NA	NA	NA	-	-
Ggal_ENSGALP00000000542	Un_random	195	-	11820087	11820739	Pvit_01316	scf000625	16	4	-	603379	609947	1	0.29	52.31	L2	-	NDUFC2
Ggal_ENSGALP00000016164	Un_random	196	+	12085837	12093529	Pvit_05791	scf000021	7	91	+	398567	450625	1	0.62	45.68	L1--	ESPL1	ESPL1
Ggal_ENSGALP00000028712	Un_random	197	+	12095636	12096331	Pvit_05792	scf000021	8	90	+	452242	465955	1	0.46	90.14	L1--	PFDN5	PFDN5
Ggal_ENSGALP00000015506	Un_random	198	-	12261880	12263141	Pvit_03256	scf000278	16	30	-	660565	678388	0.98	0.6	39.19	L2	TCN2	TCN2
Ggal_ENSGALP00000035318	Un_random	199	-	12265012	12269417	NA	NA	NA	NA	NA	NA	NA	NA	NA	NA	NA	-	-
Ggal_ENSGALP00000015626	Un_random	200	+	12315764	12324937	NA	NA	NA	NA	NA	NA	NA	NA	NA	NA	NA	-	-
Ggal_ENSGALP00000028659	Un_random	201	-	12376683	12377765	NA	NA	NA	NA	NA	NA	NA	NA	NA	NA	NA	-	-
Ggal_ENSGALP00000022423	Un_random	202	-	12407820	12413953	NA	NA	NA	NA	NA	NA	NA	NA	NA	NA	NA	-	-
Ggal_ENSGALP00000035317	Un_random	203	+	12474306	12474599	NA	NA	NA	NA	NA	NA	NA	NA	NA	NA	NA	-	-
Ggal_ENSGALP00000018710	Un_random	204	+	12479237	12479530	NA	NA	NA	NA	NA	NA	NA	NA	NA	NA	NA	-	-
Ggal_ENSGALP00000021960	Un_random	205	-	12571259	12577777	Pvit_16782	scf000418	9	11	+	449667	467683	1	0.78	74.51	L2	CASC3	CASC3
Ggal_ENSGALP00000021959	Un_random	206	-	12579680	12582939	Pvit_16781	scf000418	8	12	+	423445	446784	0.92	0.88	82.9	L2	MSL1	MSL1
Ggal_ENSGALP00000005084	Un_random	207	-	12595902	12599329	Pvit_04268	scf000754	10	1	-	510726	518360	0.75	0.76	71.23	L2	PEF1	pef1
Ggal_ENSGALP00000021832	Un_random	208	+	12618245	12621021	NA	NA	NA	NA	NA	NA	NA	NA	NA	NA	NA	-	-
Ggal_ENSGALP00000029287	Un_random	209	+	12670403	12676114	NA	NA	NA	NA	NA	NA	NA	NA	NA	NA	NA	TRIM3	-
Ggal_ENSGALP00000028307	Un_random	210	-	12755047	12756539	NA	NA	NA	NA	NA	NA	NA	NA	NA	NA	NA	-	-
Ggal_ENSGALP00000004801	Un_random	211	-	12832818	12833922	NA	NA	NA	NA	NA	NA	NA	NA	NA	NA	NA	-	-
Ggal_ENSGALP00000028337	Un_random	212	-	12870279	12871430	NA	NA	NA	NA	NA	NA	NA	NA	NA	NA	NA	-	-
Ggal_ENSGALP00000010116	Un_random	213	-	12972959	12980036	NA	NA	NA	NA	NA	NA	NA	NA	NA	NA	NA	-	-
Ggal_ENSGALP00000018357	Un_random	214	-	13132697	13133090	NA	NA	NA	NA	NA	NA	NA	NA	NA	NA	NA	SPEG	-
Ggal_ENSGALP00000035316	Un_random	215	+	13151640	13152287	Pvit_16840	scf000479	5	10	+	392540	397316	1	0.99	41.74	L2	NAT8	XB-GENE-5840789
Ggal_ENSGALP00000035315	Un_random	216	+	13232855	13234057	NA	NA	NA	NA	NA	NA	NA	NA	NA	NA	NA	-	-
Ggal_ENSGALP00000021939	Un_random	217	-	13241318	13242880	NA	NA	NA	NA	NA	NA	NA	NA	NA	NA	NA	-	-
Ggal_ENSGALP00000007379	Un_random	218	-	13261479	13266963	Pvit_11283	scf000006	41	107	+	3330663	3402451	1	0.97	96.84	L2	GNAI2	GNAI2
Ggal_ENSGALP00000028145	Un_random	219	+	13298083	13299508	NA	NA	NA	NA	NA	NA	NA	NA	NA	NA	NA	-	-
Ggal_ENSGALP00000012741	Un_random	220	-	13385079	13385920	Pvit_08906	scf000271	30	8	-	1796992	1808237	1	0.85	94.44	L2	WDR83OS	WDR83OS
Ggal_ENSGALP00000021245	Un_random	221	-	13393376	13398422	NA	NA	NA	NA	NA	NA	NA	NA	NA	NA	NA	-	-
Ggal_ENSGALP00000035314	Un_random	222	-	13398861	13399631	NA	NA	NA	NA	NA	NA	NA	NA	NA	NA	NA	RPS6KB2	-
Ggal_ENSGALP00000017665	Un_random	223	-	13401232	13402456	NA	NA	NA	NA	NA	NA	NA	NA	NA	NA	NA	-	-
Ggal_ENSGALP00000035313	Un_random	224	+	13421159	13421812	NA	NA	NA	NA	NA	NA	NA	NA	NA	NA	NA	-	-
Ggal_ENSGALP00000035312	Un_random	225	-	13471527	13472540	NA	NA	NA	NA	NA	NA	NA	NA	NA	NA	NA	-	-
Ggal_ENSGALP00000021737	Un_random	226	-	13561367	13562721	NA	NA	NA	NA	NA	NA	NA	NA	NA	NA	NA	-	-
Ggal_ENSGALP00000028617	Un_random	227	+	13670278	13671191	NA	NA	NA	NA	NA	NA	NA	NA	NA	NA	NA	-	-
Ggal_ENSGALP00000028918	Un_random	228	+	13899345	13900165	Pvit_16053	scf000183	41	20	+	2172857	2177665	1	0.39	86.62	L2	INO80B	INO80B
Ggal_ENSGALP00000013975	Un_random	229	+	13918278	13918598	NA	NA	NA	NA	NA	NA	NA	NA	NA	NA	NA	-	-
Ggal_ENSGALP00000035311	Un_random	230	+	14012136	14016136	NA	NA	NA	NA	NA	NA	NA	NA	NA	NA	NA	-	-
Ggal_ENSGALP00000022556	Un_random	231	+	14043558	14044668	Pvit_00158	scf000151	79	9	+	2600255	2611621	0.97	0.57	78.49	L2	TMEM138	TMEM138
Ggal_ENSGALP00000004661	Un_random	232	+	14184976	14193057	NA	NA	NA	NA	NA	NA	NA	NA	NA	NA	NA	-	-
Ggal_ENSGALP00000028232	Un_random	233	-	14250787	14251203	NA	NA	NA	NA	NA	NA	NA	NA	NA	NA	NA	-	-
Ggal_ENSGALP00000009016	Un_random	234	+	14253896	14254253	NA	NA	NA	NA	NA	NA	NA	NA	NA	NA	NA	-	-
Ggal_ENSGALP00000012192	Un_random	235	-	14350425	14350487	NA	NA	NA	NA	NA	NA	NA	NA	NA	NA	NA	Q7LZE8_CHICK	-
Ggal_ENSGALP00000021680	Un_random	236	-	14401612	14402285	Pvit_00163	scf000151	84	4	+	2683669	2689946	0.77	0.99	75.59	L2	-	SDHAF2
Ggal_ENSGALP00000023460	Un_random	237	-	14481686	14481979	NA	NA	NA	NA	NA	NA	NA	NA	NA	NA	NA	-	-
Ggal_ENSGALP00000033206	Un_random	238	-	14489279	14489413	NA	NA	NA	NA	NA	NA	NA	NA	NA	NA	NA	-	-
Ggal_ENSGALP00000035310	Un_random	239	+	14574334	14576268	NA	NA	NA	NA	NA	NA	NA	NA	NA	NA	NA	-	-
Ggal_ENSGALP00000035309	Un_random	240	+	14579737	14580915	NA	NA	NA	NA	NA	NA	NA	NA	NA	NA	NA	-	-
Ggal_ENSGALP00000029363	Un_random	241	+	14587742	14588183	Pvit_02428	scf000307	27	30	+	882325	892394	1	0.53	84.85	L2	GLTP	GLTP
Ggal_ENSGALP00000022257	Un_random	242	+	14732952	14733162	NA	NA	NA	NA	NA	NA	NA	NA	NA	NA	NA	-	-
Ggal_ENSGALP00000020918	Un_random	243	+	14821326	14822540	NA	NA	NA	NA	NA	NA	NA	NA	NA	NA	NA	-	-
Ggal_ENSGALP00000029022	Un_random	244	-	14887237	14887876	NA	NA	NA	NA	NA	NA	NA	NA	NA	NA	NA	-	-
Ggal_ENSGALP00000008279	Un_random	245	+	14925240	14926386	Pvit_08833	scf000149	64	6	-	2711953	2729274	1	0.59	85.96	L2	Q9PVL6_CHICK	MTCH2
Ggal_ENSGALP00000035308	Un_random	246	+	14929093	14932576	NA	NA	NA	NA	NA	NA	NA	NA	NA	NA	NA	LRFN3	-
Ggal_ENSGALP00000028262	Un_random	247	-	14931820	14933630	NA	NA	NA	NA	NA	NA	NA	NA	NA	NA	NA	QPCTL	-
Ggal_ENSGALP00000022606	Un_random	248	+	14974657	14975280	NA	NA	NA	NA	NA	NA	NA	NA	NA	NA	NA	-	-
Ggal_ENSGALP00000014062	Un_random	249	+	14981245	14988840	NA	NA	NA	NA	NA	NA	NA	NA	NA	NA	NA	-	-
Ggal_ENSGALP00000020228	Un_random	250	-	15015809	15016111	NA	NA	NA	NA	NA	NA	NA	NA	NA	NA	NA	-	-
Ggal_ENSGALP00000035307	Un_random	251	+	15082729	15083302	NA	NA	NA	NA	NA	NA	NA	NA	NA	NA	NA	-	-
Ggal_ENSGALP00000035306	Un_random	252	-	15084216	15084608	NA	NA	NA	NA	NA	NA	NA	NA	NA	NA	NA	-	-
Ggal_ENSGALP00000028764	Un_random	253	-	15138921	15143172	NA	NA	NA	NA	NA	NA	NA	NA	NA	NA	NA	-	-
Ggal_ENSGALP00000009941	Un_random	254	+	15181652	15182005	NA	NA	NA	NA	NA	NA	NA	NA	NA	NA	NA	-	-
Ggal_ENSGALP00000018511	Un_random	255	+	15182203	15184475	NA	NA	NA	NA	NA	NA	NA	NA	NA	NA	NA	-	-
Ggal_ENSGALP00000029205	Un_random	256	-	15184789	15185166	NA	NA	NA	NA	NA	NA	NA	NA	NA	NA	NA	-	-
Ggal_ENSGALP00000000935	Un_random	257	+	15187574	15188008	NA	NA	NA	NA	NA	NA	NA	NA	NA	NA	NA	-	-
Ggal_ENSGALP00000035304	Un_random	258	+	15429508	15429979	NA	NA	NA	NA	NA	NA	NA	NA	NA	NA	NA	-	-
Ggal_ENSGALP00000035303	Un_random	259	-	15487869	15488318	NA	NA	NA	NA	NA	NA	NA	NA	NA	NA	NA	-	-
Ggal_ENSGALP00000017676	Un_random	260	-	15509071	15514339	NA	NA	NA	NA	NA	NA	NA	NA	NA	NA	NA	-	-
Ggal_ENSGALP00000035301	Un_random	261	+	15583886	15584938	NA	NA	NA	NA	NA	NA	NA	NA	NA	NA	NA	-	-
Ggal_ENSGALP00000035300	Un_random	262	+	15807831	15808360	NA	NA	NA	NA	NA	NA	NA	NA	NA	NA	NA	-	-
Ggal_ENSGALP00000003669	Un_random	263	+	15860861	15865619	NA	NA	NA	NA	NA	NA	NA	NA	NA	NA	NA	-	-
Ggal_ENSGALP00000028779	Un_random	264	-	15924886	15925694	NA	NA	NA	NA	NA	NA	NA	NA	NA	NA	NA	-	-
Ggal_ENSGALP00000035299	Un_random	265	-	15932197	15932605	NA	NA	NA	NA	NA	NA	NA	NA	NA	NA	NA	-	-
Ggal_ENSGALP00000028760	Un_random	266	-	16076483	16081889	NA	NA	NA	NA	NA	NA	NA	NA	NA	NA	NA	GATAD2B	-
Ggal_ENSGALP00000029347	Un_random	267	+	16312242	16312544	NA	NA	NA	NA	NA	NA	NA	NA	NA	NA	NA	-	-
Ggal_ENSGALP00000003336	Un_random	268	-	16360962	16363149	Pvit_11264	scf000006	22	126	+	2247767	2261105	0.96	0.96	63.73	L2	HYAL2	HYAL2
Ggal_ENSGALP00000035298	Un_random	269	+	16366703	16367047	NA	NA	NA	NA	NA	NA	NA	NA	NA	NA	NA	-	-
Ggal_ENSGALP00000033765	Un_random	270	-	16368396	16370111	Pvit_11263	scf000006	21	127	+	2186586	2198387	1	0.44	98.36	L2	TUSC2	TUSC2
Ggal_ENSGALP00000035297	Un_random	271	-	16382318	16382534	NA	NA	NA	NA	NA	NA	NA	NA	NA	NA	NA	-	-
Ggal_ENSGALP00000007466	Un_random	272	-	16411684	16413389	NA	NA	NA	NA	NA	NA	NA	NA	NA	NA	NA	ARPC1B	-
Ggal_ENSGALP00000035296	Un_random	273	+	16617860	16618768	NA	NA	NA	NA	NA	NA	NA	NA	NA	NA	NA	-	-
Ggal_ENSGALP00000018602	Un_random	274	-	16617885	16620386	Pvit_15694	scf000148	27	56	+	1822741	1828557	1	0.77	38.14	L2	WDR73	WDR73
Ggal_ENSGALP00000035295	Un_random	275	+	16643240	16644568	NA	NA	NA	NA	NA	NA	NA	NA	NA	NA	NA	-	-
Ggal_ENSGALP00000026263	Un_random	276	-	16677895	16678182	NA	NA	NA	NA	NA	NA	NA	NA	NA	NA	NA	TRIB1	-
Ggal_ENSGALP00000017739	Un_random	277	-	16752453	16756592	NA	NA	NA	NA	NA	NA	NA	NA	NA	NA	NA	-	-
Ggal_ENSGALP00000002923	Un_random	278	+	16877163	16880802	NA	NA	NA	NA	NA	NA	NA	NA	NA	NA	NA	-	-
Ggal_ENSGALP00000004883	Un_random	279	+	16981817	16982212	NA	NA	NA	NA	NA	NA	NA	NA	NA	NA	NA	-	-
Ggal_ENSGALP00000035294	Un_random	280	+	17052096	17054230	NA	NA	NA	NA	NA	NA	NA	NA	NA	NA	NA	-	-
Ggal_ENSGALP00000015788	Un_random	281	+	17062463	17074515	Pvit_13944	scf000069	46	24	+	2801818	2873766	1	0.96	76.11	L2	SRCIN1	SRCIN1
Ggal_ENSGALP00000009388	Un_random	282	-	17082206	17083683	Pvit_14199	scf000276	4	38	-	747842	751814	0.69	0.7	41.1	L2	-	-
Ggal_ENSGALP00000009422	Un_random	283	-	17092575	17092943	NA	NA	NA	NA	NA	NA	NA	NA	NA	NA	NA	-	-
Ggal_ENSGALP00000019092	Un_random	284	+	17177518	17184627	Pvit_16933	scf000085	67	109	+	1746221	1760858	0.85	0.99	79.5	L2	ARHGAP35	ARHGAP35
Ggal_ENSGALP00000035293	Un_random	285	-	17225982	17227124	NA	NA	NA	NA	NA	NA	NA	NA	NA	NA	NA	-	-
Ggal_ENSGALP00000018547	Un_random	286	-	17245607	17250707	NA	NA	NA	NA	NA	NA	NA	NA	NA	NA	NA	-	-
Ggal_ENSGALP00000035292	Un_random	287	+	17339834	17349288	NA	NA	NA	NA	NA	NA	NA	NA	NA	NA	NA	-	-
Ggal_ENSGALP00000035288	Un_random	288	-	17369563	17371079	NA	NA	NA	NA	NA	NA	NA	NA	NA	NA	NA	-	-
Ggal_ENSGALP00000035287	Un_random	289	+	17387990	17393057	NA	NA	NA	NA	NA	NA	NA	NA	NA	NA	NA	-	-
Ggal_ENSGALP00000028463	Un_random	290	+	17400092	17402090	NA	NA	NA	NA	NA	NA	NA	NA	NA	NA	NA	-	-
Ggal_ENSGALP00000035286	Un_random	291	+	17542892	17545533	NA	NA	NA	NA	NA	NA	NA	NA	NA	NA	NA	-	-
Ggal_ENSGALP00000028958	Un_random	292	-	17700413	17701069	NA	NA	NA	NA	NA	NA	NA	NA	NA	NA	NA	HSD17B10	-
Ggal_ENSGALP00000018157	Un_random	293	-	17748950	17756071	Pvit_15348	scf001011	6	1	+	231686	236124	1	1	65.9	L2	-	recql4
Ggal_ENSGALP00000011310	Un_random	294	-	17847066	17848622	NA	NA	NA	NA	NA	NA	NA	NA	NA	NA	NA	-	-
Ggal_ENSGALP00000028592	Un_random	295	-	17925927	17926904	NA	NA	NA	NA	NA	NA	NA	NA	NA	NA	NA	-	-
Ggal_ENSGALP00000035285	Un_random	296	+	17943517	17944523	NA	NA	NA	NA	NA	NA	NA	NA	NA	NA	NA	-	-
Ggal_ENSGALP00000035284	Un_random	297	-	17950265	17951212	NA	NA	NA	NA	NA	NA	NA	NA	NA	NA	NA	-	-
Ggal_ENSGALP00000035283	Un_random	298	+	17969422	17970363	NA	NA	NA	NA	NA	NA	NA	NA	NA	NA	NA	-	-
Ggal_ENSGALP00000035282	Un_random	299	+	17979962	17980894	NA	NA	NA	NA	NA	NA	NA	NA	NA	NA	NA	-	-
Ggal_ENSGALP00000035281	Un_random	300	-	17986719	17987666	NA	NA	NA	NA	NA	NA	NA	NA	NA	NA	NA	-	-
Ggal_ENSGALP00000035280	Un_random	301	+	17994686	17995636	NA	NA	NA	NA	NA	NA	NA	NA	NA	NA	NA	-	-
Ggal_ENSGALP00000035279	Un_random	302	-	18004848	18005786	NA	NA	NA	NA	NA	NA	NA	NA	NA	NA	NA	-	-
Ggal_ENSGALP00000035278	Un_random	303	+	18015197	18016114	NA	NA	NA	NA	NA	NA	NA	NA	NA	NA	NA	-	-
Ggal_ENSGALP00000035277	Un_random	304	-	18019998	18020939	NA	NA	NA	NA	NA	NA	NA	NA	NA	NA	NA	-	-
Ggal_ENSGALP00000017324	Un_random	305	+	18031199	18031537	NA	NA	NA	NA	NA	NA	NA	NA	NA	NA	NA	-	-
Ggal_ENSGALP00000035276	Un_random	306	+	18044540	18045478	NA	NA	NA	NA	NA	NA	NA	NA	NA	NA	NA	-	-
Ggal_ENSGALP00000035275	Un_random	307	-	18070579	18071541	NA	NA	NA	NA	NA	NA	NA	NA	NA	NA	NA	-	-
Ggal_ENSGALP00000028904	Un_random	308	-	18091161	18093088	NA	NA	NA	NA	NA	NA	NA	NA	NA	NA	NA	-	-
Ggal_ENSGALP00000035274	Un_random	309	+	18108196	18109173	NA	NA	NA	NA	NA	NA	NA	NA	NA	NA	NA	-	-
Ggal_ENSGALP00000035273	Un_random	310	-	18121696	18122649	NA	NA	NA	NA	NA	NA	NA	NA	NA	NA	NA	-	-
Ggal_ENSGALP00000022351	Un_random	311	-	18135405	18136394	NA	NA	NA	NA	NA	NA	NA	NA	NA	NA	NA	-	-
Ggal_ENSGALP00000035272	Un_random	312	+	18144428	18145378	NA	NA	NA	NA	NA	NA	NA	NA	NA	NA	NA	-	-
Ggal_ENSGALP00000035271	Un_random	313	+	18155922	18156854	NA	NA	NA	NA	NA	NA	NA	NA	NA	NA	NA	-	-
Ggal_ENSGALP00000028662	Un_random	314	-	18171743	18172684	NA	NA	NA	NA	NA	NA	NA	NA	NA	NA	NA	-	-
Ggal_ENSGALP00000035270	Un_random	315	+	18181031	18181972	NA	NA	NA	NA	NA	NA	NA	NA	NA	NA	NA	-	-
Ggal_ENSGALP00000035269	Un_random	316	-	18187113	18188063	NA	NA	NA	NA	NA	NA	NA	NA	NA	NA	NA	-	-
Ggal_ENSGALP00000035268	Un_random	317	-	18220195	18221130	NA	NA	NA	NA	NA	NA	NA	NA	NA	NA	NA	-	-
Ggal_ENSGALP00000035267	Un_random	318	+	18266357	18266914	NA	NA	NA	NA	NA	NA	NA	NA	NA	NA	NA	-	-
Ggal_ENSGALP00000035266	Un_random	319	+	18333608	18333952	Pvit_03840	scf000049	9	31	-	641440	641776	1	1	78.57	L2	-	-
Ggal_ENSGALP00000035265	Un_random	320	+	18386683	18388567	NA	NA	NA	NA	NA	NA	NA	NA	NA	NA	NA	TYK2	-
Ggal_ENSGALP00000029312	Un_random	321	+	18407916	18408293	NA	NA	NA	NA	NA	NA	NA	NA	NA	NA	NA	-	-
Ggal_ENSGALP00000023307	Un_random	322	-	18452664	18455953	NA	NA	NA	NA	NA	NA	NA	NA	NA	NA	NA	-	-
Ggal_ENSGALP00000019463	Un_random	323	-	18471766	18472539	NA	NA	NA	NA	NA	NA	NA	NA	NA	NA	NA	TMOD4	-
Ggal_ENSGALP00000035264	Un_random	324	-	18557202	18557513	Pvit_02818	scf000474	22	1	+	960285	961215	0.92	0.31	91.67	L2	FOXD3_CHICK	foxd2
Ggal_ENSGALP00000023436	Un_random	325	+	18619602	18620781	NA	NA	NA	NA	NA	NA	NA	NA	NA	NA	NA	-	-
Ggal_ENSGALP00000035263	Un_random	326	-	18847108	18852277	NA	NA	NA	NA	NA	NA	NA	NA	NA	NA	NA	-	-
Ggal_ENSGALP00000018740	Un_random	327	-	18870819	18881982	NA	NA	NA	NA	NA	NA	NA	NA	NA	NA	NA	C3	-
Ggal_ENSGALP00000035261	Un_random	328	+	18931736	18933511	NA	NA	NA	NA	NA	NA	NA	NA	NA	NA	NA	-	-
Ggal_ENSGALP00000005106	Un_random	329	-	18943520	18950227	NA	NA	NA	NA	NA	NA	NA	NA	NA	NA	NA	-	-
Ggal_ENSGALP00000035260	Un_random	330	+	19043338	19044555	NA	NA	NA	NA	NA	NA	NA	NA	NA	NA	NA	-	-
Ggal_ENSGALP00000023195	Un_random	331	-	19049175	19053728	NA	NA	NA	NA	NA	NA	NA	NA	NA	NA	NA	-	-
Ggal_ENSGALP00000017051	Un_random	332	-	19124495	19127463	NA	NA	NA	NA	NA	NA	NA	NA	NA	NA	NA	-	-
Ggal_ENSGALP00000035258	Un_random	333	-	19301217	19308012	NA	NA	NA	NA	NA	NA	NA	NA	NA	NA	NA	-	-
Ggal_ENSGALP00000035257	Un_random	334	+	19315684	19477979	NA	NA	NA	NA	NA	NA	NA	NA	NA	NA	NA	-	-
Ggal_ENSGALP00000035256	Un_random	335	+	19474117	19547418	NA	NA	NA	NA	NA	NA	NA	NA	NA	NA	NA	-	-
Ggal_ENSGALP00000001430	Un_random	336	-	19527470	19529011	NA	NA	NA	NA	NA	NA	NA	NA	NA	NA	NA	-	-
Ggal_ENSGALP00000035255	Un_random	337	+	19562549	19564179	NA	NA	NA	NA	NA	NA	NA	NA	NA	NA	NA	-	-
Ggal_ENSGALP00000035253	Un_random	338	-	19636411	19640831	NA	NA	NA	NA	NA	NA	NA	NA	NA	NA	NA	-	-
Ggal_ENSGALP00000020441	Un_random	339	+	19672655	19679361	NA	NA	NA	NA	NA	NA	NA	NA	NA	NA	NA	-	-
Ggal_ENSGALP00000021558	Un_random	340	+	19690739	19691800	NA	NA	NA	NA	NA	NA	NA	NA	NA	NA	NA	-	-
Ggal_ENSGALP00000019395	Un_random	341	+	19733070	19734173	NA	NA	NA	NA	NA	NA	NA	NA	NA	NA	NA	-	-
Ggal_ENSGALP00000023531	Un_random	342	-	19746679	19746999	NA	NA	NA	NA	NA	NA	NA	NA	NA	NA	NA	-	-
Ggal_ENSGALP00000019404	Un_random	343	-	19824178	19825323	NA	NA	NA	NA	NA	NA	NA	NA	NA	NA	NA	-	-
Ggal_ENSGALP00000028924	Un_random	344	-	19879436	19880007	NA	NA	NA	NA	NA	NA	NA	NA	NA	NA	NA	-	-
Ggal_ENSGALP00000006729	Un_random	345	+	19887684	19888199	NA	NA	NA	NA	NA	NA	NA	NA	NA	NA	NA	-	-
Ggal_ENSGALP00000017805	Un_random	346	+	19890534	19892920	NA	NA	NA	NA	NA	NA	NA	NA	NA	NA	NA	DPF2	-
Ggal_ENSGALP00000035252	Un_random	347	+	19918874	19919122	NA	NA	NA	NA	NA	NA	NA	NA	NA	NA	NA	FAM100B	-
Ggal_ENSGALP00000035251	Un_random	348	+	19927871	19928407	NA	NA	NA	NA	NA	NA	NA	NA	NA	NA	NA	-	-
Ggal_ENSGALP00000035250	Un_random	349	+	19957225	19960460	NA	NA	NA	NA	NA	NA	NA	NA	NA	NA	NA	-	-
Ggal_ENSGALP00000008312	Un_random	350	+	19960997	19961897	Pvit_00129	scf000151	50	38	-	1532251	1539014	0.99	0.94	67.37	L2	MRPL16	MRPL16
Ggal_ENSGALP00000008295	Un_random	351	-	19962999	19965388	Pvit_00128	scf000151	49	39	+	1514783	1522558	0.9	1	94.81	L2	STX3	STX3
Ggal_ENSGALP00000028392	Un_random	352	-	19969765	19970701	NA	NA	NA	NA	NA	NA	NA	NA	NA	NA	NA	-	-
Ggal_ENSGALP00000022511	Un_random	353	-	20036143	20038054	NA	NA	NA	NA	NA	NA	NA	NA	NA	NA	NA	-	-
Ggal_ENSGALP00000018998	Un_random	354	-	20045120	20048346	Pvit_07419	scf000061	15	49	-	1246472	1250348	1	0.88	83.75	L2	HOXC9	HOXC9
Ggal_ENSGALP00000035248	Un_random	355	-	20086900	20089022	NA	NA	NA	NA	NA	NA	NA	NA	NA	NA	NA	-	-
Ggal_ENSGALP00000028108	Un_random	356	-	20090416	20091702	NA	NA	NA	NA	NA	NA	NA	NA	NA	NA	NA	-	-
Ggal_ENSGALP00000035247	Un_random	357	-	20190656	20191271	NA	NA	NA	NA	NA	NA	NA	NA	NA	NA	NA	-	-
Ggal_ENSGALP00000020467	Un_random	358	-	20218397	20219315	NA	NA	NA	NA	NA	NA	NA	NA	NA	NA	NA	-	-
Ggal_ENSGALP00000019581	Un_random	359	-	20437455	20438129	NA	NA	NA	NA	NA	NA	NA	NA	NA	NA	NA	-	-
Ggal_ENSGALP00000015657	Un_random	360	+	20438310	20439143	NA	NA	NA	NA	NA	NA	NA	NA	NA	NA	NA	-	-
Ggal_ENSGALP00000016157	Un_random	361	+	20480699	20481629	NA	NA	NA	NA	NA	NA	NA	NA	NA	NA	NA	-	-
Ggal_ENSGALP00000035246	Un_random	362	+	20493620	20494209	NA	NA	NA	NA	NA	NA	NA	NA	NA	NA	NA	-	-
Ggal_ENSGALP00000035245	Un_random	363	-	20498434	20498894	Pvit_17747	scf000275	43	23	-	1005575	1010484	1	0.68	58.21	L2	FAM176B	FAM176B
Ggal_ENSGALP00000035244	Un_random	364	-	20669024	20669995	NA	NA	NA	NA	NA	NA	NA	NA	NA	NA	NA	-	-
Ggal_ENSGALP00000035243	Un_random	365	-	20723950	20727618	NA	NA	NA	NA	NA	NA	NA	NA	NA	NA	NA	-	-
Ggal_ENSGALP00000011046	Un_random	366	+	20732111	20732777	Pvit_10544	scf000460	8	33	-	191989	196721	1	0.7	88.81	L2	TNNC2_CHICK	TNNC2
Ggal_ENSGALP00000000324	Un_random	367	-	20757491	20758117	NA	NA	NA	NA	NA	NA	NA	NA	NA	NA	NA	-	-
Ggal_ENSGALP00000022770	Un_random	368	+	20769608	20772380	NA	NA	NA	NA	NA	NA	NA	NA	NA	NA	NA	-	-
Ggal_ENSGALP00000035242	Un_random	369	-	20803054	20806144	NA	NA	NA	NA	NA	NA	NA	NA	NA	NA	NA	-	-
Ggal_ENSGALP00000035241	Un_random	370	+	20870730	20872567	NA	NA	NA	NA	NA	NA	NA	NA	NA	NA	NA	-	-
Ggal_ENSGALP00000020906	Un_random	371	-	20938917	20941600	Pvit_07851	scf000261	4	80	+	81621	88035	0.93	1	53.48	L2	SLC16A13	SLC16A13
Ggal_ENSGALP00000035240	Un_random	372	-	21112180	21112524	NA	NA	NA	NA	NA	NA	NA	NA	NA	NA	NA	-	-
Ggal_ENSGALP00000035239	Un_random	373	+	21259126	21259380	NA	NA	NA	NA	NA	NA	NA	NA	NA	NA	NA	-	-
Ggal_ENSGALP00000021928	Un_random	374	+	21379254	21383082	NA	NA	NA	NA	NA	NA	NA	NA	NA	NA	NA	-	-
Ggal_ENSGALP00000035238	Un_random	375	+	21391782	21392464	NA	NA	NA	NA	NA	NA	NA	NA	NA	NA	NA	-	-
Ggal_ENSGALP00000035236	Un_random	376	-	21424710	21424856	NA	NA	NA	NA	NA	NA	NA	NA	NA	NA	NA	-	-
Ggal_ENSGALP00000035235	Un_random	377	+	21680005	21681828	NA	NA	NA	NA	NA	NA	NA	NA	NA	NA	NA	-	-
Ggal_ENSGALP00000035234	Un_random	378	+	21714056	21714994	NA	NA	NA	NA	NA	NA	NA	NA	NA	NA	NA	-	-
Ggal_ENSGALP00000035233	Un_random	379	+	21746164	21747123	NA	NA	NA	NA	NA	NA	NA	NA	NA	NA	NA	-	-
Ggal_ENSGALP00000029185	Un_random	380	+	21785710	21786669	NA	NA	NA	NA	NA	NA	NA	NA	NA	NA	NA	-	-
Ggal_ENSGALP00000035232	Un_random	381	+	21789623	21795189	NA	NA	NA	NA	NA	NA	NA	NA	NA	NA	NA	-	-
Ggal_ENSGALP00000007946	Un_random	382	-	21952041	21953000	NA	NA	NA	NA	NA	NA	NA	NA	NA	NA	NA	-	-
Ggal_ENSGALP00000035231	Un_random	383	+	21953529	21953724	NA	NA	NA	NA	NA	NA	NA	NA	NA	NA	NA	-	-
Ggal_ENSGALP00000020783	Un_random	384	-	22089295	22093351	NA	NA	NA	NA	NA	NA	NA	NA	NA	NA	NA	MLL2	-
Ggal_ENSGALP00000028252	Un_random	385	-	22131711	22132186	NA	NA	NA	NA	NA	NA	NA	NA	NA	NA	NA	METTL11A	-
Ggal_ENSGALP00000035230	Un_random	386	-	22141020	22142404	NA	NA	NA	NA	NA	NA	NA	NA	NA	NA	NA	ACACA	-
Ggal_ENSGALP00000035229	Un_random	387	+	22151551	22153250	NA	NA	NA	NA	NA	NA	NA	NA	NA	NA	NA	-	-
Ggal_ENSGALP00000035228	Un_random	388	+	22182113	22182607	Pvit_09183	scf001483	7	1	+	50050	51479	0.77	0.38	58.18	L2	-	XB-GENE-5734593
Ggal_ENSGALP00000035227	Un_random	389	-	22185712	22186077	NA	NA	NA	NA	NA	NA	NA	NA	NA	NA	NA	-	-
Ggal_ENSGALP00000029025	Un_random	390	-	22186824	22187204	NA	NA	NA	NA	NA	NA	NA	NA	NA	NA	NA	-	-
Ggal_ENSGALP00000035226	Un_random	391	-	22188559	22188849	NA	NA	NA	NA	NA	NA	NA	NA	NA	NA	NA	-	-
Ggal_ENSGALP00000035225	Un_random	392	-	22315681	22316625	NA	NA	NA	NA	NA	NA	NA	NA	NA	NA	NA	-	-
Ggal_ENSGALP00000035224	Un_random	393	-	22331237	22332190	NA	NA	NA	NA	NA	NA	NA	NA	NA	NA	NA	-	-
Ggal_ENSGALP00000035223	Un_random	394	+	22338955	22339923	NA	NA	NA	NA	NA	NA	NA	NA	NA	NA	NA	-	-
Ggal_ENSGALP00000021736	Un_random	395	-	22343718	22344710	NA	NA	NA	NA	NA	NA	NA	NA	NA	NA	NA	-	-
Ggal_ENSGALP00000035222	Un_random	396	+	22354052	22354942	NA	NA	NA	NA	NA	NA	NA	NA	NA	NA	NA	-	-
Ggal_ENSGALP00000028619	Un_random	397	-	22358751	22359741	NA	NA	NA	NA	NA	NA	NA	NA	NA	NA	NA	-	-
Ggal_ENSGALP00000035221	Un_random	398	+	22369522	22371099	NA	NA	NA	NA	NA	NA	NA	NA	NA	NA	NA	-	-
Ggal_ENSGALP00000035220	Un_random	399	-	22377673	22378602	NA	NA	NA	NA	NA	NA	NA	NA	NA	NA	NA	-	-
Ggal_ENSGALP00000035219	Un_random	400	+	22387718	22388275	NA	NA	NA	NA	NA	NA	NA	NA	NA	NA	NA	-	-
Ggal_ENSGALP00000028994	Un_random	401	-	22406307	22407284	NA	NA	NA	NA	NA	NA	NA	NA	NA	NA	NA	-	-
Ggal_ENSGALP00000035218	Un_random	402	-	22421341	22422249	NA	NA	NA	NA	NA	NA	NA	NA	NA	NA	NA	-	-
Ggal_ENSGALP00000035217	Un_random	403	-	22430540	22431490	NA	NA	NA	NA	NA	NA	NA	NA	NA	NA	NA	-	-
Ggal_ENSGALP00000035216	Un_random	404	+	22453561	22454499	NA	NA	NA	NA	NA	NA	NA	NA	NA	NA	NA	-	-
Ggal_ENSGALP00000035215	Un_random	405	-	22463630	22464574	NA	NA	NA	NA	NA	NA	NA	NA	NA	NA	NA	-	-
Ggal_ENSGALP00000035214	Un_random	406	-	22509822	22514088	NA	NA	NA	NA	NA	NA	NA	NA	NA	NA	NA	-	-
Ggal_ENSGALP00000011774	Un_random	407	-	22518959	22519660	Pvit_00120	scf000151	41	47	+	1167900	1175540	0.92	0.9	47.19	L2	CNTF	CNTF
Ggal_ENSGALP00000035213	Un_random	408	+	22667640	22669282	Pvit_00715	scf000004	118	52	+	8759973	8770634	0.95	0.62	58.92	L2	ANKRD33	ANKRD33
Ggal_ENSGALP00000028548	Un_random	409	+	22688859	22689116	Pvit_17007	scf000085	141	35	-	3186562	3186972	1	0.63	60.47	L2	SYCN	SYCN
Ggal_ENSGALP00000035212	Un_random	410	-	22692321	22695358	NA	NA	NA	NA	NA	NA	NA	NA	NA	NA	NA	-	-
Ggal_ENSGALP00000035210	Un_random	411	+	22698735	22699274	NA	NA	NA	NA	NA	NA	NA	NA	NA	NA	NA	-	-
Ggal_ENSGALP00000035209	Un_random	412	-	22702897	22703019	NA	NA	NA	NA	NA	NA	NA	NA	NA	NA	NA	-	-
Ggal_ENSGALP00000028061	Un_random	413	+	22706443	22707251	NA	NA	NA	NA	NA	NA	NA	NA	NA	NA	NA	ZNF687	-
Ggal_ENSGALP00000015659	Un_random	414	-	22708581	22708980	NA	NA	NA	NA	NA	NA	NA	NA	NA	NA	NA	-	-
Ggal_ENSGALP00000001989	Un_random	415	-	22723638	22724559	NA	NA	NA	NA	NA	NA	NA	NA	NA	NA	NA	-	-
Ggal_ENSGALP00000026832	Un_random	416	+	22756160	22759867	NA	NA	NA	NA	NA	NA	NA	NA	NA	NA	NA	-	-
Ggal_ENSGALP00000035208	Un_random	417	-	22775194	22776147	NA	NA	NA	NA	NA	NA	NA	NA	NA	NA	NA	-	-
Ggal_ENSGALP00000035207	Un_random	418	+	22785692	22786960	NA	NA	NA	NA	NA	NA	NA	NA	NA	NA	NA	-	-
Ggal_ENSGALP00000018895	Un_random	419	+	22789170	22790353	NA	NA	NA	NA	NA	NA	NA	NA	NA	NA	NA	-	-
Ggal_ENSGALP00000035206	Un_random	420	+	22852505	22853407	NA	NA	NA	NA	NA	NA	NA	NA	NA	NA	NA	-	-
Ggal_ENSGALP00000035205	Un_random	421	+	22863074	22864000	NA	NA	NA	NA	NA	NA	NA	NA	NA	NA	NA	-	-
Ggal_ENSGALP00000035204	Un_random	422	+	22869541	22870500	NA	NA	NA	NA	NA	NA	NA	NA	NA	NA	NA	-	-
Ggal_ENSGALP00000035203	Un_random	423	-	22874383	22875285	NA	NA	NA	NA	NA	NA	NA	NA	NA	NA	NA	-	-
Ggal_ENSGALP00000035202	Un_random	424	+	22903089	22904316	NA	NA	NA	NA	NA	NA	NA	NA	NA	NA	NA	-	-
Ggal_ENSGALP00000035201	Un_random	425	-	22909822	22910775	NA	NA	NA	NA	NA	NA	NA	NA	NA	NA	NA	-	-
Ggal_ENSGALP00000035200	Un_random	426	-	22921295	22923331	NA	NA	NA	NA	NA	NA	NA	NA	NA	NA	NA	-	-
Ggal_ENSGALP00000035199	Un_random	427	-	22929747	22930709	NA	NA	NA	NA	NA	NA	NA	NA	NA	NA	NA	-	-
Ggal_ENSGALP00000035198	Un_random	428	-	22935984	22936934	NA	NA	NA	NA	NA	NA	NA	NA	NA	NA	NA	-	-
Ggal_ENSGALP00000028955	Un_random	429	+	22945553	22946521	NA	NA	NA	NA	NA	NA	NA	NA	NA	NA	NA	-	-
Ggal_ENSGALP00000035197	Un_random	430	+	22975679	22976647	NA	NA	NA	NA	NA	NA	NA	NA	NA	NA	NA	-	-
Ggal_ENSGALP00000019530	Un_random	431	+	22996751	22997662	NA	NA	NA	NA	NA	NA	NA	NA	NA	NA	NA	-	-
Ggal_ENSGALP00000035196	Un_random	432	-	23001237	23002187	NA	NA	NA	NA	NA	NA	NA	NA	NA	NA	NA	-	-
Ggal_ENSGALP00000035195	Un_random	433	-	23016672	23017607	NA	NA	NA	NA	NA	NA	NA	NA	NA	NA	NA	-	-
Ggal_ENSGALP00000035194	Un_random	434	-	23032452	23033393	NA	NA	NA	NA	NA	NA	NA	NA	NA	NA	NA	-	-
Ggal_ENSGALP00000035193	Un_random	435	+	23050450	23051379	NA	NA	NA	NA	NA	NA	NA	NA	NA	NA	NA	-	-
Ggal_ENSGALP00000035192	Un_random	436	+	23123075	23123320	Pvit_05317	scf000194	14	62	+	455442	468971	0.99	0.51	73.86	L2	TSC22D3	TSC22D3
Ggal_ENSGALP00000016160	Un_random	437	+	23154763	23155513	NA	NA	NA	NA	NA	NA	NA	NA	NA	NA	NA	RAD9A	-
Ggal_ENSGALP00000016884	Un_random	438	+	23170019	23170705	NA	NA	NA	NA	NA	NA	NA	NA	NA	NA	NA	SLC30A2	-
Ggal_ENSGALP00000035191	Un_random	439	+	23281167	23282449	NA	NA	NA	NA	NA	NA	NA	NA	NA	NA	NA	-	-
Ggal_ENSGALP00000028868	Un_random	440	+	23303001	23303774	Pvit_11258	scf000006	16	132	+	2071131	2089807	0.99	0.65	75.78	L2	TMEM115	TMEM115
Ggal_ENSGALP00000004261	Un_random	441	-	23340724	23341293	NA	NA	NA	NA	NA	NA	NA	NA	NA	NA	NA	-	-
Ggal_ENSGALP00000035190	Un_random	442	-	23369810	23370342	NA	NA	NA	NA	NA	NA	NA	NA	NA	NA	NA	-	-
Ggal_ENSGALP00000035189	Un_random	443	-	23371326	23373452	NA	NA	NA	NA	NA	NA	NA	NA	NA	NA	NA	-	-
Ggal_ENSGALP00000035188	Un_random	444	+	23397228	23397422	NA	NA	NA	NA	NA	NA	NA	NA	NA	NA	NA	-	-
Ggal_ENSGALP00000017607	Un_random	445	-	23411004	23411756	NA	NA	NA	NA	NA	NA	NA	NA	NA	NA	NA	-	-
Ggal_ENSGALP00000035187	Un_random	446	-	23438827	23441109	Pvit_12681	scf000051	13	27	-	995880	1001617	0.96	0.96	94.32	L2	PELO	PELO
Ggal_ENSGALP00000035185	Un_random	447	-	23472849	23474757	NA	NA	NA	NA	NA	NA	NA	NA	NA	NA	NA	-	-
Ggal_ENSGALP00000035183	Un_random	448	-	23496720	23497334	NA	NA	NA	NA	NA	NA	NA	NA	NA	NA	NA	-	-
Ggal_ENSGALP00000035182	Un_random	449	+	23525697	23527372	NA	NA	NA	NA	NA	NA	NA	NA	NA	NA	NA	-	-
Ggal_ENSGALP00000028267	Un_random	450	-	23563794	23564754	Pvit_17801	scf000132	17	25	+	1173472	1182673	1	0.37	82.19	L2	PEO1_CHICK	C10orf2
Ggal_ENSGALP00000000326	Un_random	451	-	23599249	23599497	NA	NA	NA	NA	NA	NA	NA	NA	NA	NA	NA	-	-
Ggal_ENSGALP00000035181	Un_random	452	+	23629003	23631463	NA	NA	NA	NA	NA	NA	NA	NA	NA	NA	NA	-	-
Ggal_ENSGALP00000028751	Un_random	453	-	24014926	24015581	NA	NA	NA	NA	NA	NA	NA	NA	NA	NA	NA	-	-
Ggal_ENSGALP00000017281	Un_random	454	+	24038982	24039299	NA	NA	NA	NA	NA	NA	NA	NA	NA	NA	NA	-	-
Ggal_ENSGALP00000033572	Un_random	455	+	24056980	24057690	NA	NA	NA	NA	NA	NA	NA	NA	NA	NA	NA	CLIC3	-
Ggal_ENSGALP00000029060	Un_random	456	+	24066171	24067180	NA	NA	NA	NA	NA	NA	NA	NA	NA	NA	NA	-	-
Ggal_ENSGALP00000035180	Un_random	457	-	24128557	24129898	NA	NA	NA	NA	NA	NA	NA	NA	NA	NA	NA	-	-
Ggal_ENSGALP00000035179	Un_random	458	+	24198997	24199328	Pvit_00159	scf000151	80	8	+	2616928	2618847	1	0.61	85.37	L2	TMEM216	TMEM216
Ggal_ENSGALP00000035178	Un_random	459	-	24276371	24281659	Pvit_04117	scf000010	33	32	-	5218405	5223399	0.99	1	54.73	L2	-	wu:fc01d11
Ggal_ENSGALP00000006990	Un_random	460	+	24309118	24313645	NA	NA	NA	NA	NA	NA	NA	NA	NA	NA	NA	-	-
Ggal_ENSGALP00000028925	Un_random	461	-	24352277	24352423	NA	NA	NA	NA	NA	NA	NA	NA	NA	NA	NA	BANF1	-
Ggal_ENSGALP00000028081	Un_random	462	-	24354772	24354951	NA	NA	NA	NA	NA	NA	NA	NA	NA	NA	NA	C1QL4	-
Ggal_ENSGALP00000032197	Un_random	463	-	24396419	24396970	Pvit_06867	scf000123	19	14	-	1529843	1536943	0.99	0.7	36.32	L2	-	IFNE
Ggal_ENSGALP00000035177	Un_random	464	-	24632106	24634797	NA	NA	NA	NA	NA	NA	NA	NA	NA	NA	NA	-	-
Ggal_ENSGALP00000028728	Un_random	465	+	24648121	24649477	NA	NA	NA	NA	NA	NA	NA	NA	NA	NA	NA	-	-
Ggal_ENSGALP00000035175	Un_random	466	-	24723715	24725217	NA	NA	NA	NA	NA	NA	NA	NA	NA	NA	NA	-	-
Ggal_ENSGALP00000000225	Un_random	467	+	24797706	24801066	NA	NA	NA	NA	NA	NA	NA	NA	NA	NA	NA	-	-
Ggal_ENSGALP00000005077	Un_random	468	+	24823412	24824798	NA	NA	NA	NA	NA	NA	NA	NA	NA	NA	NA	-	-
Ggal_ENSGALP00000028935	Un_random	469	+	24839157	24840792	NA	NA	NA	NA	NA	NA	NA	NA	NA	NA	NA	-	-
Ggal_ENSGALP00000032502	Un_random	470	+	25005846	25008600	NA	NA	NA	NA	NA	NA	NA	NA	NA	NA	NA	-	-
Ggal_ENSGALP00000035174	Un_random	471	-	25031659	25033219	NA	NA	NA	NA	NA	NA	NA	NA	NA	NA	NA	-	-
Ggal_ENSGALP00000035173	Un_random	472	-	25036554	25036815	NA	NA	NA	NA	NA	NA	NA	NA	NA	NA	NA	-	-
Ggal_ENSGALP00000035172	Un_random	473	+	25052577	25052870	NA	NA	NA	NA	NA	NA	NA	NA	NA	NA	NA	-	-
Ggal_ENSGALP00000035171	Un_random	474	-	25120908	25121846	NA	NA	NA	NA	NA	NA	NA	NA	NA	NA	NA	-	-
Ggal_ENSGALP00000035170	Un_random	475	+	25200588	25200746	NA	NA	NA	NA	NA	NA	NA	NA	NA	NA	NA	-	-
Ggal_ENSGALP00000029322	Un_random	476	-	25308040	25311135	Pvit_07665	scf000784	10	15	+	192228	203543	0.93	0.78	85.31	L2	-	RBM4B
Ggal_ENSGALP00000021804	Un_random	477	+	25312819	25314096	NA	NA	NA	NA	NA	NA	NA	NA	NA	NA	NA	-	-
Ggal_ENSGALP00000035169	Un_random	478	+	25404047	25406003	NA	NA	NA	NA	NA	NA	NA	NA	NA	NA	NA	-	-
Ggal_ENSGALP00000035168	Un_random	479	-	25417095	25417534	NA	NA	NA	NA	NA	NA	NA	NA	NA	NA	NA	-	-
Ggal_ENSGALP00000021008	Un_random	480	-	25446387	25448766	NA	NA	NA	NA	NA	NA	NA	NA	NA	NA	NA	-	-
Ggal_ENSGALP00000035167	Un_random	481	+	25475078	25476883	NA	NA	NA	NA	NA	NA	NA	NA	NA	NA	NA	LOC425113	-
Ggal_ENSGALP00000035165	Un_random	482	+	25500932	25502861	NA	NA	NA	NA	NA	NA	NA	NA	NA	NA	NA	-	-
Ggal_ENSGALP00000031210	Un_random	483	-	25532780	25535957	NA	NA	NA	NA	NA	NA	NA	NA	NA	NA	NA	-	-
Ggal_ENSGALP00000035163	Un_random	484	+	25567497	25572355	NA	NA	NA	NA	NA	NA	NA	NA	NA	NA	NA	-	-
Ggal_ENSGALP00000020980	Un_random	485	-	25636337	25641141	Pvit_16049	scf000183	37	24	+	2057999	2070949	0.97	0.94	60.37	L2	WDR54	WDR54
Ggal_ENSGALP00000035162	Un_random	486	+	25669883	25773859	NA	NA	NA	NA	NA	NA	NA	NA	NA	NA	NA	-	-
Ggal_ENSGALP00000019514	Un_random	487	-	25927000	25929408	Pvit_07973	scf000255	43	11	+	1802117	1811060	0.97	0.72	45.63	L2	-	PCDHB16
Ggal_ENSGALP00000008704	Un_random	488	-	25949097	25951430	Pvit_07965	scf000255	35	19	+	1677920	1680355	0.98	0.94	46.53	L2	-	PCDHB16
Ggal_ENSGALP00000021768	Un_random	489	-	25968576	25969947	NA	NA	NA	NA	NA	NA	NA	NA	NA	NA	NA	-	-
Ggal_ENSGALP00000015183	Un_random	490	-	26165201	26170290	NA	NA	NA	NA	NA	NA	NA	NA	NA	NA	NA	-	-
Ggal_ENSGALP00000021156	Un_random	491	+	26173635	26181029	NA	NA	NA	NA	NA	NA	NA	NA	NA	NA	NA	-	-
Ggal_ENSGALP00000035159	Un_random	492	+	26195838	26196215	NA	NA	NA	NA	NA	NA	NA	NA	NA	NA	NA	-	-
Ggal_ENSGALP00000028732	Un_random	493	+	26360618	26362683	NA	NA	NA	NA	NA	NA	NA	NA	NA	NA	NA	LOC425113	-
Ggal_ENSGALP00000020401	Un_random	494	+	26402008	26402973	NA	NA	NA	NA	NA	NA	NA	NA	NA	NA	NA	-	-
Ggal_ENSGALP00000035157	Un_random	495	-	26408881	26409822	NA	NA	NA	NA	NA	NA	NA	NA	NA	NA	NA	-	-
Ggal_ENSGALP00000035156	Un_random	496	+	26417107	26418069	NA	NA	NA	NA	NA	NA	NA	NA	NA	NA	NA	-	-
Ggal_ENSGALP00000035155	Un_random	497	-	26424987	26425949	NA	NA	NA	NA	NA	NA	NA	NA	NA	NA	NA	-	-
Ggal_ENSGALP00000035154	Un_random	498	+	26446952	26447884	NA	NA	NA	NA	NA	NA	NA	NA	NA	NA	NA	-	-
Ggal_ENSGALP00000035153	Un_random	499	-	26457040	26458088	NA	NA	NA	NA	NA	NA	NA	NA	NA	NA	NA	-	-
Ggal_ENSGALP00000035152	Un_random	500	-	26465389	26466300	NA	NA	NA	NA	NA	NA	NA	NA	NA	NA	NA	-	-
Ggal_ENSGALP00000035151	Un_random	501	+	26479607	26480563	NA	NA	NA	NA	NA	NA	NA	NA	NA	NA	NA	-	-
Ggal_ENSGALP00000035150	Un_random	502	-	26491149	26492093	NA	NA	NA	NA	NA	NA	NA	NA	NA	NA	NA	-	-
Ggal_ENSGALP00000035149	Un_random	503	-	26515690	26516646	NA	NA	NA	NA	NA	NA	NA	NA	NA	NA	NA	-	-
Ggal_ENSGALP00000035148	Un_random	504	+	26526100	26527026	NA	NA	NA	NA	NA	NA	NA	NA	NA	NA	NA	-	-
Ggal_ENSGALP00000035147	Un_random	505	+	26548991	26555707	Pvit_05968	scf000876	15	4	-	253748	284833	1	0.91	71.65	L2	NCAN	NCAN
Ggal_ENSGALP00000035146	Un_random	506	-	26583335	26587507	Pvit_18718	scf000375	21	29	-	638199	656448	1	0.36	52.74	L2	SHARPIN	SHARPIN
Ggal_ENSGALP00000021708	Un_random	507	-	26594536	26598241	NA	NA	NA	NA	NA	NA	NA	NA	NA	NA	NA	PCBP2	-
Ggal_ENSGALP00000029321	Un_random	508	+	26620925	26623013	NA	NA	NA	NA	NA	NA	NA	NA	NA	NA	NA	DNASE1	-
Ggal_ENSGALP00000021653	Un_random	509	+	26664791	26665781	NA	NA	NA	NA	NA	NA	NA	NA	NA	NA	NA	-	-
Ggal_ENSGALP00000022237	Un_random	510	+	26675191	26677243	NA	NA	NA	NA	NA	NA	NA	NA	NA	NA	NA	-	-
Ggal_ENSGALP00000029071	Un_random	511	+	26753024	26753248	NA	NA	NA	NA	NA	NA	NA	NA	NA	NA	NA	-	-
Ggal_ENSGALP00000021838	Un_random	512	+	26759010	26762030	Pvit_07669	scf000784	14	11	+	233876	242851	0.51	0.5	52.98	L2	RBM14	RBM14
Ggal_ENSGALP00000028207	Un_random	513	+	26921262	26925398	NA	NA	NA	NA	NA	NA	NA	NA	NA	NA	NA	-	-
Ggal_ENSGALP00000035145	Un_random	514	-	26927925	26928422	NA	NA	NA	NA	NA	NA	NA	NA	NA	NA	NA	-	-
Ggal_ENSGALP00000035144	Un_random	515	+	26928461	26929257	NA	NA	NA	NA	NA	NA	NA	NA	NA	NA	NA	-	-
Ggal_ENSGALP00000006904	Un_random	516	+	27004055	27025237	Pvit_03307	scf000022	3	46	+	48631	120575	1	0.89	60.8	L2	-	JPH2
Ggal_ENSGALP00000035143	Un_random	517	-	27034948	27038715	Pvit_15466	scf000352	4	18	+	257103	303666	1	0.9	86.96	L2	DBNL	DBNL
Ggal_ENSGALP00000028929	Un_random	518	+	27046663	27048049	NA	NA	NA	NA	NA	NA	NA	NA	NA	NA	NA	-	-
Ggal_ENSGALP00000030255	Un_random	519	+	27074013	27074525	NA	NA	NA	NA	NA	NA	NA	NA	NA	NA	NA	-	-
Ggal_ENSGALP00000035141	Un_random	520	-	27094019	27150359	NA	NA	NA	NA	NA	NA	NA	NA	NA	NA	NA	-	-
Ggal_ENSGALP00000035140	Un_random	521	+	27107424	27157154	NA	NA	NA	NA	NA	NA	NA	NA	NA	NA	NA	-	-
Ggal_ENSGALP00000035139	Un_random	522	+	27177110	27178310	NA	NA	NA	NA	NA	NA	NA	NA	NA	NA	NA	-	-
Ggal_ENSGALP00000035138	Un_random	523	-	27237505	27238479	NA	NA	NA	NA	NA	NA	NA	NA	NA	NA	NA	-	-
Ggal_ENSGALP00000006336	Un_random	524	+	27294133	27295089	NA	NA	NA	NA	NA	NA	NA	NA	NA	NA	NA	-	-
Ggal_ENSGALP00000035137	Un_random	525	-	27297442	27297999	NA	NA	NA	NA	NA	NA	NA	NA	NA	NA	NA	-	-
Ggal_ENSGALP00000035136	Un_random	526	-	27310819	27314799	NA	NA	NA	NA	NA	NA	NA	NA	NA	NA	NA	-	-
Ggal_ENSGALP00000035135	Un_random	527	+	27351063	27357249	NA	NA	NA	NA	NA	NA	NA	NA	NA	NA	NA	ME2	-
Ggal_ENSGALP00000035134	Un_random	528	+	27449297	27452978	NA	NA	NA	NA	NA	NA	NA	NA	NA	NA	NA	-	-
Ggal_ENSGALP00000022176	Un_random	529	+	27468072	27469250	NA	NA	NA	NA	NA	NA	NA	NA	NA	NA	NA	-	-
Ggal_ENSGALP00000023098	Un_random	530	-	27475264	27478823	NA	NA	NA	NA	NA	NA	NA	NA	NA	NA	NA	-	-
Ggal_ENSGALP00000022323	Un_random	531	-	27498578	27500621	Pvit_09649	scf000557	33	2	-	770061	784369	0.88	0.52	57.32	L2	-	DHRS4
Ggal_ENSGALP00000035133	Un_random	532	-	27561659	27564820	NA	NA	NA	NA	NA	NA	NA	NA	NA	NA	NA	-	-
Ggal_ENSGALP00000035132	Un_random	533	+	27578466	27580425	NA	NA	NA	NA	NA	NA	NA	NA	NA	NA	NA	-	-
Ggal_ENSGALP00000035130	Un_random	534	-	27604199	27604730	NA	NA	NA	NA	NA	NA	NA	NA	NA	NA	NA	-	-
Ggal_ENSGALP00000028987	Un_random	535	-	27607954	27611632	NA	NA	NA	NA	NA	NA	NA	NA	NA	NA	NA	ADRBK1	-
Ggal_ENSGALP00000035129	Un_random	536	+	27612143	27613002	NA	NA	NA	NA	NA	NA	NA	NA	NA	NA	NA	-	-
Ggal_ENSGALP00000021661	Un_random	537	-	27614423	27647094	Pvit_16205	scf000424	10	27	+	188061	241260	0.99	1	85.97	L2	KDM2A	KDM2A
Ggal_ENSGALP00000028978	Un_random	538	-	27653735	27654622	Pvit_18132	scf000964	3	9	-	48979	49821	0.89	0.96	40.07	L2	-	MAS1
Ggal_ENSGALP00000035128	Un_random	539	+	27658797	27659612	NA	NA	NA	NA	NA	NA	NA	NA	NA	NA	NA	-	-
Ggal_ENSGALP00000021659	Un_random	540	-	27669857	27670741	Pvit_18133	scf000964	4	8	-	57228	58022	0.88	1	41.45	L2	-	MAS1
Ggal_ENSGALP00000021655	Un_random	541	-	27690291	27694842	Pvit_14898	scf000604	1	30	-	170505	189772	0.98	1	52.48	L2	-	ALOXE3
Ggal_ENSGALP00000025406	Un_random	542	-	27712679	27713396	NA	NA	NA	NA	NA	NA	NA	NA	NA	NA	NA	-	-
Ggal_ENSGALP00000035127	Un_random	543	-	27778788	27779727	NA	NA	NA	NA	NA	NA	NA	NA	NA	NA	NA	-	-
Ggal_ENSGALP00000029206	Un_random	544	-	27806968	27810035	NA	NA	NA	NA	NA	NA	NA	NA	NA	NA	NA	HOXB7	-
Ggal_ENSGALP00000010280	Un_random	545	+	27839107	27840290	NA	NA	NA	NA	NA	NA	NA	NA	NA	NA	NA	-	-
Ggal_ENSGALP00000027967	Un_random	546	-	27868318	27869318	NA	NA	NA	NA	NA	NA	NA	NA	NA	NA	NA	-	-
Ggal_ENSGALP00000035124	Un_random	547	-	27898840	27899769	NA	NA	NA	NA	NA	NA	NA	NA	NA	NA	NA	-	-
Ggal_ENSGALP00000021731	Un_random	548	+	27961425	27962375	NA	NA	NA	NA	NA	NA	NA	NA	NA	NA	NA	C5AR1	-
Ggal_ENSGALP00000035123	Un_random	549	+	28042589	28048927	NA	NA	NA	NA	NA	NA	NA	NA	NA	NA	NA	-	-
Ggal_ENSGALP00000035122	Un_random	550	-	28069950	28092964	Pvit_01145	scf000201	22	12	+	1961558	2020169	0.81	0.52	89.4	L2	BRD4	BRD4
Ggal_ENSGALP00000021686	Un_random	551	-	28114127	28121701	Pvit_05873	scf000021	89	9	+	6507958	6535030	1	0.85	83.33	L1--	SLC27A1	SLC27A1
Ggal_ENSGALP00000021693	Un_random	552	+	28122566	28124455	Pvit_05872	scf000021	88	10	-	6483073	6487511	1	1	65.7	L1--	NXNL1	NXNL1
Ggal_ENSGALP00000035121	Un_random	553	+	28131710	28139089	NA	NA	NA	NA	NA	NA	NA	NA	NA	NA	NA	-	-
Ggal_ENSGALP00000035120	Un_random	554	+	28140030	28141710	NA	NA	NA	NA	NA	NA	NA	NA	NA	NA	NA	-	-
Ggal_ENSGALP00000021709	Un_random	555	+	28142047	28142830	NA	NA	NA	NA	NA	NA	NA	NA	NA	NA	NA	-	-
Ggal_ENSGALP00000035119	Un_random	556	+	28168192	28168888	NA	NA	NA	NA	NA	NA	NA	NA	NA	NA	NA	-	-
Ggal_ENSGALP00000022281	Un_random	557	+	28214871	28215443	Pvit_09461	scf000226	88	11	+	2017270	2017806	0.9	1	65.41	L2	-	shc1
Ggal_ENSGALP00000035118	Un_random	558	+	28234064	28236766	Pvit_08897	scf000271	21	17	+	1264749	1270441	0.59	0.86	40	L2	CLEC17A	CLEC17A
Ggal_ENSGALP00000028997	Un_random	559	+	28279812	28282451	NA	NA	NA	NA	NA	NA	NA	NA	NA	NA	NA	-	-
Ggal_ENSGALP00000028247	Un_random	560	+	28372117	28375143	NA	NA	NA	NA	NA	NA	NA	NA	NA	NA	NA	-	-
Ggal_ENSGALP00000028969	Un_random	561	-	28387064	28388261	NA	NA	NA	NA	NA	NA	NA	NA	NA	NA	NA	-	-
Ggal_ENSGALP00000035115	Un_random	562	-	28495207	28496133	NA	NA	NA	NA	NA	NA	NA	NA	NA	NA	NA	-	-
Ggal_ENSGALP00000035114	Un_random	563	+	28504922	28505866	NA	NA	NA	NA	NA	NA	NA	NA	NA	NA	NA	-	-
Ggal_ENSGALP00000035113	Un_random	564	+	28513968	28514927	NA	NA	NA	NA	NA	NA	NA	NA	NA	NA	NA	-	-
Ggal_ENSGALP00000035112	Un_random	565	-	28526408	28527352	NA	NA	NA	NA	NA	NA	NA	NA	NA	NA	NA	-	-
Ggal_ENSGALP00000002494	Un_random	566	+	28537483	28540021	NA	NA	NA	NA	NA	NA	NA	NA	NA	NA	NA	-	-
Ggal_ENSGALP00000035111	Un_random	567	+	28557378	28558313	NA	NA	NA	NA	NA	NA	NA	NA	NA	NA	NA	-	-
Ggal_ENSGALP00000000034	Un_random	568	+	28563044	28564570	NA	NA	NA	NA	NA	NA	NA	NA	NA	NA	NA	-	-
Ggal_ENSGALP00000035110	Un_random	569	-	28569547	28570479	NA	NA	NA	NA	NA	NA	NA	NA	NA	NA	NA	-	-
Ggal_ENSGALP00000001596	Un_random	570	-	28692736	28693389	NA	NA	NA	NA	NA	NA	NA	NA	NA	NA	NA	-	-
Ggal_ENSGALP00000021815	Un_random	571	+	28797751	28845104	NA	NA	NA	NA	NA	NA	NA	NA	NA	NA	NA	-	-
Ggal_ENSGALP00000035108	Un_random	572	+	28845521	28847435	NA	NA	NA	NA	NA	NA	NA	NA	NA	NA	NA	-	-
Ggal_ENSGALP00000006683	Un_random	573	-	28858115	28868142	Pvit_06200	scf000217	14	5	+	1312017	1330080	1	1	76.11	L2	MTU1_CHICK	TRMU
Ggal_ENSGALP00000000107	Un_random	574	-	28910826	28916502	NA	NA	NA	NA	NA	NA	NA	NA	NA	NA	NA	-	-
Ggal_ENSGALP00000035106	Un_random	575	-	28943025	28966685	NA	NA	NA	NA	NA	NA	NA	NA	NA	NA	NA	-	-
Ggal_ENSGALP00000035105	Un_random	576	+	28974137	28987183	NA	NA	NA	NA	NA	NA	NA	NA	NA	NA	NA	-	-
Ggal_ENSGALP00000017551	Un_random	577	-	29068753	29069625	NA	NA	NA	NA	NA	NA	NA	NA	NA	NA	NA	-	-
Ggal_ENSGALP00000035104	Un_random	578	-	29070890	29071849	NA	NA	NA	NA	NA	NA	NA	NA	NA	NA	NA	-	-
Ggal_ENSGALP00000035103	Un_random	579	+	29080283	29081239	NA	NA	NA	NA	NA	NA	NA	NA	NA	NA	NA	-	-
Ggal_ENSGALP00000035102	Un_random	580	+	29092294	29093196	NA	NA	NA	NA	NA	NA	NA	NA	NA	NA	NA	-	-
Ggal_ENSGALP00000035101	Un_random	581	-	29099312	29100259	NA	NA	NA	NA	NA	NA	NA	NA	NA	NA	NA	-	-
Ggal_ENSGALP00000035100	Un_random	582	+	29107673	29112962	NA	NA	NA	NA	NA	NA	NA	NA	NA	NA	NA	-	-
Ggal_ENSGALP00000035099	Un_random	583	+	29165098	29168737	NA	NA	NA	NA	NA	NA	NA	NA	NA	NA	NA	-	-
Ggal_ENSGALP00000007898	Un_random	584	+	29183701	29185576	NA	NA	NA	NA	NA	NA	NA	NA	NA	NA	NA	-	-
Ggal_ENSGALP00000029020	Un_random	585	-	29264563	29265123	Pvit_07420	scf000061	16	48	-	1263431	1268124	0.84	0.46	88.61	L2	HOXC10	HOXC10
Ggal_ENSGALP00000000469	Un_random	586	-	29361454	29363285	NA	NA	NA	NA	NA	NA	NA	NA	NA	NA	NA	-	-
Ggal_ENSGALP00000035098	Un_random	587	-	29396646	29398598	NA	NA	NA	NA	NA	NA	NA	NA	NA	NA	NA	-	-
Ggal_ENSGALP00000035097	Un_random	588	+	29432333	29432997	NA	NA	NA	NA	NA	NA	NA	NA	NA	NA	NA	-	-
Ggal_ENSGALP00000021958	Un_random	589	+	29439625	29456505	Pvit_16777	scf000418	4	16	-	99561	150322	0.8	1	87.22	L2	MED24	MED24
Ggal_ENSGALP00000021953	Un_random	590	-	29462178	29465475	Pvit_16775	scf000418	2	18	+	13329	28479	1	1	77.63	L2	PSMD3	PSMD3
Ggal_ENSGALP00000021944	Un_random	591	-	29466001	29469215	NA	NA	NA	NA	NA	NA	NA	NA	NA	NA	NA	GSDMA	-
Ggal_ENSGALP00000021938	Un_random	592	-	29475418	29476702	Pvit_07654	scf000254	39	2	+	2017038	2033435	1	1	96.08	L2	ORMDL3	ORMDL3
Ggal_ENSGALP00000021931	Un_random	593	-	29488983	29494187	Pvit_07652	scf000254	37	4	+	1881124	1892957	1	1	44.07	L2	ZPBP2	ZPBP2
Ggal_ENSGALP00000021927	Un_random	594	+	29499779	29521581	Pvit_07651	scf000254	36	5	-	1802883	1837999	0.85	0.99	64.12	L2	IKZF3	IKZF3
Ggal_ENSGALP00000035095	Un_random	595	-	29523545	29529367	NA	NA	NA	NA	NA	NA	NA	NA	NA	NA	NA	ERBB2	-
Ggal_ENSGALP00000023510	Un_random	596	-	29531936	29545670	Pvit_07642	scf000254	27	14	+	1502871	1534191	1	1	74.1	L2	STARD3	STARD3
Ggal_ENSGALP00000035094	Un_random	597	+	29708606	29710167	NA	NA	NA	NA	NA	NA	NA	NA	NA	NA	NA	-	-
Ggal_ENSGALP00000004537	Un_random	598	-	29722567	29724569	NA	NA	NA	NA	NA	NA	NA	NA	NA	NA	NA	-	-
Ggal_ENSGALP00000010559	Un_random	599	-	29767591	29779723	NA	NA	NA	NA	NA	NA	NA	NA	NA	NA	NA	-	-
Ggal_ENSGALP00000035093	Un_random	600	+	29792266	29794268	Pvit_03243	scf000278	3	43	-	73888	80435	0.62	0.88	50.3	L2	OASL	OAS3
Ggal_ENSGALP00000022265	Un_random	601	-	29795835	29796335	NA	NA	NA	NA	NA	NA	NA	NA	NA	NA	NA	-	-
Ggal_ENSGALP00000000485	Un_random	602	+	29831320	29844175	Pvit_15579	scf000458	17	4	-	738120	809573	1	0.72	89.8	L2	-	ARID1A
Ggal_ENSGALP00000000429	Un_random	603	+	29849718	29853902	Pvit_15578	scf000458	16	5	-	711589	730205	0.99	0.97	59.81	L2	PIGV	PIGV
Ggal_ENSGALP00000023123	Un_random	604	+	29870318	29870767	NA	NA	NA	NA	NA	NA	NA	NA	NA	NA	NA	BLOC1S3	-
Ggal_ENSGALP00000035088	Un_random	605	+	29899956	29902216	NA	NA	NA	NA	NA	NA	NA	NA	NA	NA	NA	-	-
Ggal_ENSGALP00000011245	Un_random	606	+	29913763	29916770	NA	NA	NA	NA	NA	NA	NA	NA	NA	NA	NA	-	-
Ggal_ENSGALP00000035087	Un_random	607	-	30072211	30073170	NA	NA	NA	NA	NA	NA	NA	NA	NA	NA	NA	-	-
Ggal_ENSGALP00000035086	Un_random	608	+	30081016	30081990	NA	NA	NA	NA	NA	NA	NA	NA	NA	NA	NA	-	-
Ggal_ENSGALP00000035085	Un_random	609	-	30088479	30089420	NA	NA	NA	NA	NA	NA	NA	NA	NA	NA	NA	-	-
Ggal_ENSGALP00000035084	Un_random	610	+	30100790	30101725	NA	NA	NA	NA	NA	NA	NA	NA	NA	NA	NA	-	-
Ggal_ENSGALP00000028490	Un_random	611	-	30115561	30116594	NA	NA	NA	NA	NA	NA	NA	NA	NA	NA	NA	-	-
Ggal_ENSGALP00000035083	Un_random	612	+	30126176	30127105	NA	NA	NA	NA	NA	NA	NA	NA	NA	NA	NA	-	-
Ggal_ENSGALP00000035082	Un_random	613	-	30138898	30139848	NA	NA	NA	NA	NA	NA	NA	NA	NA	NA	NA	-	-
Ggal_ENSGALP00000021889	Un_random	614	+	30257552	30257953	NA	NA	NA	NA	NA	NA	NA	NA	NA	NA	NA	-	-
Ggal_ENSGALP00000021885	Un_random	615	+	30269445	30272370	Pvit_05864	scf000021	80	18	+	6118613	6130849	1	1	81.97	L1++	-	lmx1b.2
Ggal_ENSGALP00000029173	Un_random	616	-	30278585	30279448	Pvit_05865	scf000021	81	17	-	6142080	6147044	0.97	0.62	65.96	L1++	CHCHD5	CHCHD5
Ggal_ENSGALP00000021877	Un_random	617	+	30279724	30293618	Pvit_05866	scf000021	82	16	+	6146919	6200843	0.99	0.98	85.47	L1++	ATP13A1	ATP13A1
Ggal_ENSGALP00000029145	Un_random	618	-	30294251	30296712	Pvit_05867	scf000021	83	15	-	6200923	6209788	0.96	0.84	46.95	L1++	FAM125A	FAM125A
Ggal_ENSGALP00000021854	Un_random	619	-	30298466	30302870	Pvit_05868	scf000021	84	14	-	6211393	6232932	0.85	0.7	49.65	L1++	DSN1	DSN1
Ggal_ENSGALP00000021848	Un_random	620	-	30303793	30313350	Pvit_05869	scf000021	85	13	-	6233481	6253438	0.85	1	95.18	L1++	PBX4	PBX4
Ggal_ENSGALP00000021845	Un_random	621	-	30316361	30317397	Pvit_05870	scf000021	86	12	-	6311936	6327103	0.95	0.44	87.28	L1+	LPAR2	LPAR2
Ggal_ENSGALP00000010569	Un_random	622	-	30328514	30331088	NA	NA	NA	NA	NA	NA	NA	NA	NA	NA	NA	-	-
Ggal_ENSGALP00000022727	Un_random	623	-	30406853	30407626	NA	NA	NA	NA	NA	NA	NA	NA	NA	NA	NA	-	-
Ggal_ENSGALP00000035081	Un_random	624	+	30511792	30513380	NA	NA	NA	NA	NA	NA	NA	NA	NA	NA	NA	-	-
Ggal_ENSGALP00000035080	Un_random	625	-	30551364	30553068	NA	NA	NA	NA	NA	NA	NA	NA	NA	NA	NA	-	-
Ggal_ENSGALP00000035079	Un_random	626	-	30554442	30554719	NA	NA	NA	NA	NA	NA	NA	NA	NA	NA	NA	-	-
Ggal_ENSGALP00000035078	Un_random	627	-	30574994	30577440	NA	NA	NA	NA	NA	NA	NA	NA	NA	NA	NA	-	-
Ggal_ENSGALP00000035077	Un_random	628	-	30657551	30658375	NA	NA	NA	NA	NA	NA	NA	NA	NA	NA	NA	-	-
Ggal_ENSGALP00000028146	Un_random	629	+	30700514	30702626	NA	NA	NA	NA	NA	NA	NA	NA	NA	NA	NA	-	-
Ggal_ENSGALP00000021915	Un_random	630	-	30797483	30797765	NA	NA	NA	NA	NA	NA	NA	NA	NA	NA	NA	-	-
Ggal_ENSGALP00000021929	Un_random	631	-	30798312	30800761	Pvit_07302	scf000381	4	15	-	384515	397313	1	0.99	85.53	L2	NAA40	NAA40
Ggal_ENSGALP00000000133	Un_random	632	-	30810402	30811358	NA	NA	NA	NA	NA	NA	NA	NA	NA	NA	NA	-	-
Ggal_ENSGALP00000022433	Un_random	633	-	30841316	30842815	Pvit_17039	scf000085	173	3	-	3879466	3883057	1	0.95	97.14	L2	POLR2I	POLR2I
Ggal_ENSGALP00000022430	Un_random	634	-	30847722	30855891	NA	NA	NA	NA	NA	NA	NA	NA	NA	NA	NA	-	-
Ggal_ENSGALP00000004795	Un_random	635	+	30849563	30849880	NA	NA	NA	NA	NA	NA	NA	NA	NA	NA	NA	-	-
Ggal_ENSGALP00000016678	Un_random	636	+	30879882	30883459	NA	NA	NA	NA	NA	NA	NA	NA	NA	NA	NA	-	-
Ggal_ENSGALP00000035076	Un_random	637	+	30893218	30894172	NA	NA	NA	NA	NA	NA	NA	NA	NA	NA	NA	-	-
Ggal_ENSGALP00000035075	Un_random	638	+	30894398	30896057	NA	NA	NA	NA	NA	NA	NA	NA	NA	NA	NA	BAHCC1	-
Ggal_ENSGALP00000035074	Un_random	639	+	30914799	30918388	NA	NA	NA	NA	NA	NA	NA	NA	NA	NA	NA	LHX4	-
Ggal_ENSGALP00000035073	Un_random	640	+	30930772	30931734	NA	NA	NA	NA	NA	NA	NA	NA	NA	NA	NA	-	-
Ggal_ENSGALP00000003107	Un_random	641	+	30938157	30943416	NA	NA	NA	NA	NA	NA	NA	NA	NA	NA	NA	-	-
Ggal_ENSGALP00000028754	Un_random	642	-	30953481	30954353	NA	NA	NA	NA	NA	NA	NA	NA	NA	NA	NA	-	-
Ggal_ENSGALP00000030315	Un_random	643	+	31073299	31076280	NA	NA	NA	NA	NA	NA	NA	NA	NA	NA	NA	-	-
Ggal_ENSGALP00000035072	Un_random	644	+	31090054	31091132	NA	NA	NA	NA	NA	NA	NA	NA	NA	NA	NA	-	-
Ggal_ENSGALP00000035071	Un_random	645	-	31101637	31104175	NA	NA	NA	NA	NA	NA	NA	NA	NA	NA	NA	-	-
Ggal_ENSGALP00000035070	Un_random	646	+	31196840	31198764	NA	NA	NA	NA	NA	NA	NA	NA	NA	NA	NA	-	-
Ggal_ENSGALP00000014085	Un_random	647	-	31324033	31346436	Pvit_04510	scf000749	9	3	-	300494	340040	1	1	69.73	L2	TUBGCP6	TUBGCP6
Ggal_ENSGALP00000014065	Un_random	648	-	31350668	31366722	Pvit_11868	scf000877	7	7	+	112011	164023	1	0.59	37.15	L2	-	HDAC6
Ggal_ENSGALP00000035067	Un_random	649	+	31373131	31374087	NA	NA	NA	NA	NA	NA	NA	NA	NA	NA	NA	-	-
Ggal_ENSGALP00000021665	Un_random	650	-	31410250	31410623	NA	NA	NA	NA	NA	NA	NA	NA	NA	NA	NA	-	-
Ggal_ENSGALP00000022084	Un_random	651	+	31422633	31427372	Pvit_07437	scf000061	33	31	+	2709717	2738871	1	0.69	83.02	L2	AAAS	AAAS
Ggal_ENSGALP00000022078	Un_random	652	-	31429956	31431612	Pvit_07439	scf000061	35	29	-	2752584	2764510	0.98	0.84	70.71	L1++	C12orf10	C12orf10
Ggal_ENSGALP00000035065	Un_random	653	-	31434331	31445990	Pvit_07440	scf000061	36	28	-	2771954	2823557	1	0.97	53.29	L1++	VDR	VDR
Ggal_ENSGALP00000022073	Un_random	654	+	31467422	31469884	Pvit_07441	scf000061	37	27	+	2950649	2970497	0.91	0.9	79.32	L1++	TMEM106C	TMEM106C
Ggal_ENSGALP00000035064	Un_random	655	-	31473038	31480014	NA	NA	NA	NA	NA	NA	NA	NA	NA	NA	NA	COL2A1	-
Ggal_ENSGALP00000022054	Un_random	656	-	31486755	31499759	Pvit_05797	scf000021	13	85	+	568086	610463	0.99	0.97	68.56	L1--	SENP1	SENP1
Ggal_ENSGALP00000035063	Un_random	657	+	31486984	31487280	NA	NA	NA	NA	NA	NA	NA	NA	NA	NA	NA	-	-
Ggal_ENSGALP00000035062	Un_random	658	+	31504662	31510434	NA	NA	NA	NA	NA	NA	NA	NA	NA	NA	NA	-	-
Ggal_ENSGALP00000021650	Un_random	659	+	31513675	31515604	NA	NA	NA	NA	NA	NA	NA	NA	NA	NA	NA	PFKM	-
Ggal_ENSGALP00000021645	Un_random	660	-	31517122	31518931	Pvit_05795	scf000021	11	87	+	477663	497774	0.99	1	72.3	L1--	ASB8	ASB8
Ggal_ENSGALP00000029130	Un_random	661	+	31603055	31608990	Pvit_17547	scf000122	3	42	-	90282	100717	1	1	99.38	L1++	-	BTF3
Ggal_ENSGALP00000021964	Un_random	662	-	31621719	31627350	Pvit_17546	scf000122	2	43	+	72098	92711	1	1	92.65	L1++	Q5ZIC2_CHICK	ANKRA2
Ggal_ENSGALP00000029076	Un_random	663	+	31628269	31638662	Pvit_17545	scf000122	1	44	-	51013	72340	0.98	1	77.06	L1++	UTP15_CHICK	UTP15
Ggal_ENSGALP00000035059	Un_random	664	+	31700207	31716170	NA	NA	NA	NA	NA	NA	NA	NA	NA	NA	NA	-	-
Ggal_ENSGALP00000020269	Un_random	665	-	32059462	32060181	NA	NA	NA	NA	NA	NA	NA	NA	NA	NA	NA	MYADM	-
Ggal_ENSGALP00000035057	Un_random	666	+	32822952	32823887	NA	NA	NA	NA	NA	NA	NA	NA	NA	NA	NA	-	-
Ggal_ENSGALP00000035056	Un_random	667	-	32831574	32832545	NA	NA	NA	NA	NA	NA	NA	NA	NA	NA	NA	-	-
Ggal_ENSGALP00000035055	Un_random	668	+	32849252	32850184	NA	NA	NA	NA	NA	NA	NA	NA	NA	NA	NA	-	-
Ggal_ENSGALP00000035054	Un_random	669	-	32860793	32861713	NA	NA	NA	NA	NA	NA	NA	NA	NA	NA	NA	-	-
Ggal_ENSGALP00000035053	Un_random	670	-	32896739	32898236	NA	NA	NA	NA	NA	NA	NA	NA	NA	NA	NA	-	-
Ggal_ENSGALP00000006215	Un_random	671	+	32910745	32912970	NA	NA	NA	NA	NA	NA	NA	NA	NA	NA	NA	UBR4	-
Ggal_ENSGALP00000022191	Un_random	672	+	33041815	33042415	NA	NA	NA	NA	NA	NA	NA	NA	NA	NA	NA	-	-
Ggal_ENSGALP00000027083	Un_random	673	-	33153498	33174417	NA	NA	NA	NA	NA	NA	NA	NA	NA	NA	NA	-	-
Ggal_ENSGALP00000035052	Un_random	674	+	33232641	33233600	NA	NA	NA	NA	NA	NA	NA	NA	NA	NA	NA	-	-
Ggal_ENSGALP00000020512	Un_random	675	+	33240115	33246129	NA	NA	NA	NA	NA	NA	NA	NA	NA	NA	NA	-	-
Ggal_ENSGALP00000035051	Un_random	676	+	33287474	33289284	NA	NA	NA	NA	NA	NA	NA	NA	NA	NA	NA	-	-
Ggal_ENSGALP00000035050	Un_random	677	+	33298765	33299622	NA	NA	NA	NA	NA	NA	NA	NA	NA	NA	NA	ZN706_CHICK	-
Ggal_ENSGALP00000035049	Un_random	678	-	33304235	33305466	NA	NA	NA	NA	NA	NA	NA	NA	NA	NA	NA	-	-
Ggal_ENSGALP00000022893	Un_random	679	-	33309005	33310995	Pvit_16113	scf001082	2	1	+	147463	156827	1	1	92.66	L2	SBK1	SBK1
Ggal_ENSGALP00000035048	Un_random	680	-	33461144	33466013	NA	NA	NA	NA	NA	NA	NA	NA	NA	NA	NA	-	-
Ggal_ENSGALP00000035047	Un_random	681	-	33490563	33496219	NA	NA	NA	NA	NA	NA	NA	NA	NA	NA	NA	-	-
Ggal_ENSGALP00000021956	Un_random	682	+	33515472	33517119	NA	NA	NA	NA	NA	NA	NA	NA	NA	NA	NA	LOC425534	-
Ggal_ENSGALP00000035046	Un_random	683	+	33519634	33521480	NA	NA	NA	NA	NA	NA	NA	NA	NA	NA	NA	-	-
Ggal_ENSGALP00000022029	Un_random	684	+	33550508	33554855	NA	NA	NA	NA	NA	NA	NA	NA	NA	NA	NA	-	-
Ggal_ENSGALP00000013568	Un_random	685	-	33580711	33581914	Pvit_13690	scf000121	74	13	+	3172490	3175741	0.95	0.39	80.61	L2	MFAP1	MFAP1
Ggal_ENSGALP00000029272	Un_random	686	+	33588969	33590268	NA	NA	NA	NA	NA	NA	NA	NA	NA	NA	NA	-	-
Ggal_ENSGALP00000022408	Un_random	687	-	33701136	33702354	NA	NA	NA	NA	NA	NA	NA	NA	NA	NA	NA	-	-
Ggal_ENSGALP00000035045	Un_random	688	+	33718712	33719204	NA	NA	NA	NA	NA	NA	NA	NA	NA	NA	NA	-	-
Ggal_ENSGALP00000035044	Un_random	689	+	33735858	33747684	NA	NA	NA	NA	NA	NA	NA	NA	NA	NA	NA	PURB	-
Ggal_ENSGALP00000035042	Un_random	690	+	33747194	33749327	Pvit_13939	scf000069	41	29	+	2194988	2207049	0.99	0.81	74.29	L2	NAGLU	NAGLU
Ggal_ENSGALP00000035041	Un_random	691	-	33789262	33790632	NA	NA	NA	NA	NA	NA	NA	NA	NA	NA	NA	-	-
Ggal_ENSGALP00000035040	Un_random	692	-	34202362	34202993	NA	NA	NA	NA	NA	NA	NA	NA	NA	NA	NA	-	-
Ggal_ENSGALP00000035039	Un_random	693	-	34335831	34336760	NA	NA	NA	NA	NA	NA	NA	NA	NA	NA	NA	-	-
Ggal_ENSGALP00000035038	Un_random	694	+	34344347	34345258	NA	NA	NA	NA	NA	NA	NA	NA	NA	NA	NA	-	-
Ggal_ENSGALP00000035037	Un_random	695	-	34359551	34360489	NA	NA	NA	NA	NA	NA	NA	NA	NA	NA	NA	-	-
Ggal_ENSGALP00000028565	Un_random	696	-	34386814	34391317	NA	NA	NA	NA	NA	NA	NA	NA	NA	NA	NA	-	-
Ggal_ENSGALP00000035033	Un_random	697	+	34523051	34525207	NA	NA	NA	NA	NA	NA	NA	NA	NA	NA	NA	-	-
Ggal_ENSGALP00000022652	Un_random	698	+	34717986	34725168	NA	NA	NA	NA	NA	NA	NA	NA	NA	NA	NA	SLC27A5	-
Ggal_ENSGALP00000035031	Un_random	699	+	34765216	34771016	NA	NA	NA	NA	NA	NA	NA	NA	NA	NA	NA	-	-
Ggal_ENSGALP00000014750	Un_random	700	-	34845753	34847552	NA	NA	NA	NA	NA	NA	NA	NA	NA	NA	NA	-	-
Ggal_ENSGALP00000035030	Un_random	701	-	34880193	34881140	NA	NA	NA	NA	NA	NA	NA	NA	NA	NA	NA	-	-
Ggal_ENSGALP00000035029	Un_random	702	-	34884463	34885398	NA	NA	NA	NA	NA	NA	NA	NA	NA	NA	NA	-	-
Ggal_ENSGALP00000035028	Un_random	703	-	34898879	34900039	NA	NA	NA	NA	NA	NA	NA	NA	NA	NA	NA	-	-
Ggal_ENSGALP00000001198	Un_random	704	-	34939635	34940812	NA	NA	NA	NA	NA	NA	NA	NA	NA	NA	NA	-	-
Ggal_ENSGALP00000035026	Un_random	705	-	35075322	35076309	NA	NA	NA	NA	NA	NA	NA	NA	NA	NA	NA	-	-
Ggal_ENSGALP00000035025	Un_random	706	+	35135243	35140873	Pvit_16146	scf000545	7	5	+	213521	243050	0.68	0.22	30.46	L2	-	CCDC81
Ggal_ENSGALP00000035024	Un_random	707	+	35151004	35152201	NA	NA	NA	NA	NA	NA	NA	NA	NA	NA	NA	-	-
Ggal_ENSGALP00000022401	Un_random	708	-	35154218	35155539	Pvit_09407	scf000226	34	65	-	742962	754947	1	0.58	77.53	L2	TOMM40L	TOMM40L
Ggal_ENSGALP00000028299	Un_random	709	+	35408887	35411219	NA	NA	NA	NA	NA	NA	NA	NA	NA	NA	NA	-	-
Ggal_ENSGALP00000035022	Un_random	710	+	35417324	35418253	NA	NA	NA	NA	NA	NA	NA	NA	NA	NA	NA	-	-
Ggal_ENSGALP00000035021	Un_random	711	+	35423499	35424449	NA	NA	NA	NA	NA	NA	NA	NA	NA	NA	NA	-	-
Ggal_ENSGALP00000035020	Un_random	712	-	35430531	35431454	NA	NA	NA	NA	NA	NA	NA	NA	NA	NA	NA	-	-
Ggal_ENSGALP00000035019	Un_random	713	+	35438940	35439872	NA	NA	NA	NA	NA	NA	NA	NA	NA	NA	NA	-	-
Ggal_ENSGALP00000035018	Un_random	714	-	35451582	35452541	NA	NA	NA	NA	NA	NA	NA	NA	NA	NA	NA	-	-
Ggal_ENSGALP00000035016	Un_random	715	-	35492946	35494088	NA	NA	NA	NA	NA	NA	NA	NA	NA	NA	NA	-	-
Ggal_ENSGALP00000000207	Un_random	716	-	35638888	35640079	NA	NA	NA	NA	NA	NA	NA	NA	NA	NA	NA	-	-
Ggal_ENSGALP00000022658	Un_random	717	-	35675448	35687917	Pvit_13761	scf000614	8	2	-	339309	367541	0.99	1	77.78	L2	WASF2	WASF2
Ggal_ENSGALP00000022551	Un_random	718	+	35910391	35910906	NA	NA	NA	NA	NA	NA	NA	NA	NA	NA	NA	-	-
Ggal_ENSGALP00000021909	Un_random	719	-	36053004	36054027	NA	NA	NA	NA	NA	NA	NA	NA	NA	NA	NA	-	-
Ggal_ENSGALP00000001343	Un_random	720	-	36105154	36111454	Pvit_17159	scf001989	1	1	-	5121	10533	1	0.9	73.2	L2	-	PRKCQ
Ggal_ENSGALP00000035015	Un_random	721	-	36136230	36138041	NA	NA	NA	NA	NA	NA	NA	NA	NA	NA	NA	-	-
Ggal_ENSGALP00000019739	Un_random	722	+	36186558	36188014	NA	NA	NA	NA	NA	NA	NA	NA	NA	NA	NA	-	-
Ggal_ENSGALP00000035014	Un_random	723	-	36202133	36203119	NA	NA	NA	NA	NA	NA	NA	NA	NA	NA	NA	-	-
Ggal_ENSGALP00000035013	Un_random	724	+	36211738	36212694	NA	NA	NA	NA	NA	NA	NA	NA	NA	NA	NA	-	-
Ggal_ENSGALP00000028584	Un_random	725	-	36224306	36224964	NA	NA	NA	NA	NA	NA	NA	NA	NA	NA	NA	-	-
Ggal_ENSGALP00000035012	Un_random	726	+	36235554	36236489	NA	NA	NA	NA	NA	NA	NA	NA	NA	NA	NA	-	-
Ggal_ENSGALP00000028543	Un_random	727	-	36276372	36277319	NA	NA	NA	NA	NA	NA	NA	NA	NA	NA	NA	-	-
Ggal_ENSGALP00000022454	Un_random	728	-	36296181	36297173	Pvit_16204	scf000424	9	28	-	135518	136489	0.96	0.97	70.98	L2	-	OR4S2
Ggal_ENSGALP00000028503	Un_random	729	-	36331688	36332257	Pvit_07422	scf000061	18	46	-	1302007	1309651	0.99	0.67	84.66	L2	HOXC12	hoxc12
Ggal_ENSGALP00000008313	Un_random	730	-	36368038	36370713	NA	NA	NA	NA	NA	NA	NA	NA	NA	NA	NA	-	-
Ggal_ENSGALP00000035011	Un_random	731	-	36376850	36378899	NA	NA	NA	NA	NA	NA	NA	NA	NA	NA	NA	-	-
Ggal_ENSGALP00000035010	Un_random	732	-	36415649	36416689	Pvit_12569	scf000366	10	32	-	274988	275435	0.68	1	62.83	L2	-	-
Ggal_ENSGALP00000035009	Un_random	733	-	36533634	36534035	NA	NA	NA	NA	NA	NA	NA	NA	NA	NA	NA	Q6V0P2_CHICK	-
Ggal_ENSGALP00000035008	Un_random	734	+	36571016	36577086	NA	NA	NA	NA	NA	NA	NA	NA	NA	NA	NA	-	-
Ggal_ENSGALP00000035007	Un_random	735	+	36600275	36620107	NA	NA	NA	NA	NA	NA	NA	NA	NA	NA	NA	-	-
Ggal_ENSGALP00000023202	Un_random	736	-	36682066	36683510	Pvit_13954	scf000069	56	14	-	3717950	3726798	0.94	0.94	49.79	L2	MRPL10	MRPL10
Ggal_ENSGALP00000035006	Un_random	737	+	36683926	36686408	Pvit_13955	scf000069	57	13	+	3728167	3741390	0.74	0.39	53.03	L2	LRRC46	LRRC46
Ggal_ENSGALP00000019457	Un_random	738	-	36687745	36688430	NA	NA	NA	NA	NA	NA	NA	NA	NA	NA	NA	SCRN2	-
Ggal_ENSGALP00000035005	Un_random	739	+	36713068	36714019	NA	NA	NA	NA	NA	NA	NA	NA	NA	NA	NA	-	-
Ggal_ENSGALP00000028979	Un_random	740	-	36769111	36769567	Pvit_03940	scf001004	5	9	+	60016	62436	0.95	0.6	69.62	L2	LAMTOR2	lamtor2
Ggal_ENSGALP00000035004	Un_random	741	-	36826456	36828752	NA	NA	NA	NA	NA	NA	NA	NA	NA	NA	NA	-	-
Ggal_ENSGALP00000035003	Un_random	742	-	36830722	36832844	NA	NA	NA	NA	NA	NA	NA	NA	NA	NA	NA	-	-
Ggal_ENSGALP00000028237	Un_random	743	+	36831647	36832321	NA	NA	NA	NA	NA	NA	NA	NA	NA	NA	NA	-	-
Ggal_ENSGALP00000035002	Un_random	744	-	36917538	36918485	NA	NA	NA	NA	NA	NA	NA	NA	NA	NA	NA	-	-
Ggal_ENSGALP00000035001	Un_random	745	+	36929011	36929946	NA	NA	NA	NA	NA	NA	NA	NA	NA	NA	NA	-	-
Ggal_ENSGALP00000035000	Un_random	746	+	36992240	37000041	NA	NA	NA	NA	NA	NA	NA	NA	NA	NA	NA	-	-
Ggal_ENSGALP00000034999	Un_random	747	-	37005726	37012392	NA	NA	NA	NA	NA	NA	NA	NA	NA	NA	NA	-	-
Ggal_ENSGALP00000028772	Un_random	748	+	37088417	37089373	NA	NA	NA	NA	NA	NA	NA	NA	NA	NA	NA	-	-
Ggal_ENSGALP00000034998	Un_random	749	-	37095248	37096192	NA	NA	NA	NA	NA	NA	NA	NA	NA	NA	NA	-	-
Ggal_ENSGALP00000034997	Un_random	750	-	37102413	37103378	NA	NA	NA	NA	NA	NA	NA	NA	NA	NA	NA	-	-
Ggal_ENSGALP00000021987	Un_random	751	-	37106074	37106696	NA	NA	NA	NA	NA	NA	NA	NA	NA	NA	NA	-	-
Ggal_ENSGALP00000003092	Un_random	752	-	37225349	37226226	Pvit_04973	scf000237	64	35	-	1413038	1432774	1	0.36	76.19	L2	PRUNE	PRUNE
Ggal_ENSGALP00000021776	Un_random	753	+	37251823	37262422	Pvit_11285	scf000006	43	105	-	3443397	3489555	0.95	0.99	76.04	L2	Q8AXA8_CHICK	SEMA3F
Ggal_ENSGALP00000005289	Un_random	754	-	37268047	37268827	NA	NA	NA	NA	NA	NA	NA	NA	NA	NA	NA	-	-
Ggal_ENSGALP00000034994	Un_random	755	+	37294711	37295947	NA	NA	NA	NA	NA	NA	NA	NA	NA	NA	NA	-	-
Ggal_ENSGALP00000034993	Un_random	756	-	37392316	37393203	NA	NA	NA	NA	NA	NA	NA	NA	NA	NA	NA	-	-
Ggal_ENSGALP00000034992	Un_random	757	+	37416166	37417080	NA	NA	NA	NA	NA	NA	NA	NA	NA	NA	NA	-	-
Ggal_ENSGALP00000034991	Un_random	758	-	37428302	37429267	NA	NA	NA	NA	NA	NA	NA	NA	NA	NA	NA	-	-
Ggal_ENSGALP00000034990	Un_random	759	-	37524615	37525657	NA	NA	NA	NA	NA	NA	NA	NA	NA	NA	NA	-	-
Ggal_ENSGALP00000017143	Un_random	760	+	37583924	37584978	NA	NA	NA	NA	NA	NA	NA	NA	NA	NA	NA	-	-
Ggal_ENSGALP00000034988	Un_random	761	+	37596021	37606144	NA	NA	NA	NA	NA	NA	NA	NA	NA	NA	NA	-	-
Ggal_ENSGALP00000023240	Un_random	762	+	37694894	37696156	NA	NA	NA	NA	NA	NA	NA	NA	NA	NA	NA	-	-
Ggal_ENSGALP00000004796	Un_random	763	+	38032959	38034977	NA	NA	NA	NA	NA	NA	NA	NA	NA	NA	NA	-	-
Ggal_ENSGALP00000034987	Un_random	764	+	38146906	38164379	NA	NA	NA	NA	NA	NA	NA	NA	NA	NA	NA	HNRPK	-
Ggal_ENSGALP00000028104	Un_random	765	-	38211455	38214389	NA	NA	NA	NA	NA	NA	NA	NA	NA	NA	NA	-	-
Ggal_ENSGALP00000032253	Un_random	766	+	38233995	38236154	Pvit_09890	scf000032	88	148	-	1749166	1751479	1	1	75.55	L2	SLC39A3	SLC39A3
Ggal_ENSGALP00000029354	Un_random	767	-	38262416	38268425	Pvit_08035	scf000169	2	94	-	139164	145966	1	1	75.56	L2	SGTA	SGTA
Ggal_ENSGALP00000022750	Un_random	768	+	38270447	38270677	NA	NA	NA	NA	NA	NA	NA	NA	NA	NA	NA	THOP1	-
Ggal_ENSGALP00000034984	Un_random	769	-	38281988	38287463	NA	NA	NA	NA	NA	NA	NA	NA	NA	NA	NA	-	-
Ggal_ENSGALP00000029271	Un_random	770	-	38291676	38292189	NA	NA	NA	NA	NA	NA	NA	NA	NA	NA	NA	-	-
Ggal_ENSGALP00000022587	Un_random	771	+	38298466	38298967	NA	NA	NA	NA	NA	NA	NA	NA	NA	NA	NA	-	-
Ggal_ENSGALP00000004798	Un_random	772	+	38348901	38355744	Pvit_07426	scf000061	22	42	+	2150472	2182787	0.99	0.78	89.62	L2	ATF7	ATF7
Ggal_ENSGALP00000023081	Un_random	773	-	38509597	38517152	Pvit_17025	scf000085	159	17	+	3623297	3644155	0.94	0.94	91.56	L2	SUPT5H	SUPT5H
Ggal_ENSGALP00000023083	Un_random	774	-	38520637	38523240	NA	NA	NA	NA	NA	NA	NA	NA	NA	NA	NA	PAK4	-
Ggal_ENSGALP00000034981	Un_random	775	+	38542004	38542333	Pvit_14821	scf000267	51	23	+	1380957	1381277	0.96	0.99	79.25	L2	MRPS12	MRPS12
Ggal_ENSGALP00000023085	Un_random	776	-	38543186	38550923	NA	NA	NA	NA	NA	NA	NA	NA	NA	NA	NA	ACTN1	-
Ggal_ENSGALP00000028749	Un_random	777	+	38586535	38588178	NA	NA	NA	NA	NA	NA	NA	NA	NA	NA	NA	ZNF707	-
Ggal_ENSGALP00000034980	Un_random	778	+	38641499	38642489	NA	NA	NA	NA	NA	NA	NA	NA	NA	NA	NA	-	-
Ggal_ENSGALP00000034535	Un_random	779	+	38656541	38660287	NA	NA	NA	NA	NA	NA	NA	NA	NA	NA	NA	PFKFB1	-
Ggal_ENSGALP00000022880	Un_random	780	+	38663582	38664560	NA	NA	NA	NA	NA	NA	NA	NA	NA	NA	NA	ITIH4	-
Ggal_ENSGALP00000015212	Un_random	781	+	38847716	38848868	NA	NA	NA	NA	NA	NA	NA	NA	NA	NA	NA	-	-
Ggal_ENSGALP00000034978	Un_random	782	+	39078954	39081244	NA	NA	NA	NA	NA	NA	NA	NA	NA	NA	NA	-	-
Ggal_ENSGALP00000034977	Un_random	783	-	39080450	39086021	Pvit_18705	scf000375	8	42	-	243636	273509	1	0.34	58.95	L2	EPPK1	EPPK1
Ggal_ENSGALP00000022474	Un_random	784	-	39206893	39207243	Pvit_15979	scf000945	8	5	-	212935	236389	1	0.38	91.45	L2	CYHR1	CYHR1
Ggal_ENSGALP00000009134	Un_random	785	+	39253985	39256485	NA	NA	NA	NA	NA	NA	NA	NA	NA	NA	NA	-	-
Ggal_ENSGALP00000001921	Un_random	786	+	39432738	39434119	NA	NA	NA	NA	NA	NA	NA	NA	NA	NA	NA	MEF2C	-
Ggal_ENSGALP00000034975	Un_random	787	-	39436606	39439204	NA	NA	NA	NA	NA	NA	NA	NA	NA	NA	NA	-	-
Ggal_ENSGALP00000034974	Un_random	788	-	39608562	39609119	NA	NA	NA	NA	NA	NA	NA	NA	NA	NA	NA	-	-
Ggal_ENSGALP00000022967	Un_random	789	+	39678905	39679327	NA	NA	NA	NA	NA	NA	NA	NA	NA	NA	NA	SP1	-
Ggal_ENSGALP00000012228	Un_random	790	+	39806568	39808125	NA	NA	NA	NA	NA	NA	NA	NA	NA	NA	NA	-	-
Ggal_ENSGALP00000021474	Un_random	791	-	39880916	39882083	NA	NA	NA	NA	NA	NA	NA	NA	NA	NA	NA	-	-
Ggal_ENSGALP00000028614	Un_random	792	-	39900216	39901212	NA	NA	NA	NA	NA	NA	NA	NA	NA	NA	NA	-	-
Ggal_ENSGALP00000034973	Un_random	793	+	39955864	39966067	NA	NA	NA	NA	NA	NA	NA	NA	NA	NA	NA	-	-
Ggal_ENSGALP00000012284	Un_random	794	-	40214769	40219446	NA	NA	NA	NA	NA	NA	NA	NA	NA	NA	NA	-	-
Ggal_ENSGALP00000023054	Un_random	795	-	40246784	40261781	Pvit_00736	scf000004	139	31	-	9691726	9749900	0.86	1	95.65	L2	ANKRD52	ANKRD52
Ggal_ENSGALP00000034972	Un_random	796	+	40318234	40322848	NA	NA	NA	NA	NA	NA	NA	NA	NA	NA	NA	-	-
Ggal_ENSGALP00000022528	Un_random	797	+	40471980	40473303	NA	NA	NA	NA	NA	NA	NA	NA	NA	NA	NA	ZP1	-
Ggal_ENSGALP00000034971	Un_random	798	-	40473295	40476482	Pvit_00147	scf000151	68	20	-	2224475	2241349	0.98	0.42	88.84	L2	PRPF19	PRPF19
Ggal_ENSGALP00000022489	Un_random	799	-	40615853	40616552	NA	NA	NA	NA	NA	NA	NA	NA	NA	NA	NA	-	-
Ggal_ENSGALP00000034970	Un_random	800	-	40646352	40656234	NA	NA	NA	NA	NA	NA	NA	NA	NA	NA	NA	-	-
Ggal_ENSGALP00000025076	Un_random	801	+	40656823	40660089	Pvit_17569	scf000122	25	20	-	1345611	1376627	0.7	0.58	77.91	L1--	Q5ZLA3_CHICK	DHFR
Ggal_ENSGALP00000025075	Un_random	802	+	40691274	40692818	Pvit_17568	scf000122	24	21	-	1309677	1322631	1	0.79	58.22	L1--	ANKRD34B	ANKRD34B
Ggal_ENSGALP00000001843	Un_random	803	-	40701820	40703277	NA	NA	NA	NA	NA	NA	NA	NA	NA	NA	NA	-	-
Ggal_ENSGALP00000034967	Un_random	804	+	40752120	40762595	NA	NA	NA	NA	NA	NA	NA	NA	NA	NA	NA	-	-
Ggal_ENSGALP00000034966	Un_random	805	-	40816341	40836868	Pvit_00632	scf000004	35	135	-	1757877	1846884	0.95	1	83.92	L2	SARNP	SARNP
Ggal_ENSGALP00000023544	Un_random	806	+	40838462	40839889	Pvit_00633	scf000004	36	134	+	1848854	1856439	1	1	89.54	L2	ORMDL2	ORMDL2
Ggal_ENSGALP00000022823	Un_random	807	-	40840657	40841227	NA	NA	NA	NA	NA	NA	NA	NA	NA	NA	NA	-	-
Ggal_ENSGALP00000023546	Un_random	808	-	40848041	40852273	NA	NA	NA	NA	NA	NA	NA	NA	NA	NA	NA	GLI1	-
Ggal_ENSGALP00000029148	Un_random	809	-	40872353	40873302	NA	NA	NA	NA	NA	NA	NA	NA	NA	NA	NA	-	-
Ggal_ENSGALP00000034964	Un_random	810	+	40949733	40949906	NA	NA	NA	NA	NA	NA	NA	NA	NA	NA	NA	-	-
Ggal_ENSGALP00000034963	Un_random	811	-	41069469	41072009	NA	NA	NA	NA	NA	NA	NA	NA	NA	NA	NA	-	-
Ggal_ENSGALP00000034962	Un_random	812	-	41071925	41074729	Pvit_03407	scf000887	6	3	+	195091	210791	0.94	0.54	47.45	L2	-	FFAR2
Ggal_ENSGALP00000034961	Un_random	813	+	41221417	41222322	NA	NA	NA	NA	NA	NA	NA	NA	NA	NA	NA	-	-
Ggal_ENSGALP00000029032	Un_random	814	-	41242526	41242741	NA	NA	NA	NA	NA	NA	NA	NA	NA	NA	NA	-	-
Ggal_ENSGALP00000034959	Un_random	815	+	41252704	41253021	NA	NA	NA	NA	NA	NA	NA	NA	NA	NA	NA	-	-
Ggal_ENSGALP00000034958	Un_random	816	-	41252771	41253117	NA	NA	NA	NA	NA	NA	NA	NA	NA	NA	NA	-	-
Ggal_ENSGALP00000034956	Un_random	817	-	41431439	41435104	Pvit_03157	scf000804	4	1	+	391753	397257	0.99	1	100	L2	Q6EE61_CHICK	RPL17
Ggal_ENSGALP00000034954	Un_random	818	+	41464765	41465933	NA	NA	NA	NA	NA	NA	NA	NA	NA	NA	NA	-	-
Ggal_ENSGALP00000022829	Un_random	819	-	41514696	41517856	NA	NA	NA	NA	NA	NA	NA	NA	NA	NA	NA	-	-
Ggal_ENSGALP00000021977	Un_random	820	-	41687425	41690654	NA	NA	NA	NA	NA	NA	NA	NA	NA	NA	NA	-	-
Ggal_ENSGALP00000034952	Un_random	821	+	41700699	41702651	NA	NA	NA	NA	NA	NA	NA	NA	NA	NA	NA	-	-
Ggal_ENSGALP00000011425	Un_random	822	-	41709966	41710385	NA	NA	NA	NA	NA	NA	NA	NA	NA	NA	NA	-	-
Ggal_ENSGALP00000034951	Un_random	823	-	41726580	41728176	NA	NA	NA	NA	NA	NA	NA	NA	NA	NA	NA	-	-
Ggal_ENSGALP00000034949	Un_random	824	+	41784418	41784672	NA	NA	NA	NA	NA	NA	NA	NA	NA	NA	NA	-	-
Ggal_ENSGALP00000029144	Un_random	825	+	41818823	41821345	Pvit_18447	scf000747	3	15	+	104047	116466	0.96	0.38	64.08	L2	ETHE1	ETHE1
Ggal_ENSGALP00000000192	Un_random	826	+	41914484	41915435	NA	NA	NA	NA	NA	NA	NA	NA	NA	NA	NA	-	-
Ggal_ENSGALP00000034948	Un_random	827	+	41990528	41991407	NA	NA	NA	NA	NA	NA	NA	NA	NA	NA	NA	-	-
Ggal_ENSGALP00000023145	Un_random	828	+	42035961	42051196	Pvit_05816	scf000021	32	66	+	1831012	1917749	1	0.75	80.3	L2	R3HDM2	R3HDM2
Ggal_ENSGALP00000034947	Un_random	829	-	42059629	42061134	Pvit_03556	scf000235	21	20	-	1064474	1069389	1	0.9	94.02	L2	FZD2	FZD2
Ggal_ENSGALP00000034945	Un_random	830	+	42090007	42090284	NA	NA	NA	NA	NA	NA	NA	NA	NA	NA	NA	-	-
Ggal_ENSGALP00000010858	Un_random	831	-	42101467	42102503	NA	NA	NA	NA	NA	NA	NA	NA	NA	NA	NA	-	-
Ggal_ENSGALP00000010626	Un_random	832	-	42448832	42469104	NA	NA	NA	NA	NA	NA	NA	NA	NA	NA	NA	-	-
Ggal_ENSGALP00000022800	Un_random	833	-	42485808	42489339	Pvit_09018	scf001494	2	2	+	20754	22334	1	1	38.08	L2	-	-
Ggal_ENSGALP00000023366	Un_random	834	+	42525359	42529096	Pvit_16043	scf000183	31	30	-	1952070	1956424	0.88	0.95	66.02	L2	NOP56	NOP56
Ggal_ENSGALP00000001908	Un_random	835	-	42526346	42527521	Pvit_16044	scf000183	32	29	+	1954606	1955506	1	1	67.91	L2	-	-
Ggal_ENSGALP00000034944	Un_random	836	+	42529869	42531789	NA	NA	NA	NA	NA	NA	NA	NA	NA	NA	NA	-	-
Ggal_ENSGALP00000023363	Un_random	837	-	42531797	42538430	Pvit_16042	scf000183	30	31	+	1940281	1950087	0.97	1	86.9	L2	IDH3B	IDH3B
Ggal_ENSGALP00000023353	Un_random	838	-	42539297	42547305	Pvit_16843	scf000479	8	7	+	469600	496523	1	0.92	75.66	L2	VPS16	VPS16
Ggal_ENSGALP00000034943	Un_random	839	+	42557255	42558667	NA	NA	NA	NA	NA	NA	NA	NA	NA	NA	NA	PNKD	-
Ggal_ENSGALP00000028630	Un_random	840	+	42560939	42561560	Pvit_08770	scf000149	1	69	+	22806	40028	0.99	0.27	39	L2	C2orf62	C2orf62
Ggal_ENSGALP00000034942	Un_random	841	-	42793938	42796251	NA	NA	NA	NA	NA	NA	NA	NA	NA	NA	NA	-	-
Ggal_ENSGALP00000008221	Un_random	842	+	42824443	42826712	Pvit_08248	scf000057	39	15	+	3130843	3149747	0.92	0.53	86.44	L2	TALDO1	TALDO1
Ggal_ENSGALP00000028675	Un_random	843	+	42860464	42862219	NA	NA	NA	NA	NA	NA	NA	NA	NA	NA	NA	-	-
Ggal_ENSGALP00000028734	Un_random	844	-	42982745	42983872	NA	NA	NA	NA	NA	NA	NA	NA	NA	NA	NA	-	-
Ggal_ENSGALP00000034941	Un_random	845	-	42985648	42986934	NA	NA	NA	NA	NA	NA	NA	NA	NA	NA	NA	-	-
Ggal_ENSGALP00000034940	Un_random	846	-	43055489	43056430	NA	NA	NA	NA	NA	NA	NA	NA	NA	NA	NA	-	-
Ggal_ENSGALP00000013338	Un_random	847	+	43065665	43067929	NA	NA	NA	NA	NA	NA	NA	NA	NA	NA	NA	-	-
Ggal_ENSGALP00000028516	Un_random	848	-	43073147	43074016	NA	NA	NA	NA	NA	NA	NA	NA	NA	NA	NA	-	-
Ggal_ENSGALP00000034939	Un_random	849	-	43078750	43082484	NA	NA	NA	NA	NA	NA	NA	NA	NA	NA	NA	-	-
Ggal_ENSGALP00000017897	Un_random	850	-	43118918	43135099	Pvit_15168	scf000055	30	25	-	3333678	3357604	1	0.91	73.7	L2	-	PWP2
Ggal_ENSGALP00000007056	Un_random	851	+	43158484	43159949	NA	NA	NA	NA	NA	NA	NA	NA	NA	NA	NA	-	-
Ggal_ENSGALP00000023412	Un_random	852	-	43187136	43200645	Pvit_06622	scf000027	28	121	-	578090	605012	0.98	0.7	78.34	L2	KANSL3	KANSL3
Ggal_ENSGALP00000034938	Un_random	853	+	43206523	43206998	NA	NA	NA	NA	NA	NA	NA	NA	NA	NA	NA	-	-
Ggal_ENSGALP00000009982	Un_random	854	+	43334669	43336058	Pvit_17684	scf000448	4	14	+	289683	298829	1	0.86	60.59	L2	SLC52A3	SLC52A3
Ggal_ENSGALP00000023181	Un_random	855	-	43467443	43468707	NA	NA	NA	NA	NA	NA	NA	NA	NA	NA	NA	-	-
Ggal_ENSGALP00000034937	Un_random	856	+	43489591	43490789	NA	NA	NA	NA	NA	NA	NA	NA	NA	NA	NA	-	-
Ggal_ENSGALP00000034936	Un_random	857	-	43638696	43639646	NA	NA	NA	NA	NA	NA	NA	NA	NA	NA	NA	-	-
Ggal_ENSGALP00000034935	Un_random	858	-	43648906	43649850	NA	NA	NA	NA	NA	NA	NA	NA	NA	NA	NA	-	-
Ggal_ENSGALP00000029018	Un_random	859	+	43730766	43731788	NA	NA	NA	NA	NA	NA	NA	NA	NA	NA	NA	-	-
Ggal_ENSGALP00000034934	Un_random	860	+	43763030	43769424	NA	NA	NA	NA	NA	NA	NA	NA	NA	NA	NA	-	-
Ggal_ENSGALP00000034933	Un_random	861	+	43785571	43786662	NA	NA	NA	NA	NA	NA	NA	NA	NA	NA	NA	-	-
Ggal_ENSGALP00000034932	Un_random	862	+	43929372	43930054	NA	NA	NA	NA	NA	NA	NA	NA	NA	NA	NA	-	-
Ggal_ENSGALP00000022685	Un_random	863	-	44038726	44041105	NA	NA	NA	NA	NA	NA	NA	NA	NA	NA	NA	-	-
Ggal_ENSGALP00000029043	Un_random	864	-	44068832	44070075	NA	NA	NA	NA	NA	NA	NA	NA	NA	NA	NA	-	-
Ggal_ENSGALP00000034931	Un_random	865	+	44100014	44101313	NA	NA	NA	NA	NA	NA	NA	NA	NA	NA	NA	-	-
Ggal_ENSGALP00000002559	Un_random	866	+	44139851	44140987	NA	NA	NA	NA	NA	NA	NA	NA	NA	NA	NA	-	-
Ggal_ENSGALP00000000839	Un_random	867	-	44145670	44156623	NA	NA	NA	NA	NA	NA	NA	NA	NA	NA	NA	-	-
Ggal_ENSGALP00000009195	Un_random	868	-	44166642	44167967	NA	NA	NA	NA	NA	NA	NA	NA	NA	NA	NA	-	-
Ggal_ENSGALP00000034930	Un_random	869	-	44194324	44196720	NA	NA	NA	NA	NA	NA	NA	NA	NA	NA	NA	-	-
Ggal_ENSGALP00000028195	Un_random	870	+	44197743	44198778	NA	NA	NA	NA	NA	NA	NA	NA	NA	NA	NA	-	-
Ggal_ENSGALP00000034929	Un_random	871	+	44204468	44205754	NA	NA	NA	NA	NA	NA	NA	NA	NA	NA	NA	-	-
Ggal_ENSGALP00000034928	Un_random	872	-	44212174	44213879	NA	NA	NA	NA	NA	NA	NA	NA	NA	NA	NA	-	-
Ggal_ENSGALP00000008808	Un_random	873	-	44258279	44258563	NA	NA	NA	NA	NA	NA	NA	NA	NA	NA	NA	-	-
Ggal_ENSGALP00000001342	Un_random	874	+	44416808	44418959	NA	NA	NA	NA	NA	NA	NA	NA	NA	NA	NA	-	-
Ggal_ENSGALP00000001357	Un_random	875	-	44422125	44423069	NA	NA	NA	NA	NA	NA	NA	NA	NA	NA	NA	-	-
Ggal_ENSGALP00000034927	Un_random	876	-	44430199	44430622	NA	NA	NA	NA	NA	NA	NA	NA	NA	NA	NA	-	-
Ggal_ENSGALP00000028167	Un_random	877	-	44466727	44467959	Pvit_08118	scf000169	85	11	+	2690659	2696631	1	0.39	73.73	L2	DOHH_CHICK	DOHH
Ggal_ENSGALP00000003217	Un_random	878	-	44469618	44470885	Pvit_02851	scf001138	9	1	-	165582	173243	0.95	0.73	35.38	L2	-	HARBI1
Ggal_ENSGALP00000034926	Un_random	879	+	44469632	44470888	NA	NA	NA	NA	NA	NA	NA	NA	NA	NA	NA	-	-
Ggal_ENSGALP00000034923	Un_random	880	+	44477942	44484638	Pvit_08122	scf000169	89	7	-	2745719	2760213	0.95	0.97	94.19	L2	FZR1	FZR1
Ggal_ENSGALP00000022694	Un_random	881	-	44630530	44636436	NA	NA	NA	NA	NA	NA	NA	NA	NA	NA	NA	-	-
Ggal_ENSGALP00000023272	Un_random	882	-	44648445	44649728	NA	NA	NA	NA	NA	NA	NA	NA	NA	NA	NA	-	-
Ggal_ENSGALP00000034922	Un_random	883	+	44681308	44688369	NA	NA	NA	NA	NA	NA	NA	NA	NA	NA	NA	-	-
Ggal_ENSGALP00000034919	Un_random	884	-	44694827	44697440	NA	NA	NA	NA	NA	NA	NA	NA	NA	NA	NA	-	-
Ggal_ENSGALP00000034918	Un_random	885	+	44721845	44725638	NA	NA	NA	NA	NA	NA	NA	NA	NA	NA	NA	-	-
Ggal_ENSGALP00000018849	Un_random	886	-	44769751	44777020	Pvit_02345	scf000620	25	12	-	417900	428518	0.87	0.87	97.63	L2	ILF2	ILF2
Ggal_ENSGALP00000028729	Un_random	887	-	44817279	44818452	NA	NA	NA	NA	NA	NA	NA	NA	NA	NA	NA	-	-
Ggal_ENSGALP00000022841	Un_random	888	-	44841111	44841755	NA	NA	NA	NA	NA	NA	NA	NA	NA	NA	NA	-	-
Ggal_ENSGALP00000028846	Un_random	889	+	44862582	44863420	NA	NA	NA	NA	NA	NA	NA	NA	NA	NA	NA	-	-
Ggal_ENSGALP00000000075	Un_random	890	+	44920832	44929674	Pvit_11927	scf000344	1	19	+	36123	114796	1	0.36	84.34	L2	PLCE1	PLCE1
Ggal_ENSGALP00000034917	Un_random	891	-	44962068	44963138	Pvit_15725	scf000148	58	25	+	2514935	2521498	0.99	0.22	55.56	L2	-	CDCA8
Ggal_ENSGALP00000000112	Un_random	892	-	44990433	45000813	NA	NA	NA	NA	NA	NA	NA	NA	NA	NA	NA	-	-
Ggal_ENSGALP00000034916	Un_random	893	-	45024825	45028741	NA	NA	NA	NA	NA	NA	NA	NA	NA	NA	NA	-	-
Ggal_ENSGALP00000023270	Un_random	894	+	45049066	45054979	Pvit_06664	scf000027	70	79	-	1941957	1987741	1	0.77	45.18	L2	GPAT2	GPAT2
Ggal_ENSGALP00000000719	Un_random	895	-	45056188	45057499	Pvit_06663	scf000027	69	80	+	1931978	1941582	1	0.71	74.79	L2	-	FAHD2A
Ggal_ENSGALP00000034915	Un_random	896	+	45148337	45148870	NA	NA	NA	NA	NA	NA	NA	NA	NA	NA	NA	-	-
Ggal_ENSGALP00000014824	Un_random	897	+	45202160	45211195	Pvit_02389	scf000556	4	6	-	453045	477293	0.97	1	72.65	L2	DGAT2	DGAT2
Ggal_ENSGALP00000014826	Un_random	898	-	45215944	45216879	NA	NA	NA	NA	NA	NA	NA	NA	NA	NA	NA	-	-
Ggal_ENSGALP00000000534	Un_random	899	-	45281586	45286423	Pvit_07548	scf000589	15	21	-	354937	362643	1	0.78	90.53	L2	USF1	USF1
Ggal_ENSGALP00000029215	Un_random	900	+	45293030	45293594	NA	NA	NA	NA	NA	NA	NA	NA	NA	NA	NA	-	-
Ggal_ENSGALP00000028752	Un_random	901	+	45294756	45295476	NA	NA	NA	NA	NA	NA	NA	NA	NA	NA	NA	-	-
Ggal_ENSGALP00000028741	Un_random	902	+	45296905	45298445	NA	NA	NA	NA	NA	NA	NA	NA	NA	NA	NA	SEZ6	-
Ggal_ENSGALP00000022966	Un_random	903	-	45319683	45320040	NA	NA	NA	NA	NA	NA	NA	NA	NA	NA	NA	-	-
Ggal_ENSGALP00000034913	Un_random	904	-	45351790	45352746	NA	NA	NA	NA	NA	NA	NA	NA	NA	NA	NA	-	-
Ggal_ENSGALP00000004181	Un_random	905	+	45360411	45361382	NA	NA	NA	NA	NA	NA	NA	NA	NA	NA	NA	-	-
Ggal_ENSGALP00000022779	Un_random	906	-	45383521	45385367	NA	NA	NA	NA	NA	NA	NA	NA	NA	NA	NA	-	-
Ggal_ENSGALP00000033137	Un_random	907	+	45427780	45446576	Pvit_07976	scf000255	46	8	+	1888225	1899063	0.98	0.49	48.27	L2	-	PCDHGA5
Ggal_ENSGALP00000034911	Un_random	908	-	45435271	45443036	NA	NA	NA	NA	NA	NA	NA	NA	NA	NA	NA	-	-
Ggal_ENSGALP00000034910	Un_random	909	-	45472066	45472647	Pvit_07315	scf000381	17	2	+	1357412	1362230	0.98	0.85	54.21	L2	-	APCS
Ggal_ENSGALP00000022851	Un_random	910	+	45532130	45535253	NA	NA	NA	NA	NA	NA	NA	NA	NA	NA	NA	-	-
Ggal_ENSGALP00000023238	Un_random	911	+	45648400	45653710	NA	NA	NA	NA	NA	NA	NA	NA	NA	NA	NA	CIR1	-
Ggal_ENSGALP00000000918	Un_random	912	+	45756567	45758420	Pvit_19393	scf000231	30	3	+	2020324	2029031	0.97	0.44	80.65	L2	-	MEIG1
Ggal_ENSGALP00000022795	Un_random	913	+	45777594	45778595	NA	NA	NA	NA	NA	NA	NA	NA	NA	NA	NA	-	-
Ggal_ENSGALP00000034909	Un_random	914	-	45783471	45784007	NA	NA	NA	NA	NA	NA	NA	NA	NA	NA	NA	-	-
Ggal_ENSGALP00000029201	Un_random	915	+	45804926	45824386	NA	NA	NA	NA	NA	NA	NA	NA	NA	NA	NA	-	-
Ggal_ENSGALP00000028891	Un_random	916	+	46014500	46019278	NA	NA	NA	NA	NA	NA	NA	NA	NA	NA	NA	-	-
Ggal_ENSGALP00000000672	Un_random	917	+	46095563	46097033	NA	NA	NA	NA	NA	NA	NA	NA	NA	NA	NA	ACTG2	-
Ggal_ENSGALP00000034906	Un_random	918	+	46098631	46099312	NA	NA	NA	NA	NA	NA	NA	NA	NA	NA	NA	DGUOK	-
Ggal_ENSGALP00000034905	Un_random	919	+	46145534	46156076	NA	NA	NA	NA	NA	NA	NA	NA	NA	NA	NA	-	-
Ggal_ENSGALP00000028890	Un_random	920	+	46208012	46208566	NA	NA	NA	NA	NA	NA	NA	NA	NA	NA	NA	-	-
Ggal_ENSGALP00000000746	Un_random	921	-	46258401	46260122	NA	NA	NA	NA	NA	NA	NA	NA	NA	NA	NA	-	-
Ggal_ENSGALP00000034904	Un_random	922	+	46281327	46281746	NA	NA	NA	NA	NA	NA	NA	NA	NA	NA	NA	-	-
Ggal_ENSGALP00000022371	Un_random	923	-	46355426	46356875	NA	NA	NA	NA	NA	NA	NA	NA	NA	NA	NA	LOC425534	-
Ggal_ENSGALP00000034903	Un_random	924	+	46363100	46365028	NA	NA	NA	NA	NA	NA	NA	NA	NA	NA	NA	-	-
Ggal_ENSGALP00000034901	Un_random	925	+	46380089	46381751	NA	NA	NA	NA	NA	NA	NA	NA	NA	NA	NA	-	-
Ggal_ENSGALP00000022863	Un_random	926	+	46474277	46488011	NA	NA	NA	NA	NA	NA	NA	NA	NA	NA	NA	-	-
Ggal_ENSGALP00000034900	Un_random	927	-	46532393	46542511	NA	NA	NA	NA	NA	NA	NA	NA	NA	NA	NA	-	-
Ggal_ENSGALP00000018219	Un_random	928	+	46611900	46614520	NA	NA	NA	NA	NA	NA	NA	NA	NA	NA	NA	-	-
Ggal_ENSGALP00000002832	Un_random	929	-	46625163	46626058	NA	NA	NA	NA	NA	NA	NA	NA	NA	NA	NA	-	-
Ggal_ENSGALP00000023033	Un_random	930	-	46785733	46786701	NA	NA	NA	NA	NA	NA	NA	NA	NA	NA	NA	-	-
Ggal_ENSGALP00000034897	Un_random	931	+	46817866	46820521	Pvit_07360	scf000167	29	34	-	1638329	1649626	1	0.79	51.85	L2	LSM12	LSM12
Ggal_ENSGALP00000019846	Un_random	932	+	46875011	46875346	NA	NA	NA	NA	NA	NA	NA	NA	NA	NA	NA	-	-
Ggal_ENSGALP00000034896	Un_random	933	-	46904147	46916597	NA	NA	NA	NA	NA	NA	NA	NA	NA	NA	NA	-	-
Ggal_ENSGALP00000021205	Un_random	934	-	47040822	47041787	NA	NA	NA	NA	NA	NA	NA	NA	NA	NA	NA	-	-
Ggal_ENSGALP00000034895	Un_random	935	-	47046977	47047924	NA	NA	NA	NA	NA	NA	NA	NA	NA	NA	NA	-	-
Ggal_ENSGALP00000034894	Un_random	936	-	47087420	47090224	NA	NA	NA	NA	NA	NA	NA	NA	NA	NA	NA	-	-
Ggal_ENSGALP00000000539	Un_random	937	+	47166909	47173702	NA	NA	NA	NA	NA	NA	NA	NA	NA	NA	NA	BTF3	-
Ggal_ENSGALP00000000526	Un_random	938	-	47223309	47232516	NA	NA	NA	NA	NA	NA	NA	NA	NA	NA	NA	-	-
Ggal_ENSGALP00000034893	Un_random	939	+	47403161	47403520	NA	NA	NA	NA	NA	NA	NA	NA	NA	NA	NA	-	-
Ggal_ENSGALP00000024914	Un_random	940	-	47403933	47410092	NA	NA	NA	NA	NA	NA	NA	NA	NA	NA	NA	-	-
Ggal_ENSGALP00000034892	Un_random	941	-	47413442	47421822	NA	NA	NA	NA	NA	NA	NA	NA	NA	NA	NA	POGLUT1	-
Ggal_ENSGALP00000034891	Un_random	942	-	47446601	47455136	NA	NA	NA	NA	NA	NA	NA	NA	NA	NA	NA	-	-
Ggal_ENSGALP00000034889	Un_random	943	+	47542728	47542919	NA	NA	NA	NA	NA	NA	NA	NA	NA	NA	NA	-	-
Ggal_ENSGALP00000029033	Un_random	944	-	47551640	47552164	NA	NA	NA	NA	NA	NA	NA	NA	NA	NA	NA	HTR6	-
Ggal_ENSGALP00000034888	Un_random	945	+	47617057	47617995	NA	NA	NA	NA	NA	NA	NA	NA	NA	NA	NA	-	-
Ggal_ENSGALP00000034887	Un_random	946	-	47621590	47622549	NA	NA	NA	NA	NA	NA	NA	NA	NA	NA	NA	-	-
Ggal_ENSGALP00000006985	Un_random	947	-	47704621	47718228	NA	NA	NA	NA	NA	NA	NA	NA	NA	NA	NA	-	-
Ggal_ENSGALP00000023330	Un_random	948	+	47865348	47866056	Pvit_10139	scf000396	7	19	+	307415	308151	0.96	1	84.51	L2	TMEM167B	TMEM167B
Ggal_ENSGALP00000034886	Un_random	949	-	47890744	47898411	NA	NA	NA	NA	NA	NA	NA	NA	NA	NA	NA	-	-
Ggal_ENSGALP00000004933	Un_random	950	+	47999373	48000055	NA	NA	NA	NA	NA	NA	NA	NA	NA	NA	NA	-	-
Ggal_ENSGALP00000034885	Un_random	951	-	48159998	48161199	NA	NA	NA	NA	NA	NA	NA	NA	NA	NA	NA	-	-
Ggal_ENSGALP00000034884	Un_random	952	-	48303702	48304556	NA	NA	NA	NA	NA	NA	NA	NA	NA	NA	NA	C11orf24	-
Ggal_ENSGALP00000004732	Un_random	953	-	48373443	48374345	NA	NA	NA	NA	NA	NA	NA	NA	NA	NA	NA	-	-
Ggal_ENSGALP00000000215	Un_random	954	-	48417222	48429802	Pvit_16031	scf000183	19	42	+	798883	849228	1	0.38	44.92	L2	Q9PVW5_CHICK	ZNF638
Ggal_ENSGALP00000023280	Un_random	955	+	48448554	48451640	NA	NA	NA	NA	NA	NA	NA	NA	NA	NA	NA	EVI5L	-
Ggal_ENSGALP00000028776	Un_random	956	-	48508434	48509646	NA	NA	NA	NA	NA	NA	NA	NA	NA	NA	NA	-	-
Ggal_ENSGALP00000034883	Un_random	957	+	48526824	48527651	NA	NA	NA	NA	NA	NA	NA	NA	NA	NA	NA	VENTX	-
Ggal_ENSGALP00000034882	Un_random	958	-	48572763	48573731	NA	NA	NA	NA	NA	NA	NA	NA	NA	NA	NA	-	-
Ggal_ENSGALP00000034881	Un_random	959	+	48688664	48689581	NA	NA	NA	NA	NA	NA	NA	NA	NA	NA	NA	-	-
Ggal_ENSGALP00000000256	Un_random	960	-	48699504	48714079	NA	NA	NA	NA	NA	NA	NA	NA	NA	NA	NA	-	-
Ggal_ENSGALP00000034880	Un_random	961	+	48724417	48726449	NA	NA	NA	NA	NA	NA	NA	NA	NA	NA	NA	-	-
Ggal_ENSGALP00000034879	Un_random	962	+	48756986	48758926	NA	NA	NA	NA	NA	NA	NA	NA	NA	NA	NA	-	-
Ggal_ENSGALP00000034877	Un_random	963	-	48769561	48771473	NA	NA	NA	NA	NA	NA	NA	NA	NA	NA	NA	-	-
Ggal_ENSGALP00000023179	Un_random	964	-	48798724	48799288	NA	NA	NA	NA	NA	NA	NA	NA	NA	NA	NA	-	-
Ggal_ENSGALP00000034875	Un_random	965	-	48929327	48929590	NA	NA	NA	NA	NA	NA	NA	NA	NA	NA	NA	-	-
Ggal_ENSGALP00000022187	Un_random	966	+	48930847	48931194	NA	NA	NA	NA	NA	NA	NA	NA	NA	NA	NA	-	-
Ggal_ENSGALP00000012720	Un_random	967	+	49002083	49019401	NA	NA	NA	NA	NA	NA	NA	NA	NA	NA	NA	PDHX	-
Ggal_ENSGALP00000034874	Un_random	968	-	49222408	49222965	NA	NA	NA	NA	NA	NA	NA	NA	NA	NA	NA	-	-
Ggal_ENSGALP00000034873	Un_random	969	-	49320706	49340862	NA	NA	NA	NA	NA	NA	NA	NA	NA	NA	NA	-	-
Ggal_ENSGALP00000034872	Un_random	970	+	49378618	49381424	NA	NA	NA	NA	NA	NA	NA	NA	NA	NA	NA	-	-
Ggal_ENSGALP00000021921	Un_random	971	-	49396889	49398714	NA	NA	NA	NA	NA	NA	NA	NA	NA	NA	NA	-	-
Ggal_ENSGALP00000028946	Un_random	972	+	49437548	49438719	NA	NA	NA	NA	NA	NA	NA	NA	NA	NA	NA	-	-
Ggal_ENSGALP00000033145	Un_random	973	+	49556686	49557448	NA	NA	NA	NA	NA	NA	NA	NA	NA	NA	NA	-	-
Ggal_ENSGALP00000034871	Un_random	974	-	49616536	49617194	NA	NA	NA	NA	NA	NA	NA	NA	NA	NA	NA	-	-
Ggal_ENSGALP00000009654	Un_random	975	+	49656552	49656962	NA	NA	NA	NA	NA	NA	NA	NA	NA	NA	NA	-	-
Ggal_ENSGALP00000034870	Un_random	976	+	49682490	49691453	NA	NA	NA	NA	NA	NA	NA	NA	NA	NA	NA	-	-
Ggal_ENSGALP00000012525	Un_random	977	+	49703835	49704627	NA	NA	NA	NA	NA	NA	NA	NA	NA	NA	NA	-	-
Ggal_ENSGALP00000013359	Un_random	978	-	49778944	49782567	NA	NA	NA	NA	NA	NA	NA	NA	NA	NA	NA	-	-
Ggal_ENSGALP00000023074	Un_random	979	-	49827985	49833497	NA	NA	NA	NA	NA	NA	NA	NA	NA	NA	NA	-	-
Ggal_ENSGALP00000034869	Un_random	980	+	49856546	49858133	NA	NA	NA	NA	NA	NA	NA	NA	NA	NA	NA	-	-
Ggal_ENSGALP00000034868	Un_random	981	-	49865798	49867095	NA	NA	NA	NA	NA	NA	NA	NA	NA	NA	NA	-	-
Ggal_ENSGALP00000029267	Un_random	982	+	49891123	49893179	NA	NA	NA	NA	NA	NA	NA	NA	NA	NA	NA	CCDC81	-
Ggal_ENSGALP00000034867	Un_random	983	-	50091162	50092986	NA	NA	NA	NA	NA	NA	NA	NA	NA	NA	NA	-	-
Ggal_ENSGALP00000034866	Un_random	984	-	50093924	50094385	NA	NA	NA	NA	NA	NA	NA	NA	NA	NA	NA	-	-
Ggal_ENSGALP00000029114	Un_random	985	-	50110115	50112701	Pvit_01309	scf000625	9	11	-	426343	466189	0.93	0.18	77.96	L2	-	RSF1
Ggal_ENSGALP00000023341	Un_random	986	-	50133516	50134962	Pvit_03937	scf001004	2	12	+	37017	41132	1	0.75	75.97	L2	APOA1BP	APOA1BP
Ggal_ENSGALP00000017727	Un_random	987	+	50149662	50150673	NA	NA	NA	NA	NA	NA	NA	NA	NA	NA	NA	-	-
Ggal_ENSGALP00000004430	Un_random	988	+	50205439	50207130	NA	NA	NA	NA	NA	NA	NA	NA	NA	NA	NA	-	-
Ggal_ENSGALP00000034865	Un_random	989	+	50215362	50221207	NA	NA	NA	NA	NA	NA	NA	NA	NA	NA	NA	-	-
Ggal_ENSGALP00000000308	Un_random	990	+	50256240	50258708	Pvit_13966	scf000069	68	2	-	4113390	4131650	1	1	95.14	L2	O93480_CHICK	CBX1
Ggal_ENSGALP00000000311	Un_random	991	-	50259834	50265280	Pvit_13958	scf000069	60	10	+	3889478	3916002	0.97	1	83.33	L2	SP2	SP2
Ggal_ENSGALP00000034864	Un_random	992	-	50398671	50399342	NA	NA	NA	NA	NA	NA	NA	NA	NA	NA	NA	-	-
Ggal_ENSGALP00000034863	Un_random	993	+	50405296	50405850	NA	NA	NA	NA	NA	NA	NA	NA	NA	NA	NA	-	-
Ggal_ENSGALP00000033629	Un_random	994	+	50449692	50450615	NA	NA	NA	NA	NA	NA	NA	NA	NA	NA	NA	-	-
Ggal_ENSGALP00000034862	Un_random	995	-	50469112	50474251	NA	NA	NA	NA	NA	NA	NA	NA	NA	NA	NA	-	-
Ggal_ENSGALP00000034861	Un_random	996	-	50681682	50682244	NA	NA	NA	NA	NA	NA	NA	NA	NA	NA	NA	-	-
Ggal_ENSGALP00000034860	Un_random	997	-	50732697	50741482	NA	NA	NA	NA	NA	NA	NA	NA	NA	NA	NA	-	-
Ggal_ENSGALP00000034859	Un_random	998	+	50801058	50801990	NA	NA	NA	NA	NA	NA	NA	NA	NA	NA	NA	-	-
Ggal_ENSGALP00000034858	Un_random	999	+	50812363	50813307	NA	NA	NA	NA	NA	NA	NA	NA	NA	NA	NA	-	-
Ggal_ENSGALP00000034857	Un_random	1000	-	50818152	50819105	NA	NA	NA	NA	NA	NA	NA	NA	NA	NA	NA	-	-
Ggal_ENSGALP00000034856	Un_random	1001	+	50907892	50909297	NA	NA	NA	NA	NA	NA	NA	NA	NA	NA	NA	-	-
Ggal_ENSGALP00000034855	Un_random	1002	+	50917870	50918211	NA	NA	NA	NA	NA	NA	NA	NA	NA	NA	NA	-	-
Ggal_ENSGALP00000000501	Un_random	1003	+	50939447	50947515	NA	NA	NA	NA	NA	NA	NA	NA	NA	NA	NA	-	-
Ggal_ENSGALP00000034854	Un_random	1004	-	50994230	50996281	NA	NA	NA	NA	NA	NA	NA	NA	NA	NA	NA	-	-
Ggal_ENSGALP00000008252	Un_random	1005	+	51049696	51050619	NA	NA	NA	NA	NA	NA	NA	NA	NA	NA	NA	-	-
Ggal_ENSGALP00000010899	Un_random	1006	-	51249383	51254507	Pvit_15955	scf000562	3	3	+	54439	71828	1	0.89	82.33	L2	ATP5C1	ATP5C1
Ggal_ENSGALP00000006351	Un_random	1007	+	51311010	51312733	NA	NA	NA	NA	NA	NA	NA	NA	NA	NA	NA	-	-
Ggal_ENSGALP00000023350	Un_random	1008	+	51418883	51419821	Pvit_07413	scf000061	9	55	+	809966	819883	0.99	0.73	60.54	L2	SMUG1	SMUG1
Ggal_ENSGALP00000034852	Un_random	1009	+	51497471	51498122	NA	NA	NA	NA	NA	NA	NA	NA	NA	NA	NA	-	-
Ggal_ENSGALP00000034851	Un_random	1010	-	51516561	51523047	NA	NA	NA	NA	NA	NA	NA	NA	NA	NA	NA	-	-
Ggal_ENSGALP00000034850	Un_random	1011	+	51556460	51557085	NA	NA	NA	NA	NA	NA	NA	NA	NA	NA	NA	-	-
Ggal_ENSGALP00000034849	Un_random	1012	+	51567449	51568408	NA	NA	NA	NA	NA	NA	NA	NA	NA	NA	NA	-	-
Ggal_ENSGALP00000021980	Un_random	1013	+	51594376	51597752	NA	NA	NA	NA	NA	NA	NA	NA	NA	NA	NA	-	-
Ggal_ENSGALP00000028939	Un_random	1014	-	51623439	51624230	Pvit_16910	scf000085	44	132	+	1250172	1251341	0.97	0.69	54.04	L2	FOXA2	FOXA3
Ggal_ENSGALP00000022392	Un_random	1015	-	51640537	51655086	Pvit_14326	scf000726	5	10	+	207951	239239	1	0.99	88.02	L2	TNPO3	TNPO3
Ggal_ENSGALP00000013081	Un_random	1016	+	51686593	51687537	NA	NA	NA	NA	NA	NA	NA	NA	NA	NA	NA	-	-
Ggal_ENSGALP00000022506	Un_random	1017	-	51693302	51694560	NA	NA	NA	NA	NA	NA	NA	NA	NA	NA	NA	-	-
Ggal_ENSGALP00000034848	Un_random	1018	-	51734140	51739288	NA	NA	NA	NA	NA	NA	NA	NA	NA	NA	NA	-	-
Ggal_ENSGALP00000034847	Un_random	1019	+	51777367	51777786	NA	NA	NA	NA	NA	NA	NA	NA	NA	NA	NA	-	-
Ggal_ENSGALP00000021840	Un_random	1020	-	51843257	51844123	NA	NA	NA	NA	NA	NA	NA	NA	NA	NA	NA	-	-
Ggal_ENSGALP00000034846	Un_random	1021	-	51859162	51863023	NA	NA	NA	NA	NA	NA	NA	NA	NA	NA	NA	-	-
Ggal_ENSGALP00000023289	Un_random	1022	+	51881724	51883314	NA	NA	NA	NA	NA	NA	NA	NA	NA	NA	NA	-	-
Ggal_ENSGALP00000034845	Un_random	1023	-	51902626	51913728	NA	NA	NA	NA	NA	NA	NA	NA	NA	NA	NA	-	-
Ggal_ENSGALP00000005797	Un_random	1024	-	51969014	51984765	NA	NA	NA	NA	NA	NA	NA	NA	NA	NA	NA	LOC425111	-
Ggal_ENSGALP00000034842	Un_random	1025	+	51997746	51998646	NA	NA	NA	NA	NA	NA	NA	NA	NA	NA	NA	-	-
Ggal_ENSGALP00000034841	Un_random	1026	+	52118838	52119773	NA	NA	NA	NA	NA	NA	NA	NA	NA	NA	NA	-	-
Ggal_ENSGALP00000034840	Un_random	1027	+	52125731	52126681	NA	NA	NA	NA	NA	NA	NA	NA	NA	NA	NA	-	-
Ggal_ENSGALP00000034839	Un_random	1028	-	52134097	52135047	NA	NA	NA	NA	NA	NA	NA	NA	NA	NA	NA	-	-
Ggal_ENSGALP00000028204	Un_random	1029	+	52139205	52141138	NA	NA	NA	NA	NA	NA	NA	NA	NA	NA	NA	-	-
Ggal_ENSGALP00000021155	Un_random	1030	+	52143047	52144313	NA	NA	NA	NA	NA	NA	NA	NA	NA	NA	NA	-	-
Ggal_ENSGALP00000034838	Un_random	1031	+	52144657	52145607	NA	NA	NA	NA	NA	NA	NA	NA	NA	NA	NA	-	-
Ggal_ENSGALP00000029213	Un_random	1032	-	52253692	52254425	NA	NA	NA	NA	NA	NA	NA	NA	NA	NA	NA	-	-
Ggal_ENSGALP00000029169	Un_random	1033	+	52253794	52255073	NA	NA	NA	NA	NA	NA	NA	NA	NA	NA	NA	-	-
Ggal_ENSGALP00000034837	Un_random	1034	+	52439499	52440785	NA	NA	NA	NA	NA	NA	NA	NA	NA	NA	NA	-	-
Ggal_ENSGALP00000034836	Un_random	1035	+	52667231	52667510	NA	NA	NA	NA	NA	NA	NA	NA	NA	NA	NA	-	-
Ggal_ENSGALP00000021565	Un_random	1036	-	52835459	52837909	NA	NA	NA	NA	NA	NA	NA	NA	NA	NA	NA	-	-
Ggal_ENSGALP00000028240	Un_random	1037	-	52840282	52848446	NA	NA	NA	NA	NA	NA	NA	NA	NA	NA	NA	-	-
Ggal_ENSGALP00000000631	Un_random	1038	+	52917875	52922745	NA	NA	NA	NA	NA	NA	NA	NA	NA	NA	NA	DDX25	-
Ggal_ENSGALP00000022136	Un_random	1039	+	53085564	53099537	NA	NA	NA	NA	NA	NA	NA	NA	NA	NA	NA	ZNF8	-
Ggal_ENSGALP00000022315	Un_random	1040	-	53094425	53096733	NA	NA	NA	NA	NA	NA	NA	NA	NA	NA	NA	-	-
Ggal_ENSGALP00000034834	Un_random	1041	+	53266395	53267306	NA	NA	NA	NA	NA	NA	NA	NA	NA	NA	NA	-	-
Ggal_ENSGALP00000000504	Un_random	1042	+	53379444	53382195	Pvit_05333	scf000194	30	46	+	781907	787742	0.96	0.8	55.87	L2	KLF8	KLF8
Ggal_ENSGALP00000023470	Un_random	1043	-	53417656	53430525	NA	NA	NA	NA	NA	NA	NA	NA	NA	NA	NA	-	-
Ggal_ENSGALP00000034833	Un_random	1044	+	53545078	53549781	NA	NA	NA	NA	NA	NA	NA	NA	NA	NA	NA	-	-
Ggal_ENSGALP00000029039	Un_random	1045	-	53612036	53613048	Pvit_08822	scf000149	53	17	+	2330703	2342235	1	0.73	90.49	L2	TMEM198	tmem198a
Ggal_ENSGALP00000000020	Un_random	1046	+	53718273	53718611	NA	NA	NA	NA	NA	NA	NA	NA	NA	NA	NA	-	-
Ggal_ENSGALP00000000050	Un_random	1047	-	54063905	54064613	NA	NA	NA	NA	NA	NA	NA	NA	NA	NA	NA	-	-
Ggal_ENSGALP00000034832	Un_random	1048	+	54112644	54123543	NA	NA	NA	NA	NA	NA	NA	NA	NA	NA	NA	-	-
Ggal_ENSGALP00000034830	Un_random	1049	-	54164037	54170097	NA	NA	NA	NA	NA	NA	NA	NA	NA	NA	NA	-	-
Ggal_ENSGALP00000034831	Un_random	1050	+	54164298	54168328	Pvit_10128	scf000993	6	2	-	231591	232610	0.99	1	47.06	L2	-	-
Ggal_ENSGALP00000034829	Un_random	1051	-	54208140	54215859	NA	NA	NA	NA	NA	NA	NA	NA	NA	NA	NA	-	-
Ggal_ENSGALP00000034828	Un_random	1052	+	54254507	54255433	NA	NA	NA	NA	NA	NA	NA	NA	NA	NA	NA	-	-
Ggal_ENSGALP00000034827	Un_random	1053	+	54378202	54388280	NA	NA	NA	NA	NA	NA	NA	NA	NA	NA	NA	-	-
Ggal_ENSGALP00000034826	Un_random	1054	+	54465123	54465485	NA	NA	NA	NA	NA	NA	NA	NA	NA	NA	NA	-	-
Ggal_ENSGALP00000018544	Un_random	1055	-	54465843	54466208	NA	NA	NA	NA	NA	NA	NA	NA	NA	NA	NA	-	-
Ggal_ENSGALP00000034825	Un_random	1056	+	54466589	54467336	NA	NA	NA	NA	NA	NA	NA	NA	NA	NA	NA	-	-
Ggal_ENSGALP00000003534	Un_random	1057	-	54468573	54468941	NA	NA	NA	NA	NA	NA	NA	NA	NA	NA	NA	-	-
Ggal_ENSGALP00000003543	Un_random	1058	+	54473169	54473528	NA	NA	NA	NA	NA	NA	NA	NA	NA	NA	NA	-	-
Ggal_ENSGALP00000034824	Un_random	1059	+	54475146	54475912	Pvit_10858	scf001577	6	1	+	39944	40273	0.78	0.92	62.38	L2	-	IGHV3-7
Ggal_ENSGALP00000009434	Un_random	1060	-	54475288	54476655	NA	NA	NA	NA	NA	NA	NA	NA	NA	NA	NA	-	-
Ggal_ENSGALP00000018542	Un_random	1061	-	54478542	54479239	NA	NA	NA	NA	NA	NA	NA	NA	NA	NA	NA	-	-
Ggal_ENSGALP00000034823	Un_random	1062	-	54513503	54514441	NA	NA	NA	NA	NA	NA	NA	NA	NA	NA	NA	-	-
Ggal_ENSGALP00000034822	Un_random	1063	+	54547165	54550735	NA	NA	NA	NA	NA	NA	NA	NA	NA	NA	NA	-	-
Ggal_ENSGALP00000029183	Un_random	1064	+	54637096	54638037	NA	NA	NA	NA	NA	NA	NA	NA	NA	NA	NA	-	-
Ggal_ENSGALP00000017814	Un_random	1065	+	54704172	54706097	NA	NA	NA	NA	NA	NA	NA	NA	NA	NA	NA	-	-
Ggal_ENSGALP00000022499	Un_random	1066	-	54737437	54738096	NA	NA	NA	NA	NA	NA	NA	NA	NA	NA	NA	-	-
Ggal_ENSGALP00000022025	Un_random	1067	+	54791350	54795595	NA	NA	NA	NA	NA	NA	NA	NA	NA	NA	NA	-	-
Ggal_ENSGALP00000000059	Un_random	1068	+	54804840	54805889	Pvit_16837	scf000479	2	13	+	145865	159491	0.97	0.26	85.51	L2	-	XB-GENE-5921670
Ggal_ENSGALP00000034821	Un_random	1069	-	54863039	54863399	NA	NA	NA	NA	NA	NA	NA	NA	NA	NA	NA	-	-
Ggal_ENSGALP00000034820	Un_random	1070	-	54954122	54956786	NA	NA	NA	NA	NA	NA	NA	NA	NA	NA	NA	CADM3	-
Ggal_ENSGALP00000034819	Un_random	1071	-	55042440	55046948	NA	NA	NA	NA	NA	NA	NA	NA	NA	NA	NA	-	-
Ggal_ENSGALP00000021781	Un_random	1072	+	55079501	55081669	NA	NA	NA	NA	NA	NA	NA	NA	NA	NA	NA	CCDC81	-
Ggal_ENSGALP00000034818	Un_random	1073	-	55145351	55146490	NA	NA	NA	NA	NA	NA	NA	NA	NA	NA	NA	-	-
Ggal_ENSGALP00000034817	Un_random	1074	-	55158233	55164747	NA	NA	NA	NA	NA	NA	NA	NA	NA	NA	NA	-	-
Ggal_ENSGALP00000004630	Un_random	1075	-	55216221	55218763	NA	NA	NA	NA	NA	NA	NA	NA	NA	NA	NA	-	-
Ggal_ENSGALP00000001815	Un_random	1076	+	55372749	55375680	Pvit_09663	scf000029	13	19	+	887588	891350	0.97	0.92	69.11	L2	-	SLC26A2
Ggal_ENSGALP00000034816	Un_random	1077	-	55392810	55393645	NA	NA	NA	NA	NA	NA	NA	NA	NA	NA	NA	-	-
Ggal_ENSGALP00000028928	Un_random	1078	-	55409587	55419032	NA	NA	NA	NA	NA	NA	NA	NA	NA	NA	NA	-	-
Ggal_ENSGALP00000018033	Un_random	1079	+	55478350	55481385	NA	NA	NA	NA	NA	NA	NA	NA	NA	NA	NA	-	-
Ggal_ENSGALP00000028638	Un_random	1080	+	55571340	55571768	Pvit_11479	scf000837	11	2	+	391461	392471	1	0.43	65.73	L2	SCO2	SCO2
Ggal_ENSGALP00000031112	Un_random	1081	+	55614023	55628370	NA	NA	NA	NA	NA	NA	NA	NA	NA	NA	NA	-	-
Ggal_ENSGALP00000034815	Un_random	1082	-	55646228	55646707	NA	NA	NA	NA	NA	NA	NA	NA	NA	NA	NA	-	-
Ggal_ENSGALP00000000004	Un_random	1083	-	55728649	55728990	NA	NA	NA	NA	NA	NA	NA	NA	NA	NA	NA	-	-
Ggal_ENSGALP00000000103	Un_random	1084	+	55746851	55761018	Pvit_18704	scf000375	7	43	-	198235	218448	0.99	0.92	74.85	L2	NRBP2	NRBP2
Ggal_ENSGALP00000034814	Un_random	1085	-	55793954	55799536	NA	NA	NA	NA	NA	NA	NA	NA	NA	NA	NA	-	-
Ggal_ENSGALP00000034813	Un_random	1086	-	55830910	55831845	Pvit_02314	scf001748	2	2	+	17136	18047	0.95	0.98	46.64	L2	-	OR6J1
Ggal_ENSGALP00000034812	Un_random	1087	+	56045635	56046644	NA	NA	NA	NA	NA	NA	NA	NA	NA	NA	NA	-	-
Ggal_ENSGALP00000003915	Un_random	1088	-	56046972	56054338	Pvit_09874	scf000032	72	164	-	1511149	1515355	1	0.99	87.67	L2	CCDC124	CCDC124
Ggal_ENSGALP00000003903	Un_random	1089	-	56056895	56060088	NA	NA	NA	NA	NA	NA	NA	NA	NA	NA	NA	D9IAH0_CHICK	-
Ggal_ENSGALP00000000062	Un_random	1090	+	56160868	56164657	NA	NA	NA	NA	NA	NA	NA	NA	NA	NA	NA	-	-
Ggal_ENSGALP00000029154	Un_random	1091	-	56179233	56179544	NA	NA	NA	NA	NA	NA	NA	NA	NA	NA	NA	-	-
Ggal_ENSGALP00000022638	Un_random	1092	-	56211826	56213010	NA	NA	NA	NA	NA	NA	NA	NA	NA	NA	NA	-	-
Ggal_ENSGALP00000034811	Un_random	1093	+	56224932	56225758	NA	NA	NA	NA	NA	NA	NA	NA	NA	NA	NA	-	-
Ggal_ENSGALP00000028504	Un_random	1094	-	56284545	56289071	NA	NA	NA	NA	NA	NA	NA	NA	NA	NA	NA	-	-
Ggal_ENSGALP00000003527	Un_random	1095	+	56289551	56290292	NA	NA	NA	NA	NA	NA	NA	NA	NA	NA	NA	-	-
Ggal_ENSGALP00000028666	Un_random	1096	+	56297147	56297506	NA	NA	NA	NA	NA	NA	NA	NA	NA	NA	NA	-	-
Ggal_ENSGALP00000018512	Un_random	1097	-	56300644	56300997	Pvit_03950	scf001759	2	2	-	265	25199	0.98	0.23	54.24	L2	-	XB-GENE-5734593
Ggal_ENSGALP00000034810	Un_random	1098	+	56347154	56348609	Pvit_07646	scf000254	31	10	-	1588987	1600219	1	0.71	70.56	L2	PGAP3	PGAP3
Ggal_ENSGALP00000001589	Un_random	1099	-	56373866	56379582	NA	NA	NA	NA	NA	NA	NA	NA	NA	NA	NA	DDA1_CHICK	-
Ggal_ENSGALP00000034809	Un_random	1100	-	56380623	56381632	Pvit_09977	scf000032	175	61	+	3398551	3400155	0.84	0.4	62.86	L2	MRPL34	MRPL34
Ggal_ENSGALP00000000158	Un_random	1101	-	56432122	56433053	Pvit_08126	scf000169	93	3	-	2795926	2803740	1	0.26	93.65	L2	C19orf29	C19orf29
Ggal_ENSGALP00000028975	Un_random	1102	-	56945084	56946585	NA	NA	NA	NA	NA	NA	NA	NA	NA	NA	NA	-	-
Ggal_ENSGALP00000023472	Un_random	1103	+	56953068	56953540	NA	NA	NA	NA	NA	NA	NA	NA	NA	NA	NA	-	-
Ggal_ENSGALP00000034808	Un_random	1104	+	56971762	56973048	NA	NA	NA	NA	NA	NA	NA	NA	NA	NA	NA	-	-
Ggal_ENSGALP00000020718	Un_random	1105	+	56976056	56977698	NA	NA	NA	NA	NA	NA	NA	NA	NA	NA	NA	-	-
Ggal_ENSGALP00000034807	Un_random	1106	+	56981399	56983313	NA	NA	NA	NA	NA	NA	NA	NA	NA	NA	NA	-	-
Ggal_ENSGALP00000014411	Un_random	1107	-	56989149	56989490	NA	NA	NA	NA	NA	NA	NA	NA	NA	NA	NA	-	-
Ggal_ENSGALP00000034806	Un_random	1108	-	57034687	57035247	NA	NA	NA	NA	NA	NA	NA	NA	NA	NA	NA	-	-
Ggal_ENSGALP00000004734	Un_random	1109	-	57048340	57049146	NA	NA	NA	NA	NA	NA	NA	NA	NA	NA	NA	-	-
Ggal_ENSGALP00000034805	Un_random	1110	-	57057873	57058835	NA	NA	NA	NA	NA	NA	NA	NA	NA	NA	NA	-	-
Ggal_ENSGALP00000034804	Un_random	1111	-	57100649	57102947	NA	NA	NA	NA	NA	NA	NA	NA	NA	NA	NA	-	-
Ggal_ENSGALP00000000294	Un_random	1112	-	57190911	57191284	Pvit_00136	scf000151	57	31	+	1715226	1720974	0.84	0.14	87.5	L2	Q5ZHS2_CHICK	NDUFV1
Ggal_ENSGALP00000002403	Un_random	1113	+	57210564	57221570	NA	NA	NA	NA	NA	NA	NA	NA	NA	NA	NA	-	-
Ggal_ENSGALP00000034803	Un_random	1114	+	57235704	57237243	NA	NA	NA	NA	NA	NA	NA	NA	NA	NA	NA	-	-
Ggal_ENSGALP00000001194	Un_random	1115	+	57259123	57259718	Pvit_00922	scf000325	14	10	+	1326318	1334047	1	0.36	62.68	L2	TMEM79	TMEM79
Ggal_ENSGALP00000034802	Un_random	1116	+	57287975	57290630	NA	NA	NA	NA	NA	NA	NA	NA	NA	NA	NA	-	-
Ggal_ENSGALP00000034801	Un_random	1117	+	57537185	57540930	NA	NA	NA	NA	NA	NA	NA	NA	NA	NA	NA	-	-
Ggal_ENSGALP00000000022	Un_random	1118	+	57597099	57597747	NA	NA	NA	NA	NA	NA	NA	NA	NA	NA	NA	-	-
Ggal_ENSGALP00000010768	Un_random	1119	-	57641780	57652089	Pvit_07462	scf000061	58	6	-	4090641	4129557	1	0.81	85.35	L2	Q5F4C7_CHICK	GALNT6
Ggal_ENSGALP00000034800	Un_random	1120	-	57765421	57766154	NA	NA	NA	NA	NA	NA	NA	NA	NA	NA	NA	-	-
Ggal_ENSGALP00000023403	Un_random	1121	+	57765472	57766554	Pvit_05789	scf000021	5	93	+	378387	384508	0.97	0.77	73.35	L2	MFSD5	MFSD5
Ggal_ENSGALP00000034799	Un_random	1122	-	57863532	57865470	NA	NA	NA	NA	NA	NA	NA	NA	NA	NA	NA	-	-
Ggal_ENSGALP00000034797	Un_random	1123	-	58095444	58095688	NA	NA	NA	NA	NA	NA	NA	NA	NA	NA	NA	-	-
Ggal_ENSGALP00000000529	Un_random	1124	+	58140601	58142111	NA	NA	NA	NA	NA	NA	NA	NA	NA	NA	NA	-	-
Ggal_ENSGALP00000011209	Un_random	1125	-	58153216	58155904	NA	NA	NA	NA	NA	NA	NA	NA	NA	NA	NA	-	-
Ggal_ENSGALP00000034795	Un_random	1126	-	58481218	58482073	NA	NA	NA	NA	NA	NA	NA	NA	NA	NA	NA	-	-
Ggal_ENSGALP00000034794	Un_random	1127	-	58561609	58562577	NA	NA	NA	NA	NA	NA	NA	NA	NA	NA	NA	-	-
Ggal_ENSGALP00000034793	Un_random	1128	+	58571975	58572904	NA	NA	NA	NA	NA	NA	NA	NA	NA	NA	NA	-	-
Ggal_ENSGALP00000028612	Un_random	1129	+	58593441	58594933	NA	NA	NA	NA	NA	NA	NA	NA	NA	NA	NA	-	-
Ggal_ENSGALP00000034792	Un_random	1130	-	58598684	58601234	NA	NA	NA	NA	NA	NA	NA	NA	NA	NA	NA	-	-
Ggal_ENSGALP00000028938	Un_random	1131	-	58607003	58607194	NA	NA	NA	NA	NA	NA	NA	NA	NA	NA	NA	-	-
Ggal_ENSGALP00000028412	Un_random	1132	+	58618534	58620359	NA	NA	NA	NA	NA	NA	NA	NA	NA	NA	NA	-	-
Ggal_ENSGALP00000034790	Un_random	1133	-	58650624	58653928	NA	NA	NA	NA	NA	NA	NA	NA	NA	NA	NA	-	-
Ggal_ENSGALP00000021046	Un_random	1134	-	58664350	58664511	NA	NA	NA	NA	NA	NA	NA	NA	NA	NA	NA	-	-
Ggal_ENSGALP00000028926	Un_random	1135	-	58687580	58688503	Pvit_15697	scf000148	30	53	+	1866306	1871149	0.95	0.25	90.16	L2	C11orf51	C11orf51
Ggal_ENSGALP00000034789	Un_random	1136	-	58846404	58846743	NA	NA	NA	NA	NA	NA	NA	NA	NA	NA	NA	-	-
Ggal_ENSGALP00000028532	Un_random	1137	-	58848520	58857999	Pvit_07455	scf000061	51	13	-	3870917	3933218	1	0.92	94.66	L2	TFCP2	TFCP2
Ggal_ENSGALP00000000128	Un_random	1138	+	58951405	58957334	NA	NA	NA	NA	NA	NA	NA	NA	NA	NA	NA	-	-
Ggal_ENSGALP00000034788	Un_random	1139	-	59020060	59020553	NA	NA	NA	NA	NA	NA	NA	NA	NA	NA	NA	-	-
Ggal_ENSGALP00000034787	Un_random	1140	-	59020641	59027766	NA	NA	NA	NA	NA	NA	NA	NA	NA	NA	NA	-	-
Ggal_ENSGALP00000034786	Un_random	1141	+	59031834	59040520	NA	NA	NA	NA	NA	NA	NA	NA	NA	NA	NA	-	-
Ggal_ENSGALP00000034785	Un_random	1142	-	59104678	59106607	NA	NA	NA	NA	NA	NA	NA	NA	NA	NA	NA	-	-
Ggal_ENSGALP00000034783	Un_random	1143	+	59196017	59196294	NA	NA	NA	NA	NA	NA	NA	NA	NA	NA	NA	-	-
Ggal_ENSGALP00000005953	Un_random	1144	+	59299401	59302382	NA	NA	NA	NA	NA	NA	NA	NA	NA	NA	NA	-	-
Ggal_ENSGALP00000034782	Un_random	1145	+	59330888	59331852	NA	NA	NA	NA	NA	NA	NA	NA	NA	NA	NA	-	-
Ggal_ENSGALP00000034781	Un_random	1146	-	59438879	59440004	NA	NA	NA	NA	NA	NA	NA	NA	NA	NA	NA	-	-
Ggal_ENSGALP00000034780	Un_random	1147	+	59454205	59455269	NA	NA	NA	NA	NA	NA	NA	NA	NA	NA	NA	-	-
Ggal_ENSGALP00000019013	Un_random	1148	+	59456640	59458252	NA	NA	NA	NA	NA	NA	NA	NA	NA	NA	NA	-	-
Ggal_ENSGALP00000034779	Un_random	1149	+	59460063	59462402	NA	NA	NA	NA	NA	NA	NA	NA	NA	NA	NA	-	-
Ggal_ENSGALP00000034777	Un_random	1150	+	59473893	59474243	NA	NA	NA	NA	NA	NA	NA	NA	NA	NA	NA	-	-
Ggal_ENSGALP00000034776	Un_random	1151	-	59559887	59569962	NA	NA	NA	NA	NA	NA	NA	NA	NA	NA	NA	-	-
Ggal_ENSGALP00000005499	Un_random	1152	+	59572800	59577636	NA	NA	NA	NA	NA	NA	NA	NA	NA	NA	NA	FAM178B	-
Ggal_ENSGALP00000034774	Un_random	1153	-	59625396	59625902	NA	NA	NA	NA	NA	NA	NA	NA	NA	NA	NA	CAMKV	-
Ggal_ENSGALP00000022607	Un_random	1154	+	59681451	59682418	Pvit_12207	scf000564	5	4	+	156909	181402	1	0.22	81.54	L2	Q5ZKQ2_CHICK	QDPR
Ggal_ENSGALP00000007986	Un_random	1155	+	59745425	59745911	NA	NA	NA	NA	NA	NA	NA	NA	NA	NA	NA	-	-
Ggal_ENSGALP00000034773	Un_random	1156	+	59754501	59757906	NA	NA	NA	NA	NA	NA	NA	NA	NA	NA	NA	-	-
Ggal_ENSGALP00000000351	Un_random	1157	+	59803745	59804392	NA	NA	NA	NA	NA	NA	NA	NA	NA	NA	NA	THRA	-
Ggal_ENSGALP00000000587	Un_random	1158	+	59831767	59832087	NA	NA	NA	NA	NA	NA	NA	NA	NA	NA	NA	-	-
Ggal_ENSGALP00000004379	Un_random	1159	-	59912014	59921203	Pvit_00733	scf000004	136	34	+	9581648	9613954	1	0.87	90.53	L2	USP52	PAN2
Ggal_ENSGALP00000034771	Un_random	1160	+	60089453	60089854	NA	NA	NA	NA	NA	NA	NA	NA	NA	NA	NA	-	-
Ggal_ENSGALP00000028161	Un_random	1161	+	60091116	60092727	NA	NA	NA	NA	NA	NA	NA	NA	NA	NA	NA	-	-
Ggal_ENSGALP00000026456	Un_random	1162	-	60105089	60108399	NA	NA	NA	NA	NA	NA	NA	NA	NA	NA	NA	HSF1	-
Ggal_ENSGALP00000034770	Un_random	1163	+	60113201	60119566	Pvit_00381	scf000861	3	9	+	163852	188993	1	0.13	68.41	L2	AHNAK	AHNAK
Ggal_ENSGALP00000023267	Un_random	1164	+	60202936	60204824	NA	NA	NA	NA	NA	NA	NA	NA	NA	NA	NA	RETSAT	-
Ggal_ENSGALP00000023264	Un_random	1165	+	60206801	60209905	Pvit_15463	scf000352	1	21	+	8511	14816	0.98	0.96	50.62	L2	-	XB-GENE-5812048
Ggal_ENSGALP00000023263	Un_random	1166	-	60213928	60215809	Pvit_15464	scf000352	2	20	-	32520	42685	0.11	0.1	93.33	L2	TGOLN2	TGOLN2
Ggal_ENSGALP00000000088	Un_random	1167	-	60239483	60245558	Pvit_10148	scf000396	16	10	-	898487	922418	1	0.9	97.25	L2	PSMA5	PSMA5
Ggal_ENSGALP00000034768	Un_random	1168	-	60299891	60300184	NA	NA	NA	NA	NA	NA	NA	NA	NA	NA	NA	-	-
Ggal_ENSGALP00000034767	Un_random	1169	-	60356405	60369258	NA	NA	NA	NA	NA	NA	NA	NA	NA	NA	NA	-	-
Ggal_ENSGALP00000009141	Un_random	1170	-	60395554	60397946	NA	NA	NA	NA	NA	NA	NA	NA	NA	NA	NA	-	-
Ggal_ENSGALP00000034766	Un_random	1171	-	60492363	60492602	NA	NA	NA	NA	NA	NA	NA	NA	NA	NA	NA	-	-
Ggal_ENSGALP00000034765	Un_random	1172	-	60554443	60562541	NA	NA	NA	NA	NA	NA	NA	NA	NA	NA	NA	-	-
Ggal_ENSGALP00000034763	Un_random	1173	+	60594660	60596567	NA	NA	NA	NA	NA	NA	NA	NA	NA	NA	NA	-	-
Ggal_ENSGALP00000034761	Un_random	1174	-	60604805	60608602	NA	NA	NA	NA	NA	NA	NA	NA	NA	NA	NA	-	-
Ggal_ENSGALP00000034759	Un_random	1175	+	60609471	60609748	NA	NA	NA	NA	NA	NA	NA	NA	NA	NA	NA	-	-
Ggal_ENSGALP00000022017	Un_random	1176	+	60644642	60648889	Pvit_14556	scf000145	20	46	-	790736	806575	0.98	0.87	79.51	L2	MCOLN1	MCOLN1
Ggal_ENSGALP00000012785	Un_random	1177	+	60649679	60661865	Pvit_14555	scf000145	19	47	-	701759	781398	1	0.79	86.87	L2	PNPLA6	PNPLA6
Ggal_ENSGALP00000034757	Un_random	1178	-	60776764	60776973	NA	NA	NA	NA	NA	NA	NA	NA	NA	NA	NA	-	-
Ggal_ENSGALP00000028457	Un_random	1179	+	60925968	60926096	NA	NA	NA	NA	NA	NA	NA	NA	NA	NA	NA	S100A6	-
Ggal_ENSGALP00000034756	Un_random	1180	-	60938615	60944663	Pvit_04830	scf000154	27	75	+	907983	952850	1	0.53	29.95	L2	-	IGSF1
Ggal_ENSGALP00000028183	Un_random	1181	+	60950508	60952257	NA	NA	NA	NA	NA	NA	NA	NA	NA	NA	NA	-	-
Ggal_ENSGALP00000034755	Un_random	1182	-	60967608	60968682	NA	NA	NA	NA	NA	NA	NA	NA	NA	NA	NA	-	-
Ggal_ENSGALP00000034754	Un_random	1183	-	60979690	60986374	NA	NA	NA	NA	NA	NA	NA	NA	NA	NA	NA	-	-
Ggal_ENSGALP00000029041	Un_random	1184	-	61030500	61036194	NA	NA	NA	NA	NA	NA	NA	NA	NA	NA	NA	-	-
Ggal_ENSGALP00000018493	Un_random	1185	-	61160579	61163563	Pvit_08786	scf000149	17	53	+	665027	671743	0.95	1	72.79	L2	IHH	IHH
Ggal_ENSGALP00000021976	Un_random	1186	+	61213300	61216784	NA	NA	NA	NA	NA	NA	NA	NA	NA	NA	NA	-	-
Ggal_ENSGALP00000029177	Un_random	1187	-	61221398	61222375	NA	NA	NA	NA	NA	NA	NA	NA	NA	NA	NA	-	-
Ggal_ENSGALP00000034752	Un_random	1188	+	61295093	61296259	NA	NA	NA	NA	NA	NA	NA	NA	NA	NA	NA	-	-
Ggal_ENSGALP00000034751	Un_random	1189	-	61302634	61303584	NA	NA	NA	NA	NA	NA	NA	NA	NA	NA	NA	-	-
Ggal_ENSGALP00000005117	Un_random	1190	-	61455945	61459529	NA	NA	NA	NA	NA	NA	NA	NA	NA	NA	NA	-	-
Ggal_ENSGALP00000005115	Un_random	1191	+	61465148	61471724	NA	NA	NA	NA	NA	NA	NA	NA	NA	NA	NA	GNA11	-
Ggal_ENSGALP00000029181	Un_random	1192	+	61569165	61572651	NA	NA	NA	NA	NA	NA	NA	NA	NA	NA	NA	ZBTB45	-
Ggal_ENSGALP00000008614	Un_random	1193	-	61573827	61576720	NA	NA	NA	NA	NA	NA	NA	NA	NA	NA	NA	-	-
Ggal_ENSGALP00000034749	Un_random	1194	+	61582173	61583347	NA	NA	NA	NA	NA	NA	NA	NA	NA	NA	NA	TRIM28	-
Ggal_ENSGALP00000034748	Un_random	1195	-	61606358	61607299	NA	NA	NA	NA	NA	NA	NA	NA	NA	NA	NA	-	-
Ggal_ENSGALP00000001113	Un_random	1196	+	61634048	61634311	NA	NA	NA	NA	NA	NA	NA	NA	NA	NA	NA	-	-
Ggal_ENSGALP00000034747	Un_random	1197	-	61785172	61788600	NA	NA	NA	NA	NA	NA	NA	NA	NA	NA	NA	-	-
Ggal_ENSGALP00000034746	Un_random	1198	-	61816063	61816908	NA	NA	NA	NA	NA	NA	NA	NA	NA	NA	NA	-	-
Ggal_ENSGALP00000031104	Un_random	1199	-	62083325	62089423	NA	NA	NA	NA	NA	NA	NA	NA	NA	NA	NA	-	-
Ggal_ENSGALP00000034745	Un_random	1200	-	62111648	62112696	NA	NA	NA	NA	NA	NA	NA	NA	NA	NA	NA	-	-
Ggal_ENSGALP00000023021	Un_random	1201	+	62199538	62200392	Pvit_13345	scf000071	16	21	-	1607857	1628730	1	0.69	80.7	L2	GPR19	GPR19
Ggal_ENSGALP00000034744	Un_random	1202	+	62321194	62321757	NA	NA	NA	NA	NA	NA	NA	NA	NA	NA	NA	-	-
Ggal_ENSGALP00000034743	Un_random	1203	+	62340789	62341235	NA	NA	NA	NA	NA	NA	NA	NA	NA	NA	NA	-	-
Ggal_ENSGALP00000034742	Un_random	1204	+	62414996	62415723	NA	NA	NA	NA	NA	NA	NA	NA	NA	NA	NA	PLIN3	-
Ggal_ENSGALP00000016510	Un_random	1205	+	62416626	62417438	NA	NA	NA	NA	NA	NA	NA	NA	NA	NA	NA	-	-
Ggal_ENSGALP00000022429	Un_random	1206	+	62571840	62573225	NA	NA	NA	NA	NA	NA	NA	NA	NA	NA	NA	-	-
Ggal_ENSGALP00000034740	Un_random	1207	-	62645730	62653991	NA	NA	NA	NA	NA	NA	NA	NA	NA	NA	NA	-	-
Ggal_ENSGALP00000034739	Un_random	1208	-	62781910	62786449	NA	NA	NA	NA	NA	NA	NA	NA	NA	NA	NA	-	-
Ggal_ENSGALP00000001155	Un_random	1209	+	62799153	62799611	NA	NA	NA	NA	NA	NA	NA	NA	NA	NA	NA	-	-
Ggal_ENSGALP00000021123	Un_random	1210	-	62829135	62830402	NA	NA	NA	NA	NA	NA	NA	NA	NA	NA	NA	-	-
Ggal_ENSGALP00000000576	Un_random	1211	-	62942804	62943609	NA	NA	NA	NA	NA	NA	NA	NA	NA	NA	NA	-	-
Ggal_ENSGALP00000034738	Un_random	1212	+	63015113	63015500	NA	NA	NA	NA	NA	NA	NA	NA	NA	NA	NA	-	-
Ggal_ENSGALP00000034737	Un_random	1213	+	63034581	63038937	NA	NA	NA	NA	NA	NA	NA	NA	NA	NA	NA	-	-
Ggal_ENSGALP00000034735	Un_random	1214	-	63047214	63048616	NA	NA	NA	NA	NA	NA	NA	NA	NA	NA	NA	-	-
Ggal_ENSGALP00000020552	Un_random	1215	+	63086172	63087107	NA	NA	NA	NA	NA	NA	NA	NA	NA	NA	NA	NRT2_CHICK	-
Ggal_ENSGALP00000020550	Un_random	1216	-	63088261	63088995	NA	NA	NA	NA	NA	NA	NA	NA	NA	NA	NA	ART3	-
Ggal_ENSGALP00000000739	Un_random	1217	+	63144204	63144851	Pvit_10142	scf000396	10	16	+	419030	436550	1	0.23	83.11	L2	Q5ZM75_CHICK	SARS
Ggal_ENSGALP00000034734	Un_random	1218	-	63225204	63225768	NA	NA	NA	NA	NA	NA	NA	NA	NA	NA	NA	-	-
Ggal_ENSGALP00000028672	Un_random	1219	+	63226112	63226954	Pvit_16930	scf000085	64	112	+	1668195	1674644	1	0.54	58.72	L2	FKRP	FKRP
Ggal_ENSGALP00000000595	Un_random	1220	-	63228914	63229907	Pvit_16932	scf000085	66	110	-	1713660	1722922	1	0.5	89.58	L2	AP2S1	AP2S1
Ggal_ENSGALP00000034731	Un_random	1221	+	63233999	63235048	NA	NA	NA	NA	NA	NA	NA	NA	NA	NA	NA	-	-
Ggal_ENSGALP00000028649	Un_random	1222	+	63236930	63239002	NA	NA	NA	NA	NA	NA	NA	NA	NA	NA	NA	-	-
Ggal_ENSGALP00000034732	Un_random	1223	-	63240188	63245909	NA	NA	NA	NA	NA	NA	NA	NA	NA	NA	NA	-	-
Ggal_ENSGALP00000034730	Un_random	1224	-	63264867	63265507	NA	NA	NA	NA	NA	NA	NA	NA	NA	NA	NA	-	-
Ggal_ENSGALP00000000372	Un_random	1225	-	63311446	63311865	NA	NA	NA	NA	NA	NA	NA	NA	NA	NA	NA	HXB4_CHICK	-
Ggal_ENSGALP00000034729	Un_random	1226	+	63509799	63512015	NA	NA	NA	NA	NA	NA	NA	NA	NA	NA	NA	-	-
Ggal_ENSGALP00000028197	Un_random	1227	+	63513585	63515455	NA	NA	NA	NA	NA	NA	NA	NA	NA	NA	NA	-	-
Ggal_ENSGALP00000000566	Un_random	1228	+	63597835	63601464	NA	NA	NA	NA	NA	NA	NA	NA	NA	NA	NA	-	-
Ggal_ENSGALP00000002137	Un_random	1229	+	63618089	63620332	NA	NA	NA	NA	NA	NA	NA	NA	NA	NA	NA	-	-
Ggal_ENSGALP00000016841	Un_random	1230	+	63670814	63671960	NA	NA	NA	NA	NA	NA	NA	NA	NA	NA	NA	-	-
Ggal_ENSGALP00000034728	Un_random	1231	+	63793449	63804080	NA	NA	NA	NA	NA	NA	NA	NA	NA	NA	NA	-	-
Ggal_ENSGALP00000034727	Un_random	1232	-	63814441	63815426	NA	NA	NA	NA	NA	NA	NA	NA	NA	NA	NA	-	-
Ggal_ENSGALP00000034726	Un_random	1233	-	63827660	63829571	NA	NA	NA	NA	NA	NA	NA	NA	NA	NA	NA	-	-
Ggal_ENSGALP00000004944	Un_random	1234	+	63854877	63856105	NA	NA	NA	NA	NA	NA	NA	NA	NA	NA	NA	-	-
Ggal_ENSGALP00000034724	Un_random	1235	-	63862637	63863565	NA	NA	NA	NA	NA	NA	NA	NA	NA	NA	NA	FUBP3	-
Ggal_ENSGALP00000004172	Un_random	1236	-	63865314	63866000	Pvit_11796	scf000697	15	6	-	439947	445294	0.93	0.78	88.71	L2	UBTD1	UBTD1
Ggal_ENSGALP00000000279	Un_random	1237	+	63869375	63870805	Pvit_09884	scf000032	82	154	+	1658058	1662106	1	0.74	68.03	L2	GADD45G	GADD45B
Ggal_ENSGALP00000022028	W_random	1	+	30710	33941	Pvit_01142	scf000201	19	15	+	1755894	1793984	0.95	0.38	55.26	L2	WIZ	WIZ
Ggal_ENSGALP00000022030	W_random	2	+	41377	48748	Pvit_01143	scf000201	20	14	+	1817937	1850971	0.98	0.83	77.78	L2	AKAP8L	AKAP8L
Ggal_ENSGALP00000035565	W_random	3	+	51266	56416	NA	NA	NA	NA	NA	NA	NA	NA	NA	NA	NA	AKAP8	-
Ggal_ENSGALP00000023551	W_random	4	+	144388	150542	NA	NA	NA	NA	NA	NA	NA	NA	NA	NA	NA	-	-
Ggal_ENSGALP00000035563	W_random	5	-	158605	158835	NA	NA	NA	NA	NA	NA	NA	NA	NA	NA	NA	-	-
Ggal_ENSGALP00000035562	W_random	6	+	160410	161489	NA	NA	NA	NA	NA	NA	NA	NA	NA	NA	NA	-	-
Ggal_ENSGALP00000035561	W_random	7	-	163775	164002	NA	NA	NA	NA	NA	NA	NA	NA	NA	NA	NA	-	-
Ggal_ENSGALP00000035560	W_random	8	+	164796	164918	NA	NA	NA	NA	NA	NA	NA	NA	NA	NA	NA	-	-
Ggal_ENSGALP00000035559	W_random	9	+	166173	166295	NA	NA	NA	NA	NA	NA	NA	NA	NA	NA	NA	-	-
Ggal_ENSGALP00000035558	W_random	10	+	170067	170189	NA	NA	NA	NA	NA	NA	NA	NA	NA	NA	NA	-	-
Ggal_ENSGALP00000035557	W_random	11	-	177261	179641	NA	NA	NA	NA	NA	NA	NA	NA	NA	NA	NA	HINTW	-
Ggal_ENSGALP00000035554	W_random	12	+	180407	180637	NA	NA	NA	NA	NA	NA	NA	NA	NA	NA	NA	-	-
Ggal_ENSGALP00000035552	W_random	13	-	183009	185221	NA	NA	NA	NA	NA	NA	NA	NA	NA	NA	NA	-	-
Ggal_ENSGALP00000035549	W_random	14	+	186022	186252	NA	NA	NA	NA	NA	NA	NA	NA	NA	NA	NA	-	-
Ggal_ENSGALP00000035546	W_random	15	-	187433	188600	NA	NA	NA	NA	NA	NA	NA	NA	NA	NA	NA	-	-
Ggal_ENSGALP00000035544	W_random	16	+	189386	189616	NA	NA	NA	NA	NA	NA	NA	NA	NA	NA	NA	-	-
Ggal_ENSGALP00000035542	W_random	17	-	191985	194181	NA	NA	NA	NA	NA	NA	NA	NA	NA	NA	NA	HINTW	-
Ggal_ENSGALP00000028884	W_random	18	+	194965	195192	NA	NA	NA	NA	NA	NA	NA	NA	NA	NA	NA	-	-
Ggal_ENSGALP00000035540	W_random	19	-	200669	201764	NA	NA	NA	NA	NA	NA	NA	NA	NA	NA	NA	-	-
Ggal_ENSGALP00000035539	W_random	20	-	236859	237199	NA	NA	NA	NA	NA	NA	NA	NA	NA	NA	NA	-	-
Ggal_ENSGALP00000023680	W_random	21	-	238197	241838	NA	NA	NA	NA	NA	NA	NA	NA	NA	NA	NA	-	-
Ggal_ENSGALP00000021707	W_random	22	-	269676	338376	NA	NA	NA	NA	NA	NA	NA	NA	NA	NA	NA	-	-
Ggal_ENSGALP00000023553	W_random	23	+	417688	453343	NA	NA	NA	NA	NA	NA	NA	NA	NA	NA	NA	-	-
Ggal_ENSGALP00000023277	W_random	24	+	468901	501687	NA	NA	NA	NA	NA	NA	NA	NA	NA	NA	NA	-	-
Ggal_ENSGALP00000035535	W_random	25	-	530258	531781	NA	NA	NA	NA	NA	NA	NA	NA	NA	NA	NA	-	-
Ggal_ENSGALP00000035534	W_random	26	+	573582	579159	NA	NA	NA	NA	NA	NA	NA	NA	NA	NA	NA	-	-
Ggal_ENSGALP00000035532	W_random	27	+	580664	580786	NA	NA	NA	NA	NA	NA	NA	NA	NA	NA	NA	-	-
Ggal_ENSGALP00000035530	W_random	28	-	581516	582618	NA	NA	NA	NA	NA	NA	NA	NA	NA	NA	NA	-	-
Ggal_ENSGALP00000035529	W_random	29	+	583441	583563	NA	NA	NA	NA	NA	NA	NA	NA	NA	NA	NA	-	-
Ggal_ENSGALP00000035528	W_random	30	-	584652	584774	NA	NA	NA	NA	NA	NA	NA	NA	NA	NA	NA	-	-
Ggal_ENSGALP00000035527	W_random	31	+	586196	586318	NA	NA	NA	NA	NA	NA	NA	NA	NA	NA	NA	-	-
Ggal_ENSGALP00000035526	W_random	32	-	587049	587171	NA	NA	NA	NA	NA	NA	NA	NA	NA	NA	NA	-	-
Ggal_ENSGALP00000035525	W_random	33	-	588822	588944	NA	NA	NA	NA	NA	NA	NA	NA	NA	NA	NA	-	-
Ggal_ENSGALP00000035524	W_random	34	-	589441	589563	NA	NA	NA	NA	NA	NA	NA	NA	NA	NA	NA	-	-
Ggal_ENSGALP00000035523	W_random	35	-	591479	591706	NA	NA	NA	NA	NA	NA	NA	NA	NA	NA	NA	-	-
Ggal_ENSGALP00000030869	W_random	36	+	592484	592606	NA	NA	NA	NA	NA	NA	NA	NA	NA	NA	NA	-	-
Ggal_ENSGALP00000035522	W_random	37	-	600789	600911	NA	NA	NA	NA	NA	NA	NA	NA	NA	NA	NA	-	-
Ggal_ENSGALP00000035521	W_random	38	-	602045	602167	NA	NA	NA	NA	NA	NA	NA	NA	NA	NA	NA	-	-
Ggal_ENSGALP00000035520	W_random	39	+	603877	603999	NA	NA	NA	NA	NA	NA	NA	NA	NA	NA	NA	-	-
Ggal_ENSGALP00000022898	W_random	40	-	613597	630430	NA	NA	NA	NA	NA	NA	NA	NA	NA	NA	NA	SMAD2	-
Ggal_ENSGALP00000040294	Z_random	1	+	140664	146266	NA	NA	NA	NA	NA	NA	NA	NA	NA	NA	NA	-	-
Ggal_ENSGALP00000040293	Z_random	2	-	148434	150747	NA	NA	NA	NA	NA	NA	NA	NA	NA	NA	NA	-	-
Ggal_ENSGALP00000040291	Z_random	3	-	165626	177983	NA	NA	NA	NA	NA	NA	NA	NA	NA	NA	NA	-	-
Ggal_ENSGALP00000040289	Z_random	4	+	213826	226800	NA	NA	NA	NA	NA	NA	NA	NA	NA	NA	NA	-	-
Ggal_ENSGALP00000028777	Z_random	5	-	295985	298693	NA	NA	NA	NA	NA	NA	NA	NA	NA	NA	NA	-	-
Ggal_ENSGALP00000015874	chr1	1	+	18356	20709	NA	NA	NA	NA	NA	NA	NA	NA	NA	NA	NA	-	-
Ggal_ENSGALP00000015897	chr1	2	+	35210	66150	Pvit_07104	scf001229	4	4	+	68796	92124	0.87	0.99	56.61	L2	GOLGB1	GOLGB1
Ggal_ENSGALP00000039656	chr1	3	-	56711	67196	NA	NA	NA	NA	NA	NA	NA	NA	NA	NA	NA	-	-
Ggal_ENSGALP00000015886	chr1	4	+	71456	82549	NA	NA	NA	NA	NA	NA	NA	NA	NA	NA	NA	HCLS1	-
Ggal_ENSGALP00000015879	chr1	5	-	84015	84983	Pvit_07107	scf001229	7	1	-	129374	130423	0.95	0.89	61.09	L2	F1NVT1_CHICK	OR5V1
Ggal_ENSGALP00000015875	chr1	6	-	96907	98947	Pvit_10338	scf001321	6	5	+	51288	56649	0.88	0.89	73.55	L1++	E1C720_CHICK	NME6
Ggal_ENSGALP00000015873	chr1	7	+	99079	102635	Pvit_10337	scf001321	5	6	-	44945	49777	0.54	0.58	85.83	L1++	-	RABL2A
Ggal_ENSGALP00000039638	chr1	8	-	104929	107028	Pvit_10336	scf001321	4	7	+	33234	39192	0.95	0.57	47.69	L1++	F1P0H2_CHICK	ACR
Ggal_ENSGALP00000039636	chr1	9	+	108779	109117	NA	NA	NA	NA	NA	NA	NA	NA	NA	NA	NA	-	-
Ggal_ENSGALP00000015844	chr1	10	-	109909	114770	Pvit_11431	scf000357	3	25	-	60960	70244	0.97	0.96	74.07	L1--	ARSA	ARSA
Ggal_ENSGALP00000039633	chr1	11	-	139752	140463	NA	NA	NA	NA	NA	NA	NA	NA	NA	NA	NA	-	-
Ggal_ENSGALP00000015842	chr1	12	+	171647	199289	NA	NA	NA	NA	NA	NA	NA	NA	NA	NA	NA	SHANK3	-
Ggal_ENSGALP00000022377	chr1	13	-	398646	407635	Pvit_11480	scf000837	12	1	-	396696	410992	0.84	0.96	58.37	L2	NCAPH2	NCAPH2
Ggal_ENSGALP00000039613	chr1	14	+	411338	412251	Pvit_07102	scf001229	2	6	+	23337	43734	0.99	0.34	85.64	L2	LMF2_CHICK	LMF2
Ggal_ENSGALP00000039612	chr1	15	+	418824	419147	NA	NA	NA	NA	NA	NA	NA	NA	NA	NA	NA	-	-
Ggal_ENSGALP00000020310	chr1	16	+	434537	507780	Pvit_11453	scf000357	25	3	-	1325853	1353510	1	0.94	81.22	L2	SBF1	SBF1
Ggal_ENSGALP00000021954	chr1	17	+	475287	478530	Pvit_11450	scf000357	22	6	+	1236314	1243219	1	0.84	64.5	L1--	GCC1	GCC1
Ggal_ENSGALP00000022327	chr1	18	-	481998	496552	Pvit_11451	scf000357	23	5	-	1251179	1265986	0.93	0.99	84.11	L1--	FAM116B	FAM116B
Ggal_ENSGALP00000039586	chr1	19	-	501604	501863	NA	NA	NA	NA	NA	NA	NA	NA	NA	NA	NA	-	-
Ggal_ENSGALP00000021949	chr1	20	+	541593	569122	Pvit_11452	scf000357	24	4	+	1272200	1317174	1	0.93	69.08	L1--	PPP6R2	PPP6R2
Ggal_ENSGALP00000012824	chr1	21	+	585620	591593	Pvit_14324	scf000726	3	12	-	147212	159639	1	0.88	67.76	L1--	SMO	SMO
Ggal_ENSGALP00000012914	chr1	22	+	622622	635535	Pvit_14322	scf000726	1	14	-	24583	60621	1	0.94	99.35	L1--	F1NSH8_CHICK	AHCYL2
Ggal_ENSGALP00000012925	chr1	23	+	639200	647508	Pvit_05707	scf001020	1	4	+	1640	21112	1	0.85	93.92	L1--	FAM40B	FAM40B
Ggal_ENSGALP00000012931	chr1	24	+	681638	715819	Pvit_05708	scf001020	2	3	+	46551	83239	0.89	1	97.56	L1--	NRF1	NRF1
Ggal_ENSGALP00000039541	chr1	25	+	723906	724145	NA	NA	NA	NA	NA	NA	NA	NA	NA	NA	NA	-	-
Ggal_ENSGALP00000012940	chr1	26	-	725496	742682	Pvit_05709	scf001020	3	2	-	185847	206291	1	1	100	L1--	F1NRU8_CHICK	UBE2H
Ggal_ENSGALP00000012977	chr1	27	-	768106	776655	Pvit_03932	scf001181	1	4	-	32542	47194	1	0.98	63.91	L1++	ZC3HC1	ZC3HC1
Ggal_ENSGALP00000012990	chr1	28	+	784495	789841	Pvit_03933	scf001181	2	3	+	53772	71578	1	0.97	90.76	L1++	KLHDC10	KLHDC10
Ggal_ENSGALP00000017124	chr1	29	-	793266	798856	Pvit_03934	scf001181	3	2	-	73908	98252	0.95	1	73.91	L1++	-	XB-GENE-5937758
Ggal_ENSGALP00000013022	chr1	30	-	803996	813007	Pvit_03935	scf001181	4	1	-	116814	134745	1	0.98	83.75	L1+	TMEM209	TMEM209
Ggal_ENSGALP00000039513	chr1	31	+	817129	820664	NA	NA	NA	NA	NA	NA	NA	NA	NA	NA	NA	C7orf45	-
Ggal_ENSGALP00000013044	chr1	32	+	821281	827545	NA	NA	NA	NA	NA	NA	NA	NA	NA	NA	NA	-	-
Ggal_ENSGALP00000013120	chr1	33	+	834931	838613	Pvit_15333	scf000740	14	5	-	458222	468045	1	1	71.02	L1++	Q8UUK1_CHICK	CPA1
Ggal_ENSGALP00000013137	chr1	34	-	840714	848414	Pvit_15332	scf000740	13	6	+	442571	457572	0.9	1	68.64	L1++	CEP41	CEP41
Ggal_ENSGALP00000013151	chr1	35	+	850679	853738	Pvit_15331	scf000740	12	7	-	420585	434535	1	0.75	86.99	L1++	MEST	mest
Ggal_ENSGALP00000013213	chr1	36	-	854680	873249	Pvit_15330	scf000740	11	8	+	385309	413500	0.82	0.94	95.13	L1	E1C7T8_CHICK	COPG2
Ggal_ENSGALP00000013229	chr1	37	+	888964	889855	NA	NA	NA	NA	NA	NA	NA	NA	NA	NA	NA	-	-
Ggal_ENSGALP00000013249	chr1	38	-	891753	914149	Pvit_15320	scf000740	1	18	-	7523	25678	0.79	0.99	58.02	L1++	FBXO18	FBXO18
Ggal_ENSGALP00000013266	chr1	39	+	916987	931968	Pvit_15321	scf000740	2	17	+	34226	50266	0.97	0.96	60.45	L1++	ANKRD16	ANKRD16
Ggal_ENSGALP00000032695	chr1	40	+	940519	948492	Pvit_15322	scf000740	3	16	+	63303	86848	0.95	1	95.77	L1++	GDI2	GDI2
Ggal_ENSGALP00000013269	chr1	41	-	949389	971815	Pvit_15323	scf000740	4	15	-	91680	118997	0.72	0.98	52.03	L1+	FAM208B	FAM208B
Ggal_ENSGALP00000039445	chr1	42	+	992684	999064	Pvit_15324	scf000740	5	14	+	154751	167726	0.96	0.96	84.76	L1+	ASB13	ASB13
Ggal_ENSGALP00000013706	chr1	43	-	1007097	1007543	NA	NA	NA	NA	NA	NA	NA	NA	NA	NA	NA	CALML3	-
Ggal_ENSGALP00000013732	chr1	44	-	1012880	1063335	Pvit_15328	scf000740	9	10	-	272403	288255	0.86	0.94	85.16	L1--	Q5ZJM0_CHICK	NET1
Ggal_ENSGALP00000013740	chr1	45	+	1075270	1078741	Pvit_15329	scf000740	10	9	+	363138	379849	0.97	0.97	95.95	L1--	F1P3N4_CHICK	NP_998847.1
Ggal_ENSGALP00000039431	chr1	46	-	1078247	1078775	NA	NA	NA	NA	NA	NA	NA	NA	NA	NA	NA	-	-
Ggal_ENSGALP00000039430	chr1	47	-	1088129	1088590	Pvit_10332	scf001335	3	1	-	69723	75863	0.97	0.97	52.5	L2	UCN3	UCN3
Ggal_ENSGALP00000013750	chr1	48	-	1111161	1180075	NA	NA	NA	NA	NA	NA	NA	NA	NA	NA	NA	-	-
Ggal_ENSGALP00000013779	chr1	49	+	1217548	1229295	Pvit_14341	scf000268	6	1	-	1730608	1745649	0.76	0.95	85.49	L1++	SLC35B4	SLC35B4
Ggal_ENSGALP00000013784	chr1	50	-	1251494	1287324	Pvit_14340	scf000268	5	2	+	1670610	1708718	0.84	0.95	69.88	L1++	LRGUK	LRGUK
Ggal_ENSGALP00000013798	chr1	51	-	1299158	1720983	Pvit_14339	scf000268	4	3	+	1237872	1648408	1	1	85.7	L1++	EXOC4	EXOC4
Ggal_ENSGALP00000025045	chr1	52	+	1507197	1509266	NA	NA	NA	NA	NA	NA	NA	NA	NA	NA	NA	-	-
Ggal_ENSGALP00000023452	chr1	53	+	1512612	1514485	NA	NA	NA	NA	NA	NA	NA	NA	NA	NA	NA	-	-
Ggal_ENSGALP00000029358	chr1	54	-	1746348	1748143	NA	NA	NA	NA	NA	NA	NA	NA	NA	NA	NA	-	-
Ggal_ENSGALP00000010475	chr1	55	+	1808645	1983165	Pvit_14338	scf000268	3	4	-	916630	1089611	0.64	0.71	79.43	L1+	CHCHD3	CHCHD3
Ggal_ENSGALP00000028263	chr1	56	-	1853902	1856034	NA	NA	NA	NA	NA	NA	NA	NA	NA	NA	NA	-	-
Ggal_ENSGALP00000010469	chr1	57	+	2120082	2140161	Pvit_14337	scf000268	2	5	-	717648	718847	0.86	0.99	89.11	L1+	-	PLXNA4
Ggal_ENSGALP00000030123	chr1	58	+	2319860	2320101	NA	NA	NA	NA	NA	NA	NA	NA	NA	NA	NA	-	-
Ggal_ENSGALP00000010443	chr1	59	+	2328433	2547602	Pvit_14336	scf000268	1	6	-	139756	295828	0.93	1	87.66	L1+	-	PLXNA4
Ggal_ENSGALP00000030124	chr1	60	+	2687703	2689303	NA	NA	NA	NA	NA	NA	NA	NA	NA	NA	NA	-	-
Ggal_ENSGALP00000039359	chr1	61	+	2917204	2930212	Pvit_18962	scf000581	2	6	+	339872	356815	0.37	0.76	59.57	L1--	PODXL	PODXL
Ggal_ENSGALP00000010260	chr1	62	-	2943149	3042330	Pvit_18963	scf000581	3	5	-	357950	465273	0.99	1	96.83	L1--	Q5ZI84_CHICK	Q5ZI84_CHICK
Ggal_ENSGALP00000030127	chr1	63	+	3058120	3058486	NA	NA	NA	NA	NA	NA	NA	NA	NA	NA	NA	-	-
Ggal_ENSGALP00000034718	chr1	64	+	3149180	3172610	NA	NA	NA	NA	NA	NA	NA	NA	NA	NA	NA	-	-
Ggal_ENSGALP00000010230	chr1	65	+	3276375	3277889	Pvit_02357	scf000686	1	13	-	57860	61049	1	1	59.5	L2	O73911_CHICK	O73911_CHICK
Ggal_ENSGALP00000010226	chr1	66	-	3285309	3301222	NA	NA	NA	NA	NA	NA	NA	NA	NA	NA	NA	Q90WJ4_CHICK	-
Ggal_ENSGALP00000010223	chr1	67	+	3324877	3337834	Pvit_02367	scf000686	11	3	+	353499	380178	1	1	95.06	L1++	RBM17	RBM17
Ggal_ENSGALP00000010211	chr1	68	+	3379635	3407506	Pvit_02368	scf000686	12	2	+	429264	464289	0.99	0.99	86.45	L1++	PFKFB3	PFKFB3
Ggal_ENSGALP00000039316	chr1	69	-	3515678	3551085	Pvit_02369	scf000686	13	1	-	545355	573500	0.81	0.98	78.04	L1++	E1BXF2_CHICK	PRKCQ
Ggal_ENSGALP00000015080	chr1	70	-	3831557	3905529	Pvit_15205	scf001288	1	2	-	20831	93995	1	0.84	68.73	L2	SFMBT2	SFMBT2
Ggal_ENSGALP00000011235	chr1	71	-	3987387	3988655	NA	NA	NA	NA	NA	NA	NA	NA	NA	NA	NA	-	-
Ggal_ENSGALP00000011168	chr1	72	+	4029988	4063952	Pvit_06746	scf001356	2	1	-	58988	84267	0.85	0.97	75.77	L1--	LOC419112	LOC419112
Ggal_ENSGALP00000011148	chr1	73	-	4070802	4119349	Pvit_06745	scf001356	1	2	+	6611	42246	0.96	1	69.55	L1--	ITIH5	ITIH5
Ggal_ENSGALP00000011044	chr1	74	+	4136776	4157593	Pvit_15953	scf000562	1	5	+	511	34248	0.9	1	72.47	L1--	B3VE14_CHICK	ITIH2
Ggal_ENSGALP00000010937	chr1	75	-	4160353	4176901	Pvit_15954	scf000562	2	4	-	37283	54359	1	1	77.89	L1--	KIN	KIN
Ggal_ENSGALP00000010875	chr1	76	+	4190720	4307737	Pvit_15956	scf000562	4	2	+	82208	232489	0.98	1	77.09	L1--	TAF3	TAF3
Ggal_ENSGALP00000010868	chr1	77	+	4344666	4365605	Pvit_15957	scf000562	5	1	+	303326	357209	1	1	94.61	L1--	GATA3	GATA3
Ggal_ENSGALP00000039263	chr1	78	-	5777611	5780921	NA	NA	NA	NA	NA	NA	NA	NA	NA	NA	NA	-	-
Ggal_ENSGALP00000010844	chr1	79	+	5927617	6073057	Pvit_14357	scf000282	13	1	-	769733	984863	1	0.97	97.96	L1+	CELF2	CELF2
Ggal_ENSGALP00000039239	chr1	80	+	6079799	6080217	NA	NA	NA	NA	NA	NA	NA	NA	NA	NA	NA	-	-
Ggal_ENSGALP00000010831	chr1	81	-	6148859	6287798	Pvit_14356	scf000282	12	2	+	611966	696769	1	0.94	60.14	L1++	LOC419104	USP6NL
Ggal_ENSGALP00000010799	chr1	82	+	6317441	6321972	Pvit_14355	scf000282	11	3	-	512714	516570	0.6	0.99	77.09	L1++	ECHDC3	ECHDC3
Ggal_ENSGALP00000010817	chr1	83	+	6366602	6368182	Pvit_14354	scf000282	10	4	-	443598	446715	1	1	54.78	L1++	C10orf47	C10orf47
Ggal_ENSGALP00000018930	chr1	84	+	6378849	6384626	NA	NA	NA	NA	NA	NA	NA	NA	NA	NA	NA	-	-
Ggal_ENSGALP00000010803	chr1	85	-	6385169	6445544	Pvit_19376	scf000231	13	20	+	746267	811689	1	0.99	93.42	L1++	UPF2	UPF2
Ggal_ENSGALP00000005812	chr1	86	+	6455825	6477491	Pvit_19375	scf000231	12	21	-	712697	739723	1	1	82.22	L1++	DHTKD1	DHTKD1
Ggal_ENSGALP00000022602	chr1	87	+	6491715	6507791	Pvit_19374	scf000231	11	22	-	688350	708144	0.98	1	99.79	L1++	F1P4K3_CHICK	SEC61A2
Ggal_ENSGALP00000022598	chr1	88	-	6509642	6521358	Pvit_19373	scf000231	10	23	+	661414	683235	1	1	68.16	L1++	E1BW57_CHICK	NUDT5
Ggal_ENSGALP00000022692	chr1	89	+	6525602	6559834	Pvit_19372	scf000231	9	24	-	618141	657610	0.93	0.99	83.81	L1++	CDC123	CDC123
Ggal_ENSGALP00000016024	chr1	90	+	6779793	6822634	Pvit_19371	scf000231	8	25	-	321184	577528	0.87	0.73	94.98	L1++	CAMK1D	CAMK1D
Ggal_ENSGALP00000028360	chr1	91	-	6912499	6913941	Pvit_19370	scf000231	7	26	+	197540	272393	0.9	0.48	80.6	L1+	CCDC3	CCDC3
Ggal_ENSGALP00000022287	chr1	92	+	6939365	6961691	Pvit_19369	scf000231	6	27	-	129116	151955	1	1	61.73	L1+	OPTN	OPTN
Ggal_ENSGALP00000009421	chr1	93	+	6987658	6992763	Pvit_19367	scf000231	4	29	-	52229	111602	1	0.42	73.37	L1--	MCM10	MCM10
Ggal_ENSGALP00000023443	chr1	94	-	7002342	7012096	Pvit_19364	scf000231	1	32	+	5853	16489	0.51	0.79	56.05	L1--	PHYH	PHYH
Ggal_ENSGALP00000023456	chr1	95	-	7027811	7048172	Pvit_02286	scf000555	1	5	-	16428	66009	1	1	98.47	L1+	SEPHS1	SEPHS1
Ggal_ENSGALP00000010791	chr1	96	-	7069300	7123140	Pvit_02287	scf000555	2	4	-	96984	158892	0.92	0.98	81.11	L1+	BEND7	BEND7
Ggal_ENSGALP00000030116	chr1	97	+	7117764	7118075	NA	NA	NA	NA	NA	NA	NA	NA	NA	NA	NA	-	-
Ggal_ENSGALP00000010775	chr1	98	+	7145911	7163292	Pvit_02288	scf000555	3	3	+	185927	208998	1	1	93.6	L1++	PRPF18	PRPF18
Ggal_ENSGALP00000010751	chr1	99	-	7169438	7276457	Pvit_02289	scf000555	4	2	-	207692	359702	1	1	97.81	L1++	FRMD4A	FRMD4A
Ggal_ENSGALP00000022704	chr1	100	-	7672444	7679190	Pvit_02290	scf000555	5	1	-	781793	809111	1	0.75	87.59	L1++	FAM107B	FAM107B
Ggal_ENSGALP00000010718	chr1	101	+	7846690	7863833	Pvit_19391	scf000231	28	5	+	1978048	1997011	1	1	82.81	L1--	HSP7E_CHICK	HSPA14
Ggal_ENSGALP00000028525	chr1	102	+	7865937	7872663	Pvit_00318	scf000230	50	19	-	1573347	1582175	0.99	0.99	58.94	L2	SUV92_CHICK	SUV39H1
Ggal_ENSGALP00000022533	chr1	103	-	7876960	7886518	Pvit_19392	scf000231	29	4	-	1994976	2016883	0.99	1	61.15	L1--	DCLRE1C	DCLRE1C
Ggal_ENSGALP00000000611	chr1	104	+	7890578	7892431	NA	NA	NA	NA	NA	NA	NA	NA	NA	NA	NA	-	-
Ggal_ENSGALP00000010703	chr1	105	+	7904268	7908667	Pvit_19394	scf000231	31	2	+	2087160	2088637	0.81	1	92	L1--	C7orf23	C7orf23
Ggal_ENSGALP00000030117	chr1	106	-	7910277	7932499	Pvit_19395	scf000231	32	1	-	2088356	2124322	0.99	0.94	83.66	L1--	DMTF1	DMTF1
Ggal_ENSGALP00000010650	chr1	107	+	8065106	8124590	Pvit_03106	scf000273	1	9	+	4803	55416	1	1	85.39	L1--	KIAA1324L	KIAA1324L
Ggal_ENSGALP00000010610	chr1	108	-	8132496	8181975	Pvit_03107	scf000273	2	8	-	58114	113603	1	1	89.42	L1--	E1BUE5_CHICK	GRM3
Ggal_ENSGALP00000039082	chr1	109	+	8262547	8370333	NA	NA	NA	NA	NA	NA	NA	NA	NA	NA	NA	-	-
Ggal_ENSGALP00000010582	chr1	110	+	8935723	9046398	Pvit_03111	scf000273	6	4	+	1047095	1150743	0.94	0.97	89.14	L1--	SEM3D_CHICK	SEM3D_CHICK
Ggal_ENSGALP00000010577	chr1	111	+	9428141	9611783	Pvit_03114	scf000273	9	1	+	1752133	1886506	0.95	1	93.88	L1--	SEMA3A	SEMA3A
Ggal_ENSGALP00000013846	chr1	112	+	10137729	10290535	Pvit_00905	scf000699	2	2	-	206707	311157	0.95	1	86.7	L2	SEMA3E	SEMA3E
Ggal_ENSGALP00000013831	chr1	113	+	10573117	10765924	Pvit_10634	scf000511	11	1	-	733642	897154	0.95	0.98	72.92	L2	PCLO	PCLO
Ggal_ENSGALP00000039048	chr1	114	-	10733664	10751093	NA	NA	NA	NA	NA	NA	NA	NA	NA	NA	NA	-	-
Ggal_ENSGALP00000013814	chr1	115	+	11021506	11365367	Pvit_18361	scf000120	26	1	-	3159396	3315553	0.87	0.98	76.82	L1--	CACNA2D1	CACNA2D1
Ggal_ENSGALP00000013774	chr1	116	+	11443033	11512855	Pvit_18360	scf000120	25	2	-	2976966	3043645	0.97	0.98	70.68	L1--	F1P302_CHICK	HGF
Ggal_ENSGALP00000038995	chr1	117	+	11905045	11905254	NA	NA	NA	NA	NA	NA	NA	NA	NA	NA	NA	-	-
Ggal_ENSGALP00000013763	chr1	118	+	12008098	12047197	Pvit_18358	scf000120	23	4	-	2398900	2482109	1	0.89	89.45	L1++	SEMA3C	SEMA3C
Ggal_ENSGALP00000013734	chr1	119	-	12077308	12107415	Pvit_18357	scf000120	22	5	+	2355065	2376554	0.83	0.99	67.43	L1++	CD36	CD36
Ggal_ENSGALP00000013713	chr1	120	+	12179602	12204883	Pvit_18356	scf000120	21	6	-	2223091	2250762	0.95	1	69.23	L1++	GNAT3	GNAT3
Ggal_ENSGALP00000013640	chr1	121	-	12296248	12333897	Pvit_18355	scf000120	20	7	+	2132644	2162683	1	1	97.75	L1++	GNAI1	GNAI1
Ggal_ENSGALP00000013589	chr1	122	+	13083036	13382729	Pvit_18354	scf000120	19	8	-	949066	1758127	0.96	0.74	93.11	L1++	MAGI2	MAGI2
Ggal_ENSGALP00000038897	chr1	123	-	13408668	13453435	Pvit_18353	scf000120	18	9	+	864994	911814	0.88	0.98	81.3	L1++	PHTF2	PHTF2
Ggal_ENSGALP00000013542	chr1	124	+	13471876	13472277	Pvit_18352	scf000120	17	10	-	818194	820306	1	1	87.31	L1++	TMEM60	TMEM60
Ggal_ENSGALP00000013540	chr1	125	-	13480841	13512661	Pvit_18351	scf000120	16	11	+	752574	810028	0.98	0.71	81.35	L1++	RSBN1L	RSBN1L
Ggal_ENSGALP00000013531	chr1	126	-	13538051	13577364	Pvit_18350	scf000120	15	12	+	696866	740607	0.99	1	71.88	L1++	PTPN12	PTPN12
Ggal_ENSGALP00000013515	chr1	127	+	13645222	13688922	Pvit_18349	scf000120	14	13	-	560934	625357	1	0.91	58.87	L1++	PION	PION
Ggal_ENSGALP00000013511	chr1	128	-	13690264	13756758	Pvit_18348	scf000120	13	14	+	520200	559223	0.95	1	54.04	L1++	CCDC146	CCDC146
Ggal_ENSGALP00000013507	chr1	129	+	13742657	13746852	Pvit_18347	scf000120	12	15	-	498287	507810	0.95	0.95	75.53	L1++	Q5F3I1_CHICK	FGL2
Ggal_ENSGALP00000013500	chr1	130	+	13767187	13799974	Pvit_18346	scf000120	11	16	-	417738	461378	0.99	0.59	64.16	L1++	FAM185A	FAM185A
Ggal_ENSGALP00000013494	chr1	131	-	13816247	13884042	Pvit_18345	scf000120	10	17	+	376049	400503	0.5	0.92	63.61	L1++	FBXL13	FBXL13
Ggal_ENSGALP00000013497	chr1	132	+	13844604	13850741	Pvit_18344	scf000120	9	18	-	365369	378080	1	1	79.14	L1++	Q9DEQ5_CHICK	LRRC17
Ggal_ENSGALP00000013472	chr1	133	+	13884450	13891505	Pvit_18342	scf000120	7	20	-	316620	330594	0.98	0.97	51.61	L1++	-	armc10
Ggal_ENSGALP00000013467	chr1	134	-	13895483	13915003	Pvit_18341	scf000120	6	21	+	301769	321912	0.83	0.98	85.71	L1++	Q5ZLB4_CHICK	NAPEPLD
Ggal_ENSGALP00000013458	chr1	135	+	13939588	13947158	Pvit_18340	scf000120	5	22	-	248737	265699	0.97	0.93	86.21	L1++	F1P3S2_CHICK	PMPCB
Ggal_ENSGALP00000013413	chr1	136	-	13947123	13964228	Pvit_18339	scf000120	4	23	+	229171	250273	1	1	90.63	L1+	DNAJC2	DNAJC2
Ggal_ENSGALP00000038805	chr1	137	+	13964597	13972007	Pvit_18338	scf000120	3	24	-	219191	229573	1	1	98.61	L1+	E1C4V5_CHICK	psmc2
Ggal_ENSGALP00000013374	chr1	138	+	13974428	13974529	NA	NA	NA	NA	NA	NA	NA	NA	NA	NA	NA	-	-
Ggal_ENSGALP00000013367	chr1	139	-	13976048	13996351	Pvit_18337	scf000120	2	25	+	177808	216578	1	1	73.98	L1+	A0FKN5_CHICK	SLC26A5
Ggal_ENSGALP00000013329	chr1	140	-	14018217	14213824	Pvit_18336	scf000120	1	26	+	10585	160035	0.89	0.99	91.54	L1+	RELN	RELN
Ggal_ENSGALP00000013275	chr1	141	-	14321077	14385305	Pvit_04273	scf000758	1	2	+	91633	132065	0.89	0.89	79.6	L2	Q5F3H9_CHICK	ORC5
Ggal_ENSGALP00000030090	chr1	142	+	14445931	14608697	NA	NA	NA	NA	NA	NA	NA	NA	NA	NA	NA	LHFPL3	-
Ggal_ENSGALP00000013244	chr1	143	+	14758362	14793886	Pvit_02889	scf000225	1	11	+	417983	495870	1	1	80.85	L1++	MLL5	MLL5
Ggal_ENSGALP00000038762	chr1	144	-	14797780	14886250	Pvit_02890	scf000225	2	10	-	492697	537885	0.99	0.96	75.41	L1++	E1BR48_CHICK	SRPK2
Ggal_ENSGALP00000013183	chr1	145	+	14958641	14977182	Pvit_02891	scf000225	3	9	+	644682	679992	1	0.92	85.04	L1++	PUS7	PUS7
Ggal_ENSGALP00000013171	chr1	146	+	14978521	14989608	Pvit_02892	scf000225	4	8	+	682943	710219	0.99	0.94	81.99	L1+	RINT1	RINT1
Ggal_ENSGALP00000030095	chr1	147	+	14992884	14996143	NA	NA	NA	NA	NA	NA	NA	NA	NA	NA	NA	-	-
Ggal_ENSGALP00000013157	chr1	148	-	14999671	15068988	Pvit_02895	scf000225	7	5	-	716247	786455	1	1	84.99	L1--	ATXN7L1	ATXN7L1
Ggal_ENSGALP00000013149	chr1	149	+	15131751	15162729	NA	NA	NA	NA	NA	NA	NA	NA	NA	NA	NA	CDHR3	-
Ggal_ENSGALP00000013146	chr1	150	-	15175574	15180634	Pvit_02896	scf000225	8	4	-	908709	914624	0.89	0.92	64.41	L1--	SYPL1	SYPL1
Ggal_ENSGALP00000013129	chr1	151	-	15209066	15235309	Pvit_02897	scf000225	9	3	-	955520	984405	1	1	93.91	L1--	Q58I02_CHICK	Q58I02_CHICK
Ggal_ENSGALP00000038698	chr1	152	+	15383133	15384588	NA	NA	NA	NA	NA	NA	NA	NA	NA	NA	NA	-	-
Ggal_ENSGALP00000013101	chr1	153	+	15390286	15418408	Pvit_03002	scf000764	1	8	+	10877	43130	1	1	87.79	L1+	PIK3CG	PIK3CG
Ggal_ENSGALP00000013072	chr1	154	+	15505340	15523717	Pvit_03003	scf000764	2	7	+	53843	115970	1	0.74	90.67	L1+	PRKAR2B	PRKAR2B
Ggal_ENSGALP00000013047	chr1	155	+	15534426	15546610	Pvit_03004	scf000764	3	6	+	139980	174587	1	1	85.83	L1++	HBP1	HBP1
Ggal_ENSGALP00000038673	chr1	156	-	15548980	15731315	Pvit_03005	scf000764	4	5	-	172417	382344	0.98	1	88.74	L1++	COG5	COG5
Ggal_ENSGALP00000013014	chr1	157	+	15697361	15698659	Pvit_03006	scf000764	5	4	+	326487	339283	0.98	1	94.56	L1++	GPR22	GPR22
Ggal_ENSGALP00000038671	chr1	158	+	15731465	15741888	Pvit_03008	scf000764	7	2	-	461803	471646	0.99	0.92	80.98	L2	F1NHN2_CHICK	DUS4L
Ggal_ENSGALP00000012985	chr1	159	+	15746663	15768570	Pvit_03007	scf000764	6	3	-	434693	456039	0.95	0.98	62.17	L1+	BCAP29	BCAP29
Ggal_ENSGALP00000012971	chr1	160	+	15775485	15795761	NA	NA	NA	NA	NA	NA	NA	NA	NA	NA	NA	SLC26A4	-
Ggal_ENSGALP00000012935	chr1	161	+	15800042	15805789	Pvit_03009	scf000764	8	1	+	478436	491488	0.99	0.98	90.84	L2	HAKAI_CHICK	CBLL1
Ggal_ENSGALP00000030099	chr1	162	-	15811438	15821029	Pvit_15521	scf001354	1	1	+	50867	84558	1	0.89	74.33	L2	SLC26A3	SLC26A3
Ggal_ENSGALP00000012869	chr1	163	+	15844409	15857158	Pvit_07785	scf001250	2	1	-	88039	108805	1	1	90.94	L1--	Q5ZM32_CHICK	Q5ZM32_CHICK
Ggal_ENSGALP00000012817	chr1	164	-	15859799	15899985	Pvit_07784	scf001250	1	2	+	13449	91323	0.99	0.98	80.37	L1--	LAMB1	LAMB1
Ggal_ENSGALP00000012842	chr1	165	-	15903742	15945590	Pvit_06187	scf000217	1	18	-	22047	73813	0.97	1	59.48	L1--	LAMB4	LAMB4
Ggal_ENSGALP00000011618	chr1	166	+	15959924	15977626	Pvit_06188	scf000217	2	17	+	95091	130020	1	1	89.66	L1--	ERGIC2	ERGIC2
Ggal_ENSGALP00000011585	chr1	167	-	15987187	16059838	Pvit_06190	scf000217	4	15	-	200784	304804	0.89	1	78.14	L1--	E1C5R5_CHICK	LRRK2
Ggal_ENSGALP00000038537	chr1	168	+	16092378	16096161	NA	NA	NA	NA	NA	NA	NA	NA	NA	NA	NA	-	-
Ggal_ENSGALP00000038536	chr1	169	+	16114511	16169456	Pvit_06191	scf000217	5	14	+	353277	520086	1	0.38	89.84	L1--	F1NUF1_CHICK	SLC2A13
Ggal_ENSGALP00000011553	chr1	170	+	16351567	16403161	Pvit_06193	scf000217	7	12	+	581676	634998	0.96	0.98	83.26	L1++	F1NHC8_CHICK	ABCD2
Ggal_ENSGALP00000011479	chr1	171	+	16488644	16552963	Pvit_06194	scf000217	8	11	+	712245	802518	0.97	1	87.37	L1++	E1C7K3_CHICK	KIF21A
Ggal_ENSGALP00000011397	chr1	172	+	16561310	16611336	Pvit_06195	scf000217	9	10	+	815540	935543	0.95	0.9	69.69	L1++	-	mgam
Ggal_ENSGALP00000011351	chr1	173	+	16637019	16757984	Pvit_06196	scf000217	10	9	+	1019928	1071534	0.96	1	93.23	L1++	CPNE8	CPNE8
Ggal_ENSGALP00000021221	chr1	174	-	16870081	16878119	Pvit_06197	scf000217	11	8	-	1262456	1278162	1	0.82	73.52	L1++	Q5ZKB3_CHICK	Q5ZKB3_CHICK
Ggal_ENSGALP00000021224	chr1	175	+	16878381	16881068	Pvit_06198	scf000217	12	7	+	1277339	1284087	0.98	0.97	79.41	L1++	E1BXT5_CHICK	TPRKB
Ggal_ENSGALP00000007804	chr1	176	+	16897505	16905540	Pvit_06199	scf000217	13	6	+	1296410	1310018	0.49	0.43	43.33	L1+	GTSE1	GTSE1
Ggal_ENSGALP00000021502	chr1	177	+	16933080	17013226	Pvit_06202	scf000217	16	3	+	1630201	1710232	1	1	86.22	L1--	GRAMD4	GRAMD4
Ggal_ENSGALP00000011303	chr1	178	+	17040099	17056185	NA	NA	NA	NA	NA	NA	NA	NA	NA	NA	NA	-	-
Ggal_ENSGALP00000030103	chr1	179	-	17157335	17195915	Pvit_06203	scf000217	17	2	-	1872830	1919528	0.92	0.99	80.17	L1--	CERK	CERK
Ggal_ENSGALP00000038444	chr1	180	+	17245721	17413972	Pvit_06204	scf000217	18	1	+	1969037	2144181	1	1	86.1	L1--	Q5ZMI3_CHICK	TBC1D22A
Ggal_ENSGALP00000038443	chr1	181	-	18212846	18213332	NA	NA	NA	NA	NA	NA	NA	NA	NA	NA	NA	-	-
Ggal_ENSGALP00000030106	chr1	182	-	18274772	18284659	NA	NA	NA	NA	NA	NA	NA	NA	NA	NA	NA	-	-
Ggal_ENSGALP00000038440	chr1	183	-	18308160	18310568	NA	NA	NA	NA	NA	NA	NA	NA	NA	NA	NA	-	-
Ggal_ENSGALP00000038439	chr1	184	+	18461021	18461390	Pvit_16082	scf000095	10	1	-	3269290	3354102	0.88	0.73	75	L2	FAM19A5	FAM19A5
Ggal_ENSGALP00000040549	chr1	185	-	19284628	19286457	NA	NA	NA	NA	NA	NA	NA	NA	NA	NA	NA	-	-
Ggal_ENSGALP00000013880	chr1	186	-	20003174	20064742	Pvit_16080	scf000095	8	3	+	1405551	1454755	0.8	1	91.82	L1+	BRD1	BRD1
Ggal_ENSGALP00000013888	chr1	187	-	20080948	20081235	NA	NA	NA	NA	NA	NA	NA	NA	NA	NA	NA	-	-
Ggal_ENSGALP00000013908	chr1	188	+	20101241	20104756	Pvit_16079	scf000095	7	4	-	1367146	1392628	1	1	82.11	L1++	ZBED4	ZBED4
Ggal_ENSGALP00000013898	chr1	189	-	20117425	20131010	Pvit_16078	scf000095	6	5	+	1342643	1363492	1	0.88	80.57	L1++	ALG12	ALG12
Ggal_ENSGALP00000013913	chr1	190	+	20135971	20146985	Pvit_16077	scf000095	5	6	-	1316214	1333072	0.72	1	70.08	L1++	-	creld2
Ggal_ENSGALP00000038411	chr1	191	-	20466739	20469538	Pvit_16076	scf000095	4	7	+	995292	1002167	0.97	0.97	88.18	L1+	E1BY69_CHICK	PIM3
Ggal_ENSGALP00000013918	chr1	192	-	21398911	21437358	Pvit_16073	scf000095	1	10	+	10785	26466	0.59	1	60	L2	IL17REL	IL17REL
Ggal_ENSGALP00000013928	chr1	193	-	21460012	21485192	Pvit_04503	scf000749	2	10	-	50627	79420	1	0.96	86.02	L1++	MLC1	MLC1
Ggal_ENSGALP00000013943	chr1	194	+	21491751	21525659	Pvit_04504	scf000749	3	9	+	84114	145726	1	1	58.35	L1++	MOV10L1	MOV10L1
Ggal_ENSGALP00000000002	chr1	195	+	21550469	21569351	Pvit_04505	scf000749	4	8	+	177637	192715	0.81	1	85.3	L1++	PANX2	PANX2
Ggal_ENSGALP00000008014	chr1	196	-	21595217	21595954	Pvit_04506	scf000749	5	7	-	218139	218813	0.85	0.96	64.02	L1++	-	TSPAN7
Ggal_ENSGALP00000014151	chr1	197	+	21628383	21650465	Pvit_04507	scf000749	6	6	+	244436	265667	0.97	0.97	85.95	L1++	TRABD	TRABD
Ggal_ENSGALP00000014135	chr1	198	+	21693550	21704157	Pvit_04508	scf000749	7	5	+	272318	284371	0.96	0.93	79.78	L1++	E1BWM7_CHICK	RP3-402G11.5.1
Ggal_ENSGALP00000038386	chr1	199	-	21732160	21737180	NA	NA	NA	NA	NA	NA	NA	NA	NA	NA	NA	-	-
Ggal_ENSGALP00000014058	chr1	200	-	21739535	21742829	Pvit_04511	scf000749	10	2	-	392842	402366	1	0.97	57.71	L1--	-	szl
Ggal_ENSGALP00000014011	chr1	201	-	21761386	21800005	Pvit_04512	scf000749	11	1	-	415008	448904	0.98	0.98	81.64	L1--	MAPK12	MAPK12
Ggal_ENSGALP00000014013	chr1	202	-	21808408	21828378	NA	NA	NA	NA	NA	NA	NA	NA	NA	NA	NA	MAPK11	-
Ggal_ENSGALP00000021425	chr1	203	-	21914734	21995454	Pvit_08295	scf000223	1	7	-	85692	202041	1	0.99	71.95	L1--	-	PLXNB2
Ggal_ENSGALP00000038341	chr1	204	+	21954700	21955050	NA	NA	NA	NA	NA	NA	NA	NA	NA	NA	NA	-	-
Ggal_ENSGALP00000014152	chr1	205	+	22298939	22304773	NA	NA	NA	NA	NA	NA	NA	NA	NA	NA	NA	-	-
Ggal_ENSGALP00000014158	chr1	206	+	22388529	22397936	Pvit_08298	scf000223	4	4	+	626473	643103	0.94	0.5	75.54	L1--	ZNF800	ZNF800
Ggal_ENSGALP00000014160	chr1	207	+	22459681	22837044	Pvit_06023	scf000008	40	78	-	2432550	2716523	0.95	0.92	77.12	L2	E1BWK1_CHICK	GRM4
Ggal_ENSGALP00000014206	chr1	208	+	23433286	23503388	Pvit_08301	scf000223	7	1	+	2082370	2201798	1	1	58.93	L1--	POT1	POT1
Ggal_ENSGALP00000030078	chr1	209	+	23547149	23561394	NA	NA	NA	NA	NA	NA	NA	NA	NA	NA	NA	GPR37	-
Ggal_ENSGALP00000014228	chr1	210	-	23830612	23864033	NA	NA	NA	NA	NA	NA	NA	NA	NA	NA	NA	F1NSA1_CHICK	-
Ggal_ENSGALP00000014237	chr1	211	-	23874855	23880232	NA	NA	NA	NA	NA	NA	NA	NA	NA	NA	NA	SPAM1	-
Ggal_ENSGALP00000030077	chr1	212	-	23941672	23950873	Pvit_14278	scf000340	11	6	+	1197379	1210948	0.98	0.96	73.5	L1++	-	hyal6
Ggal_ENSGALP00000014285	chr1	213	+	23984728	24032114	Pvit_14277	scf000340	10	7	-	1101921	1157616	0.52	0.61	93.21	L1++	WASL	WASL
Ggal_ENSGALP00000014297	chr1	214	-	24053723	24059448	Pvit_14276	scf000340	9	8	+	1063949	1077687	1	1	69.92	L1++	LMOD2	LMOD2
Ggal_ENSGALP00000014312	chr1	215	-	24068603	24077988	Pvit_14275	scf000340	8	9	+	1026659	1042379	1	1	80.07	L1++	ASB15	ASB15
Ggal_ENSGALP00000014321	chr1	216	+	24083329	24087601	Pvit_14274	scf000340	7	10	-	1010681	1018785	1	1	73.28	L1++	NDUFA5	NDUFA5
Ggal_ENSGALP00000014324	chr1	217	+	24092597	24111130	Pvit_14273	scf000340	6	11	-	956071	1008248	0.96	0.57	67.51	L1++	IQUB	IQUB
Ggal_ENSGALP00000014341	chr1	218	+	24126086	24172591	Pvit_14272	scf000340	5	12	-	901298	934879	0.86	0.95	60.27	L1+	-	XB-GENE-997187
Ggal_ENSGALP00000014400	chr1	219	+	24199922	24224901	Pvit_14271	scf000340	4	13	-	798245	847657	0.94	1	75.4	L1+	SLC13A1	SLC13A1
Ggal_ENSGALP00000038297	chr1	220	+	24569737	24614994	NA	NA	NA	NA	NA	NA	NA	NA	NA	NA	NA	CADPS2	-
Ggal_ENSGALP00000014521	chr1	221	+	24622998	24625355	NA	NA	NA	NA	NA	NA	NA	NA	NA	NA	NA	FEZF1	-
Ggal_ENSGALP00000014543	chr1	222	+	24654994	24681708	Pvit_14269	scf000340	2	15	-	213451	258539	1	1	82.04	L1--	AASS	AASS
Ggal_ENSGALP00000014565	chr1	223	-	24688315	24820835	Pvit_14268	scf000340	1	16	+	138112	208218	0.98	1	67.05	L1--	PTPRZ1	PTPRZ1
Ggal_ENSGALP00000014585	chr1	224	+	25011697	25025847	Pvit_10715	scf000470	8	1	-	982373	1003429	0.93	0.84	89.62	L1++	FAM3C	FAM3C
Ggal_ENSGALP00000014602	chr1	225	-	25034226	25044086	Pvit_10714	scf000470	7	2	+	965071	972727	1	1	71.47	L1++	F1NQY1_CHICK	WNT16
Ggal_ENSGALP00000014633	chr1	226	-	25062454	25200567	Pvit_10713	scf000470	6	3	+	868746	960211	0.76	0.94	66.71	L1++	C7orf58	C7orf58
Ggal_ENSGALP00000014665	chr1	227	-	25216098	25229304	Pvit_10712	scf000470	5	4	+	794946	811791	1	0.76	95.57	L1+	ING3	ING3
Ggal_ENSGALP00000014674	chr1	228	+	25256850	25300949	Pvit_10710	scf000470	3	6	-	638050	696129	0.94	1	92.71	L1--	TSN12_CHICK	TSPAN12
Ggal_ENSGALP00000034717	chr1	229	-	25310593	25312517	NA	NA	NA	NA	NA	NA	NA	NA	NA	NA	NA	-	-
Ggal_ENSGALP00000014738	chr1	230	-	25578006	25579121	Pvit_10708	scf000470	1	8	+	282251	285686	1	1	94.62	L1--	KCND2	KCND2
Ggal_ENSGALP00000014811	chr1	231	+	26091172	26133077	Pvit_09920	scf000032	118	118	-	2475114	2509969	1	0.88	56.07	L2	-	ANKRD26
Ggal_ENSGALP00000014820	chr1	232	-	26145714	26151077	Pvit_16456	scf000115	20	4	+	2857831	2866731	0.75	0.49	100	L1--	NAA38	NAA38
Ggal_ENSGALP00000040550	chr1	233	-	26201231	26202881	NA	NA	NA	NA	NA	NA	NA	NA	NA	NA	NA	-	-
Ggal_ENSGALP00000014860	chr1	234	+	26282440	26347130	Pvit_16455	scf000115	19	5	-	2587421	2669978	0.98	1	74.67	L1--	CTTNBP2	CTTNBP2
Ggal_ENSGALP00000015166	chr1	235	-	26352229	26424128	Pvit_16454	scf000115	18	6	+	2490233	2570142	0.98	0.99	80.44	L1--	F1P2S6_CHICK	CFTR
Ggal_ENSGALP00000015206	chr1	236	+	26455464	26490431	Pvit_16452	scf000115	16	8	-	2394752	2412608	0.69	1	48.17	L1+	ASZ1	ASZ1
Ggal_ENSGALP00000015239	chr1	237	+	26496399	26509609	NA	NA	NA	NA	NA	NA	NA	NA	NA	NA	NA	F1P0L6_CHICK	-
Ggal_ENSGALP00000015265	chr1	238	-	26513919	26609426	Pvit_16451	scf000115	15	9	+	2337506	2389830	0.98	1	97.6	L1++	ST7	ST7
Ggal_ENSGALP00000015277	chr1	239	-	26665713	26693449	Pvit_16450	scf000115	14	10	+	2208133	2240877	0.96	0.92	95.26	L1++	CAZA2_CHICK	CAZA2_CHICK
Ggal_ENSGALP00000015284	chr1	240	-	26718669	26785906	Pvit_16449	scf000115	13	11	+	2079872	2178575	1	1	76.68	L1++	F1P040_CHICK	MET
Ggal_ENSGALP00000038147	chr1	241	-	26853777	26867487	Pvit_16448	scf000115	12	12	+	1948875	1972978	0.93	0.96	80	L1++	F1NTW2_CHICK	CAV1
Ggal_ENSGALP00000015290	chr1	242	-	26876228	26883203	Pvit_16447	scf000115	11	13	+	1926977	1939181	1	1	69.14	L1++	F1P026_CHICK	CAV2
Ggal_ENSGALP00000015293	chr1	243	-	26969698	26994474	Pvit_16446	scf000115	10	14	+	1768973	1794570	0.98	1	89.83	L1++	TES_CHICK	TES
Ggal_ENSGALP00000015314	chr1	244	+	27113143	27145902	Pvit_16445	scf000115	9	15	-	1577361	1612885	0.96	0.86	80.49	L1+	TFEC	TFEC
Ggal_ENSGALP00000015324	chr1	245	-	27566932	27611843	Pvit_16442	scf000115	6	18	+	988301	998924	0.7	1	79.31	L1--	FOXP2	MDFIC
Ggal_ENSGALP00000038111	chr1	246	+	28162001	28187963	Pvit_16437	scf000115	1	23	-	157325	189489	1	1	45.22	L1--	PPP1R3A	PPP1R3A
Ggal_ENSGALP00000015353	chr1	247	+	28482774	28483883	Pvit_19405	scf000602	9	1	-	610842	618085	1	1	99.73	L1++	GPR85	GPR85
Ggal_ENSGALP00000038109	chr1	248	+	28584764	28604865	Pvit_19404	scf000602	8	2	-	523379	547049	1	0.95	85.99	L1++	C1H7orf60	C7orf60
Ggal_ENSGALP00000015357	chr1	249	+	28613742	28632746	Pvit_19403	scf000602	7	3	-	508525	522775	1	1	87.14	L1++	TMEM168	TMEM168
Ggal_ENSGALP00000030061	chr1	250	-	28713971	28718095	Pvit_19401	scf000602	5	5	+	464646	465781	0.42	1	56.06	L1++	C7orf53	C7orf53
Ggal_ENSGALP00000015363	chr1	251	-	28722959	28732674	Pvit_19400	scf000602	4	6	+	433551	447987	0.97	1	85.48	L1++	IFRD1	IFRD1
Ggal_ENSGALP00000015370	chr1	252	-	28774439	28807662	Pvit_19399	scf000602	3	7	+	357563	382372	0.84	1	77.22	L1++	ZNF277	ZNF277
Ggal_ENSGALP00000015416	chr1	253	+	28911241	29075267	Pvit_19397	scf000602	1	9	-	20910	134731	0.81	1	91.47	L2	DOCK4	DOCK4
Ggal_ENSGALP00000015430	chr1	254	+	29108907	29549771	Pvit_01122	scf000405	1	2	+	32279	649259	1	1	84	L1--	E1BVJ0_CHICK	IMMP2L
Ggal_ENSGALP00000015433	chr1	255	-	29286413	29288536	Pvit_01123	scf000405	2	1	-	250344	252317	0.93	1	79.88	L1--	LRRN3	LRRN3
Ggal_ENSGALP00000013623	chr1	256	+	29900002	29900461	NA	NA	NA	NA	NA	NA	NA	NA	NA	NA	NA	-	-
Ggal_ENSGALP00000038069	chr1	257	+	29971896	29972264	NA	NA	NA	NA	NA	NA	NA	NA	NA	NA	NA	-	-
Ggal_ENSGALP00000015438	chr1	258	-	30215869	30218595	Pvit_15102	scf000455	8	2	-	1069827	1079959	1	1	78.9	L1--	DNAJB9	DNAJB9
Ggal_ENSGALP00000015440	chr1	259	+	30222097	30227964	Pvit_15103	scf000455	9	1	+	1079978	1090227	1	0.93	51.48	L1--	THAP5	THAP5
Ggal_ENSGALP00000015444	chr1	260	-	30281581	30283773	Pvit_15818	scf000256	12	1	+	1858972	1866842	0.99	0.99	65.58	L1++	F1NV74_CHICK	F1NV74_CHICK
Ggal_ENSGALP00000015455	chr1	261	+	30303463	30338083	Pvit_15817	scf000256	11	2	-	1788504	1829504	0.8	0.96	66.98	L1++	PNPLA8	PNPLA8
Ggal_ENSGALP00000015476	chr1	262	+	30434204	30496567	Pvit_15816	scf000256	10	3	-	1604195	1677213	0.97	0.99	78.82	L1++	NRCAM	NRCAM
Ggal_ENSGALP00000015490	chr1	263	+	30689234	30773446	Pvit_15815	scf000256	9	4	-	1326157	1402485	0.87	0.99	71.84	L1++	CNTN1_CHICK	CNTN1
Ggal_ENSGALP00000030056	chr1	264	+	30823279	31069839	Pvit_15814	scf000256	8	5	-	1002043	1057526	0.93	1	87.38	L1++	PDZRN4	PDZRN4
Ggal_ENSGALP00000015499	chr1	265	-	31249166	31278439	Pvit_15813	scf000256	7	6	+	695925	735376	0.85	1	85.01	L1++	GLT8D3	GXYLT1
Ggal_ENSGALP00000015510	chr1	266	-	31293527	31318494	Pvit_15812	scf000256	6	7	+	631142	668728	0.97	1	98.28	L1++	Q5ZKC5_CHICK	Q5ZKC5_CHICK
Ggal_ENSGALP00000015516	chr1	267	-	31350173	31356271	Pvit_15811	scf000256	5	8	+	591525	608173	1	1	88.02	L1++	ZCRB1	ZCRB1
Ggal_ENSGALP00000015521	chr1	268	+	31366497	31428157	Pvit_15810	scf000256	4	9	-	549114	588933	0.92	0.97	64.95	L1++	Q5ZKM5_CHICK	PPHLN1
Ggal_ENSGALP00000015542	chr1	269	-	31434087	31442946	Pvit_15809	scf000256	3	10	+	531572	553185	1	1	83.45	L1++	PRICKLE1	PRICKLE1
Ggal_ENSGALP00000015577	chr1	270	-	31707795	31779739	Pvit_15808	scf000256	2	11	+	77330	159776	1	0.94	71.83	L1++	ADAMTS20	ADAMTS20
Ggal_ENSGALP00000015589	chr1	271	-	31843541	31853062	Pvit_15807	scf000256	1	12	+	1214	13728	0.59	1	67.44	L1++	PUS7L	PUS7L
Ggal_ENSGALP00000015600	chr1	272	+	31853828	31864231	Pvit_11523	scf000188	20	1	-	2549533	2569316	0.88	0.96	70.02	L1--	IRAK4	IRAK4
Ggal_ENSGALP00000015619	chr1	273	-	31869298	31885458	Pvit_11522	scf000188	19	2	+	2528690	2539177	0.97	0.99	86.39	L1--	Q5ZLN3_CHICK	TWF1
Ggal_ENSGALP00000015620	chr1	274	+	31900666	32094700	Pvit_11519	scf000188	16	5	-	2240924	2515593	1	0.86	91.41	L1+	TMEM117	TMEM117
Ggal_ENSGALP00000030053	chr1	275	-	31921812	31922786	Pvit_11521	scf000188	18	3	+	2478500	2479456	0.99	1	48.29	L2	-	P2RY1
Ggal_ENSGALP00000037995	chr1	276	-	32129749	32251158	Pvit_11518	scf000188	15	6	+	2088767	2203665	0.99	1	89.24	L1++	NELL2	NELL2
Ggal_ENSGALP00000015633	chr1	277	+	32320137	32323589	Pvit_11517	scf000188	14	7	-	2007550	2016562	0.98	1	65.09	L1++	F1P170_CHICK	prl2
Ggal_ENSGALP00000037980	chr1	278	-	32331899	32350826	Pvit_11516	scf000188	13	8	+	1989193	2010584	1	0.69	63.64	L1++	DBX2_CHICK	DBX2
Ggal_ENSGALP00000015678	chr1	279	+	32423833	32456912	Pvit_11515	scf000188	12	9	-	1885314	1936191	1	0.99	84.38	L1++	ANO6	ANO6
Ggal_ENSGALP00000015719	chr1	280	+	32543252	32648392	Pvit_11514	scf000188	11	10	-	1687145	1829442	1	1	86.02	L1++	ARID2	ARID2
Ggal_ENSGALP00000015727	chr1	281	-	32659032	32665559	Pvit_11513	scf000188	10	11	+	1635488	1674036	0.99	0.46	66.38	L1++	SCAF11	SCAF11
Ggal_ENSGALP00000015771	chr1	282	-	32729359	32753602	Pvit_11512	scf000188	9	12	+	1555471	1608860	0.99	1	86.48	L1++	SLC38A1	SLC38A1
Ggal_ENSGALP00000015772	chr1	283	-	32781001	32792015	Pvit_11511	scf000188	8	13	+	1489941	1509574	0.97	1	82.57	L1++	SLC38A2	SLC38A2
Ggal_ENSGALP00000015821	chr1	284	-	32895871	32911036	Pvit_11510	scf000188	7	14	+	1354397	1390281	0.99	1	78.32	L1++	SLC38A4	SLC38A4
Ggal_ENSGALP00000037936	chr1	285	-	32995953	32996174	NA	NA	NA	NA	NA	NA	NA	NA	NA	NA	NA	-	-
Ggal_ENSGALP00000015833	chr1	286	-	33045759	33047321	Pvit_11509	scf000188	6	15	+	1214144	1215703	0.96	0.97	75	L1++	AMIGO2	AMIGO2
Ggal_ENSGALP00000015837	chr1	287	-	33223220	33236830	Pvit_11508	scf000188	5	16	+	975413	998348	0.99	1	65.18	L1++	RPAP3	RPAP3
Ggal_ENSGALP00000015845	chr1	288	+	33237937	33244791	Pvit_11507	scf000188	4	17	-	967158	976189	0.92	0.93	74.45	L1++	XRCC6BP1	XRCC6BP1
Ggal_ENSGALP00000015856	chr1	289	-	33520186	33563183	Pvit_11506	scf000188	3	18	+	643794	672709	0.9	1	81.64	L1+	LRIG3	LRIG3
Ggal_ENSGALP00000015862	chr1	290	+	33896425	33924736	Pvit_11504	scf000188	1	20	-	147390	194637	0.99	1	88.33	L2	SLC16A7	SLC16A7
Ggal_ENSGALP00000034716	chr1	291	+	34039472	34039987	NA	NA	NA	NA	NA	NA	NA	NA	NA	NA	NA	-	-
Ggal_ENSGALP00000015867	chr1	292	+	34418797	34418886	NA	NA	NA	NA	NA	NA	NA	NA	NA	NA	NA	-	-
Ggal_ENSGALP00000030045	chr1	293	-	34561693	34590986	Pvit_07739	scf000074	50	2	+	3521825	3553839	1	0.7	97.87	L2	FAM19A2	FAM19A2
Ggal_ENSGALP00000015877	chr1	294	+	34739801	34802412	Pvit_07737	scf000074	48	4	-	3270264	3347744	1	1	94.51	L1++	E1C718_CHICK	USP15
Ggal_ENSGALP00000037891	chr1	295	+	34818574	34887873	Pvit_07736	scf000074	47	5	-	3195362	3260748	1	1	93.21	L1++	MON2	MON2
Ggal_ENSGALP00000015930	chr1	296	-	34924875	34992943	Pvit_07735	scf000074	46	6	+	3081940	3181444	1	0.66	92.33	L1++	PPM1H	PPM1H
Ggal_ENSGALP00000040551	chr1	297	+	35126432	35127926	NA	NA	NA	NA	NA	NA	NA	NA	NA	NA	NA	-	-
Ggal_ENSGALP00000015936	chr1	298	-	35132314	35134537	Pvit_07734	scf000074	45	7	+	3017825	3023171	0.99	0.8	76.92	L1+	F1P546_CHICK	AVPR1A
Ggal_ENSGALP00000015944	chr1	299	+	35230653	35241464	Pvit_07733	scf000074	44	8	-	2930079	2951897	1	1	74.78	L1+	TMEM5	TMEM5
Ggal_ENSGALP00000023619	chr1	300	-	35274635	35352264	Pvit_05981	scf001032	1	3	+	18702	19652	0.92	0.8	70.75	L2	F1NB91_CHICK	OR10R2
Ggal_ENSGALP00000015959	chr1	301	+	35299829	35438357	Pvit_07732	scf000074	43	9	-	2758916	2821877	0.96	1	90.74	L1+	SRGAP1	SRGAP1
Ggal_ENSGALP00000015962	chr1	302	-	35456843	35464077	Pvit_07731	scf000074	42	10	+	2734672	2742365	1	0.94	95.5	L1+	C12orf66	C12orf66
Ggal_ENSGALP00000037876	chr1	303	+	35464934	35465647	NA	NA	NA	NA	NA	NA	NA	NA	NA	NA	NA	-	-
Ggal_ENSGALP00000015964	chr1	304	-	35464982	35467273	Pvit_07730	scf000074	41	11	+	2726900	2732835	0.91	0.99	95.78	L1++	RPL18A	RPL18A
Ggal_ENSGALP00000015971	chr1	305	+	35471300	35494074	Pvit_07729	scf000074	40	12	-	2685867	2724269	1	1	93.97	L1++	XPOT	XPOT
Ggal_ENSGALP00000015982	chr1	306	+	35504661	35525522	Pvit_07728	scf000074	39	13	-	2642951	2672426	1	1	82.37	L1++	TBK1	TBK1
Ggal_ENSGALP00000037863	chr1	307	+	35528459	35556714	NA	NA	NA	NA	NA	NA	NA	NA	NA	NA	NA	-	-
Ggal_ENSGALP00000015985	chr1	308	+	35579789	35627807	Pvit_07727	scf000074	38	14	-	2557086	2593059	0.91	1	82.91	L1+	Q5ZIY7_CHICK	Q5ZIY7_CHICK
Ggal_ENSGALP00000016008	chr1	309	-	35640048	35656960	Pvit_07726	scf000074	37	15	+	2526571	2554374	0.88	0.83	91.72	L1+	GNS	GNS
Ggal_ENSGALP00000037854	chr1	310	+	35658205	35660553	NA	NA	NA	NA	NA	NA	NA	NA	NA	NA	NA	-	-
Ggal_ENSGALP00000016016	chr1	311	+	35683131	35705923	Pvit_07725	scf000074	36	16	-	2472095	2491423	1	1	83.5	L1++	TBC1D30	TBC1D30
Ggal_ENSGALP00000016025	chr1	312	-	35746905	35788684	Pvit_07724	scf000074	35	17	+	2378820	2423982	1	0.99	82.86	L1++	WIF1	WIF1
Ggal_ENSGALP00000037847	chr1	313	+	35817433	35844351	Pvit_07723	scf000074	34	18	-	2338798	2366395	0.99	0.58	75.06	L1++	LEMD3	LEMD3
Ggal_ENSGALP00000028035	chr1	314	+	35866474	35930069	Pvit_07722	scf000074	33	19	-	2235019	2312173	1	1	85.87	L1++	E1C1X3_CHICK	MSRB3
Ggal_ENSGALP00000016038	chr1	315	+	36072025	36079338	Pvit_07721	scf000074	32	20	-	2054701	2073030	1	0.87	100	L1++	HMGA2	HMGA2
Ggal_ENSGALP00000030038	chr1	316	-	36235884	36237984	Pvit_07720	scf000074	31	21	+	1836510	1844605	1	1	75.21	L1++	LLPH_CHICK	LLPH
Ggal_ENSGALP00000016042	chr1	317	-	36239267	36246130	Pvit_07719	scf000074	30	22	+	1823159	1834310	1	1	71.69	L1+	-	TMBIM4
Ggal_ENSGALP00000016051	chr1	318	+	36284702	36296826	Pvit_07718	scf000074	29	23	-	1769804	1804067	0.99	0.88	51.63	L1+	HELB	HELB
Ggal_ENSGALP00000016069	chr1	319	-	36300029	36375257	Pvit_07716	scf000074	27	25	+	1696113	1773133	1	1	90.12	L1++	GRIP1	GRIP1
Ggal_ENSGALP00000016080	chr1	320	+	36667408	36678198	Pvit_07715	scf000074	26	26	-	1320830	1354772	1	0.94	98.45	L1++	CAND1	CAND1
Ggal_ENSGALP00000016084	chr1	321	+	36777811	36779388	Pvit_07714	scf000074	25	27	-	1229219	1230799	1	1	94.3	L1++	DYRK2_CHICK	DYRK2
Ggal_ENSGALP00000016086	chr1	322	-	36926218	36929536	Pvit_07713	scf000074	24	28	+	1108941	1113534	0.74	0.96	38.46	L1+	IFNG_CHICK	IFNG_CHICK
Ggal_ENSGALP00000034723	chr1	323	-	36953385	36960507	NA	NA	NA	NA	NA	NA	NA	NA	NA	NA	NA	IL26	-
Ggal_ENSGALP00000016087	chr1	324	-	36974264	36976340	Pvit_07712	scf000074	23	29	+	1079082	1081561	0.99	0.98	50.75	L1++	IL22	IL22
Ggal_ENSGALP00000016088	chr1	325	-	36986859	37009349	Pvit_07711	scf000074	22	30	+	1044079	1068543	0.99	0.99	48.61	L1++	MDM1	MDM1
Ggal_ENSGALP00000016120	chr1	326	+	37104592	37114050	Pvit_07710	scf000074	21	31	-	949729	976795	1	1	100	L1++	RAP1B_CHICK	RAP1B
Ggal_ENSGALP00000037815	chr1	327	+	37122935	37146234	Pvit_07709	scf000074	20	32	-	910752	945971	0.98	0.99	80.24	L1+	NUP107	NUP107
Ggal_ENSGALP00000016141	chr1	328	+	37147247	37150583	Pvit_07708	scf000074	19	33	-	895298	907273	0.99	1	89.64	L1+	SLC35E3	SLC35E3
Ggal_ENSGALP00000030036	chr1	329	-	37162931	37167941	NA	NA	NA	NA	NA	NA	NA	NA	NA	NA	NA	-	-
Ggal_ENSGALP00000016144	chr1	330	+	37168661	37179705	Pvit_07707	scf000074	18	34	-	871875	887002	0.99	1	66.87	L1++	MDM2	MDM2
Ggal_ENSGALP00000016151	chr1	331	-	37186424	37217582	Pvit_07706	scf000074	17	35	+	851112	868256	0.81	1	64.56	L1++	CPM	CPM
Ggal_ENSGALP00000016173	chr1	332	+	37256536	37274393	Pvit_07705	scf000074	16	36	-	769951	795390	0.42	0.46	90.52	L1++	CPSF6_CHICK	CPSF6_CHICK
Ggal_ENSGALP00000016177	chr1	333	+	37298075	37301619	Pvit_00270	scf000230	2	67	+	47130	62535	1	1	52.35	L2	LYSC_CHICK	LYSC_CHICK
Ggal_ENSGALP00000016178	chr1	334	+	37302372	37304719	Pvit_07704	scf000074	15	37	-	750602	757377	1	1	96.92	L1++	YEATS4	YEATS4
Ggal_ENSGALP00000016181	chr1	335	+	37359559	37368583	Pvit_07703	scf000074	14	38	-	700062	711426	1	1	86.76	L1++	FRS2	FRS2
Ggal_ENSGALP00000016196	chr1	336	+	37378240	37390302	Pvit_07702	scf000074	13	39	-	673829	688825	1	1	91.96	L1++	Q5F424_CHICK	CCT2
Ggal_ENSGALP00000016197	chr1	337	-	37392647	37393456	Pvit_07701	scf000074	12	40	+	665298	666128	0.93	0.91	74.21	L1++	LRRC10	LRRC10
Ggal_ENSGALP00000016252	chr1	338	+	37396804	37404433	Pvit_07700	scf000074	11	41	-	645776	662346	0.95	0.97	65.41	L1++	E1C897_CHICK	CTSD
Ggal_ENSGALP00000016269	chr1	339	-	37407413	37425512	Pvit_07699	scf000074	10	42	+	624639	643289	0.99	0.99	64.57	L1++	BEST3	BEST3
Ggal_ENSGALP00000030032	chr1	340	-	37432590	37440780	NA	NA	NA	NA	NA	NA	NA	NA	NA	NA	NA	-	-
Ggal_ENSGALP00000016168	chr1	341	+	37447241	37469373	Pvit_07698	scf000074	9	43	-	598513	615350	1	1	86.12	L1+	-	RAB3IP
Ggal_ENSGALP00000016285	chr1	342	+	37472335	37515197	Pvit_07697	scf000074	8	44	-	543097	594499	1	1	56.45	L1+	C12orf28	C12orf28
Ggal_ENSGALP00000030029	chr1	343	+	37534436	37542387	NA	NA	NA	NA	NA	NA	NA	NA	NA	NA	NA	-	-
Ggal_ENSGALP00000016295	chr1	344	+	37653506	37691881	Pvit_07694	scf000074	5	47	-	411232	448133	1	1	98.85	L1++	Q5ZKI3_CHICK	CNOT2
Ggal_ENSGALP00000016303	chr1	345	+	37699414	37710482	Pvit_07693	scf000074	4	48	-	355780	382270	1	1	68.25	L1++	KCNMB4	KCNMB4
Ggal_ENSGALP00000016311	chr1	346	-	37725170	37770632	Pvit_07692	scf000074	3	49	+	263841	329323	0.83	0.99	71.06	L1++	PTPRB	PTPRB
Ggal_ENSGALP00000016479	chr1	347	-	37788585	37918523	Pvit_07691	scf000074	2	50	+	125000	236212	1	0.87	85.46	L1+	PTPRR	PTPRR
Ggal_ENSGALP00000016483	chr1	348	-	38014763	38031517	Pvit_07690	scf000074	1	51	+	4327	33396	0.99	0.8	48.94	L1+	TSPAN8	TSPAN8
Ggal_ENSGALP00000016507	chr1	349	+	38149387	38201481	Pvit_10275	scf000012	58	1	-	7552505	7605418	1	1	81.77	L1++	LGR5	LGR5
Ggal_ENSGALP00000016526	chr1	350	-	38220480	38252318	Pvit_10274	scf000012	57	2	+	7489068	7536336	1	0.85	77.88	L1++	ZFC3H1	ZFC3H1
Ggal_ENSGALP00000016531	chr1	351	+	38279411	38291500	Pvit_10273	scf000012	56	3	-	7448140	7464870	0.98	0.98	73.33	L1++	TMEM19	TMEM19
Ggal_ENSGALP00000016534	chr1	352	+	38319479	38330114	Pvit_10272	scf000012	55	4	-	7419979	7437705	0.92	0.96	97.13	L1++	F1NC27_CHICK	RAB21
Ggal_ENSGALP00000016547	chr1	353	+	38343479	38370349	Pvit_10271	scf000012	54	5	-	7374326	7404928	0.98	0.99	78.27	L1++	TBC1D15	TBC1D15
Ggal_ENSGALP00000016558	chr1	354	+	38382668	38436264	Pvit_10270	scf000012	53	6	-	7288246	7372082	1	1	93.13	L1++	Q6PKI7_CHICK	TPH2
Ggal_ENSGALP00000016562	chr1	355	+	38511803	38721900	Pvit_10269	scf000012	52	7	-	6895499	7165668	1	0.82	92.7	L1+	TRHDE	TRHDE
Ggal_ENSGALP00000016570	chr1	356	-	39493345	39588120	Pvit_10268	scf000012	51	8	+	5937392	5948169	0.65	0.95	91.6	L1	KCNC2	KCNC2
Ggal_ENSGALP00000016579	chr1	357	-	39601017	39630396	Pvit_10267	scf000012	50	9	+	5762510	5810347	1	0.93	64.56	L1+	CAPS2	CAPS2
Ggal_ENSGALP00000034715	chr1	358	-	39636048	39641786	Pvit_10266	scf000012	49	10	+	5747383	5757409	0.81	0.46	59.59	L1+	-	CCDC107
Ggal_ENSGALP00000016599	chr1	359	+	39642142	39650341	NA	NA	NA	NA	NA	NA	NA	NA	NA	NA	NA	GLIPR1L2	-
Ggal_ENSGALP00000016600	chr1	360	+	39653593	39659097	Pvit_10263	scf000012	46	13	-	5712039	5718280	0.99	0.98	54.45	L1--	-	GLIPR1
Ggal_ENSGALP00000016601	chr1	361	+	39662758	39669901	NA	NA	NA	NA	NA	NA	NA	NA	NA	NA	NA	GLIPR1	-
Ggal_ENSGALP00000016606	chr1	362	-	39674749	39679713	Pvit_10261	scf000012	44	15	+	5681452	5694106	0.98	0.97	86.63	L1--	KRR1	KRR1
Ggal_ENSGALP00000016623	chr1	363	-	39814902	39829841	NA	NA	NA	NA	NA	NA	NA	NA	NA	NA	NA	E1BZS2_CHICK	-
Ggal_ENSGALP00000037679	chr1	364	-	39902945	39904441	Pvit_18205	scf000206	2	30	+	50262	54039	1	0.71	38.81	L2	BBS10	BBS10
Ggal_ENSGALP00000016641	chr1	365	-	39908866	39949842	Pvit_10257	scf000012	40	19	+	5352944	5400114	0.96	0.95	84.63	L1--	F1N9F3_CHICK	OSBPL8
Ggal_ENSGALP00000016655	chr1	366	+	40057291	40102979	Pvit_10254	scf000012	37	22	-	5207468	5273583	1	0.97	96.39	L1++	ZDHHC17	ZDHHC17
Ggal_ENSGALP00000016664	chr1	367	-	40109699	40114261	Pvit_10253	scf000012	36	23	+	5189448	5202835	1	1	94.85	L1++	CSRP2_CHICK	CSRP2
Ggal_ENSGALP00000016680	chr1	368	-	40167666	40181552	Pvit_10252	scf000012	35	24	+	5073104	5102905	1	0.81	59.64	L1++	E1C985_CHICK	E2F7
Ggal_ENSGALP00000016759	chr1	369	+	40623691	40799658	Pvit_10251	scf000012	34	25	-	4372614	4604679	1	1	87.12	L1++	NAV3	NAV3
Ggal_ENSGALP00000016781	chr1	370	+	41213879	41333020	Pvit_10250	scf000012	33	26	-	3762603	3895754	1	1	93.88	L1++	SYT1_CHICK	SYT1
Ggal_ENSGALP00000016782	chr1	371	-	41364400	41431999	Pvit_10249	scf000012	32	27	+	3637618	3711364	1	0.94	69.75	L1++	PAWR	PAWR
Ggal_ENSGALP00000016789	chr1	372	-	41442431	41565136	Pvit_10248	scf000012	31	28	+	3522806	3615612	0.92	1	83.12	L1++	Q5ZIZ1_CHICK	PPP1R12A
Ggal_ENSGALP00000016800	chr1	373	+	41630324	41633132	Pvit_10247	scf000012	30	29	-	3406011	3409730	0.85	1	99.32	L1++	F1NBU1_CHICK	RPS16
Ggal_ENSGALP00000017072	chr1	374	+	41646032	41733257	Pvit_10246	scf000012	29	30	-	3292775	3392519	1	1	66.1	L1++	OTOGL	OTOGL
Ggal_ENSGALP00000017718	chr1	375	+	41743433	41744454	NA	NA	NA	NA	NA	NA	NA	NA	NA	NA	NA	-	-
Ggal_ENSGALP00000017773	chr1	376	+	41764543	41864598	Pvit_10245	scf000012	28	31	-	3139702	3253351	1	1	70.68	L1++	PTPRQ	PTPRQ
Ggal_ENSGALP00000030023	chr1	377	+	41882395	41883856	Pvit_10244	scf000012	27	32	-	3108120	3110348	1	1	72.09	L1++	F1P5N2_CHICK	MYF6
Ggal_ENSGALP00000030022	chr1	378	+	41887474	41888691	Pvit_10243	scf000012	26	33	-	3088327	3095497	0.9	0.92	58.27	L1++	F1NSL5_CHICK	MYF5
Ggal_ENSGALP00000017782	chr1	379	-	41914976	41943452	Pvit_10242	scf000012	25	34	+	3039296	3068285	0.9	0.89	97.27	L1+	LIN7A	LIN7A
Ggal_ENSGALP00000037608	chr1	380	+	42005055	42082765	Pvit_10240	scf000012	23	36	-	2947575	2990700	0.64	1	80.72	L2	ACSS3	ACSS3
Ggal_ENSGALP00000017813	chr1	381	-	42090473	42224220	Pvit_07525	scf000020	52	1	+	6383048	6696749	0.98	0.92	94.64	L1++	PPFIA2	PPFIA2
Ggal_ENSGALP00000017817	chr1	382	-	42579397	42583557	Pvit_07524	scf000020	51	2	+	6221909	6233642	0.94	0.47	50.49	L1++	CCDC59	CCDC59
Ggal_ENSGALP00000017822	chr1	383	+	42584320	42640918	Pvit_07523	scf000020	50	3	-	6167930	6222447	0.97	0.96	65.38	L1++	C12orf26	C12orf26
Ggal_ENSGALP00000017858	chr1	384	+	42807914	42946484	Pvit_07522	scf000020	49	4	-	5893212	6007946	1	0.99	88.82	L1+	TMTC2	TMTC2
Ggal_ENSGALP00000017881	chr1	385	-	43502527	43526430	Pvit_07520	scf000020	47	6	+	5028433	5059147	1	0.99	89.52	L1--	E1BS25_CHICK	SLC6A15
Ggal_ENSGALP00000037586	chr1	386	+	43613201	43619980	Pvit_07519	scf000020	46	7	-	4826344	4949262	0.95	0.22	43.37	L1--	LRRIQ1	LRRIQ1
Ggal_ENSGALP00000030020	chr1	387	+	43683296	43683613	NA	NA	NA	NA	NA	NA	NA	NA	NA	NA	NA	-	-
Ggal_ENSGALP00000018154	chr1	388	+	43729303	43748954	Pvit_07518	scf000020	45	8	-	4747579	4790226	0.93	1	87.63	L1--	F1NC94_CHICK	ALX1
Ggal_ENSGALP00000018158	chr1	389	-	43996457	43998243	NA	NA	NA	NA	NA	NA	NA	NA	NA	NA	NA	RASSF9	-
Ggal_ENSGALP00000018162	chr1	390	+	44042623	44054627	Pvit_07517	scf000020	44	9	-	4367196	4368113	0.68	1	69.91	L1--	NTS	NTS
Ggal_ENSGALP00000018166	chr1	391	-	44087442	44095250	Pvit_07516	scf000020	43	10	+	4328269	4332903	0.89	0.99	90.16	L1--	MGAT4C	MGAT4C
Ggal_ENSGALP00000018171	chr1	392	-	44654882	44665085	Pvit_07514	scf000020	41	12	+	3481152	3496304	0.95	0.95	46.76	L1++	C12orf50	C12orf50
Ggal_ENSGALP00000018186	chr1	393	+	44668644	44674614	Pvit_07513	scf000020	40	13	-	3465930	3477989	1	0.98	72.84	L1++	C12orf29	C12orf29
Ggal_ENSGALP00000018199	chr1	394	-	44675998	44724398	Pvit_07512	scf000020	39	14	+	3397202	3468579	1	1	72.18	L1++	CEP290	CEP290
Ggal_ENSGALP00000018235	chr1	395	+	44738200	44763474	Pvit_07511	scf000020	38	15	-	3348111	3397140	1	1	87.2	L1+	TMTC3	TMTC3
Ggal_ENSGALP00000018246	chr1	396	-	44857079	44909152	Pvit_07510	scf000020	37	16	+	3226062	3252712	0.79	1	61.23	L1+	SCF_CHICK	SCF_CHICK
Ggal_ENSGALP00000037562	chr1	397	-	45171303	45174916	Pvit_07508	scf000020	35	18	+	2859148	2866389	1	1	92.99	L1++	E1BQ65_CHICK	E1BQ65_CHICK
Ggal_ENSGALP00000018266	chr1	398	-	45211992	45253966	Pvit_07507	scf000020	34	19	+	2792207	2827800	1	1	65.5	L1++	WDR51B	POC1B
Ggal_ENSGALP00000018350	chr1	399	-	45276541	45305806	Pvit_07506	scf000020	33	20	+	2727140	2774709	1	1	91.18	L1++	F1NX46_CHICK	ATP2B1
Ggal_ENSGALP00000018368	chr1	400	-	45806534	45826372	Pvit_07505	scf000020	32	21	+	2264218	2274174	0.82	1	78.38	L1+	EPYC_CHICK	EPYC
Ggal_ENSGALP00000018369	chr1	401	-	45852351	45858063	Pvit_07504	scf000020	31	22	+	2200144	2211535	0.97	0.98	38.29	L1	KERA_CHICK	LUM
Ggal_ENSGALP00000018370	chr1	402	-	45869739	45877731	NA	NA	NA	NA	NA	NA	NA	NA	NA	NA	NA	LUM_CHICK	-
Ggal_ENSGALP00000037543	chr1	403	+	45885781	45898072	NA	NA	NA	NA	NA	NA	NA	NA	NA	NA	NA	-	-
Ggal_ENSGALP00000018373	chr1	404	-	45902080	45938642	Pvit_07503	scf000020	30	23	+	2150199	2185780	1	1	73.96	L1+	DCN	DCN
Ggal_ENSGALP00000018378	chr1	405	-	46283541	46285044	Pvit_07502	scf000020	29	24	+	1760363	1763889	1	1	80.79	L1+	BTG1_CHICK	BTG1
Ggal_ENSGALP00000030008	chr1	406	+	46285540	46288540	NA	NA	NA	NA	NA	NA	NA	NA	NA	NA	NA	-	-
Ggal_ENSGALP00000018379	chr1	407	+	46483934	46501964	Pvit_07499	scf000020	26	27	-	1533027	1550352	1	1	65.26	L1++	PLEKHG7	PLEKHG7
Ggal_ENSGALP00000018382	chr1	408	-	46510216	46575940	Pvit_07498	scf000020	25	28	+	1463232	1532750	0.97	0.98	78.91	L1++	EEA1	EEA1
Ggal_ENSGALP00000018391	chr1	409	+	46704046	46724298	Pvit_07497	scf000020	24	29	-	1303845	1324812	0.99	1	90.58	L1++	NUDT4	NUDT4
Ggal_ENSGALP00000018399	chr1	410	-	46732463	46734510	Pvit_07496	scf000020	23	30	+	1271357	1296466	0.94	0.91	99.3	L1++	F1NFT6_CHICK	UBE2N
Ggal_ENSGALP00000018400	chr1	411	+	46764021	46767522	Pvit_07495	scf000020	22	31	-	1256512	1271070	0.92	0.88	64.71	L1++	-	MRPL42
Ggal_ENSGALP00000018403	chr1	412	+	46783670	46784290	Pvit_07494	scf000020	21	32	-	1237853	1241705	0.83	0.83	75.86	L1++	Q8AYA6_CHICK	SOCS2
Ggal_ENSGALP00000018406	chr1	413	+	46797944	46868374	Pvit_07493	scf000020	20	33	-	1183286	1222865	1	0.97	65.33	L1++	Q5F3I3_CHICK	Q5F3I3_CHICK
Ggal_ENSGALP00000018429	chr1	414	+	46958165	47025036	Pvit_07492	scf000020	19	34	-	1065694	1134401	1	0.95	52.88	L1++	PLXNC1	PLXNC1
Ggal_ENSGALP00000030003	chr1	415	-	47028959	47048002	Pvit_07491	scf000020	18	35	+	1040770	1069286	0.96	0.96	68.64	L1++	CCDC41	CCDC41
Ggal_ENSGALP00000018449	chr1	416	-	47060669	47065052	Pvit_07490	scf000020	17	36	+	1023131	1034887	0.98	1	87.89	L1+	TMCC3	TMCC3
Ggal_ENSGALP00000018452	chr1	417	+	47138108	47139172	Pvit_14379	scf000045	22	13	-	1309850	1336724	0.86	0.99	79.08	L2	SNAPC3	SNAPC3
Ggal_ENSGALP00000018456	chr1	418	-	47205699	47213061	Pvit_07489	scf000020	16	37	+	892766	902405	0.98	1	79.45	L1++	NDUFA12	NDUFA12
Ggal_ENSGALP00000030001	chr1	419	-	47221504	47252874	Pvit_07488	scf000020	15	38	+	854863	892285	1	1	89.86	L1++	E1BZA2_CHICK	E1BZA2_CHICK
Ggal_ENSGALP00000018485	chr1	420	-	47272382	47328339	Pvit_07487	scf000020	14	39	+	803729	849905	1	1	63.96	L1++	FGD6	FGD6
Ggal_ENSGALP00000018506	chr1	421	+	47350866	47383798	Pvit_07486	scf000020	13	40	-	743351	786973	0.96	0.96	68.19	L1+	VEZT	VEZT
Ggal_ENSGALP00000037516	chr1	422	-	47383642	47383995	NA	NA	NA	NA	NA	NA	NA	NA	NA	NA	NA	-	-
Ggal_ENSGALP00000018537	chr1	423	+	47433993	47448276	Pvit_07485	scf000020	12	41	-	681331	706048	1	1	91.04	L1++	F1P4G0_CHICK	METAP2
Ggal_ENSGALP00000018572	chr1	424	-	47453328	47464703	Pvit_07484	scf000020	11	42	+	669676	690921	0.96	0.96	83.99	L1++	F1P4C5_CHICK	USP44
Ggal_ENSGALP00000018590	chr1	425	-	47497330	47531400	Pvit_07483	scf000020	10	43	+	598486	649021	1	0.99	72.94	L1++	NTN4	NTN4
Ggal_ENSGALP00000018594	chr1	426	+	47575083	47576129	Pvit_07482	scf000020	9	44	-	546758	549041	1	0.83	100	L1+	SNRPF	SNRPF
Ggal_ENSGALP00000018600	chr1	427	+	47579798	47587505	Pvit_07480	scf000020	7	46	-	509073	521970	0.96	0.99	82.39	L1++	AMDHD1	AMDHD1
Ggal_ENSGALP00000018608	chr1	428	-	47590139	47602065	Pvit_07479	scf000020	6	47	+	488639	506592	0.99	1	89.94	L1++	F1P294_CHICK	HAL
Ggal_ENSGALP00000018616	chr1	429	-	47605547	47619772	Pvit_07478	scf000020	5	48	+	455104	482164	0.99	0.98	80.36	L1++	LTA4H	LTA4H
Ggal_ENSGALP00000018626	chr1	430	+	47678072	47693568	Pvit_07477	scf000020	4	49	-	370577	400913	0.92	0.97	89.87	L1++	Q5ZMM7_CHICK	Q5ZMM7_CHICK
Ggal_ENSGALP00000018656	chr1	431	-	47704225	47756325	Pvit_07476	scf000020	3	50	+	301037	369651	0.99	1	98.47	L1++	CDK17	CDK17
Ggal_ENSGALP00000018662	chr1	432	+	47817159	47845183	Pvit_07475	scf000020	2	51	-	119482	247820	1	0.21	53.57	L1++	-	C12orf63
Ggal_ENSGALP00000018677	chr1	433	+	47877844	47889614	NA	NA	NA	NA	NA	NA	NA	NA	NA	NA	NA	C12orf55	-
Ggal_ENSGALP00000018678	chr1	434	+	47914667	47921253	NA	NA	NA	NA	NA	NA	NA	NA	NA	NA	NA	-	-
Ggal_ENSGALP00000018693	chr1	435	+	47927423	47949363	Pvit_07474	scf000020	1	52	-	70196	107314	1	1	67.8	L1+	NEDD1	NEDD1
Ggal_ENSGALP00000029996	chr1	436	-	48431564	48437221	NA	NA	NA	NA	NA	NA	NA	NA	NA	NA	NA	-	-
Ggal_ENSGALP00000037462	chr1	437	+	48528732	48549227	Pvit_17994	scf000348	2	12	+	675373	685830	0.8	0.97	64.82	L1+	Q5ZKG7_CHICK	TMPO
Ggal_ENSGALP00000037457	chr1	438	-	48554860	48555369	NA	NA	NA	NA	NA	NA	NA	NA	NA	NA	NA	-	-
Ggal_ENSGALP00000018751	chr1	439	+	48555310	48562829	Pvit_17995	scf000348	3	11	+	691760	703880	1	1	88.09	L1++	E1BR89_CHICK	SLC25A3
Ggal_ENSGALP00000018755	chr1	440	-	48568974	48577268	Pvit_17996	scf000348	4	10	-	707970	716072	0.62	0.58	27.63	L1++	IKBIP	IKBIP
Ggal_ENSGALP00000037436	chr1	441	+	48578662	48604009	Pvit_17997	scf000348	5	9	+	716190	780606	1	1	70.01	L1++	APAF1	APAF1
Ggal_ENSGALP00000018791	chr1	442	-	48771157	48986752	Pvit_17999	scf000348	7	7	-	990625	1222689	1	0.89	77.8	L1++	ANKS1B	ANKS1B
Ggal_ENSGALP00000018826	chr1	443	-	49048487	49101742	Pvit_18000	scf000348	8	6	-	1246482	1299609	1	1	72.92	L1++	UHRF1BP1L	UHRF1BP1L
Ggal_ENSGALP00000018828	chr1	444	+	49106224	49114942	Pvit_18001	scf000348	9	5	+	1308652	1320473	1	1	97.47	L1++	ARP6_CHICK	ARP6_CHICK
Ggal_ENSGALP00000018847	chr1	445	+	49120770	49145999	Pvit_18002	scf000348	10	4	+	1340513	1370248	1	1	84.01	L1++	SCYL2	SCYL2
Ggal_ENSGALP00000018888	chr1	446	+	49156857	49182451	Pvit_18003	scf000348	11	3	+	1385768	1408857	0.94	1	90.43	L1++	SLC17A8	SLC17A8
Ggal_ENSGALP00000018906	chr1	447	+	49207026	49239401	Pvit_18004	scf000348	12	2	+	1437868	1465786	0.94	1	81.39	L1++	E1C212_CHICK	NR1H4
Ggal_ENSGALP00000018916	chr1	448	+	49244584	49254695	Pvit_18005	scf000348	13	1	+	1478962	1497620	0.98	0.47	84.82	L1+	GAS2L3	GAS2L3
Ggal_ENSGALP00000018946	chr1	449	+	49365611	49474226	Pvit_13175	scf000688	10	1	-	449708	536471	0.96	1	90.7	L2	ANO4	ANO4
Ggal_ENSGALP00000037400	chr1	450	+	49393166	49394635	NA	NA	NA	NA	NA	NA	NA	NA	NA	NA	NA	-	-
Ggal_ENSGALP00000018978	chr1	451	-	49483605	49506053	Pvit_13173	scf000688	8	3	+	367052	399508	0.99	0.99	79.02	L1++	F1P5L0_CHICK	SLC5A8
Ggal_ENSGALP00000019005	chr1	452	+	49518195	49578989	Pvit_13172	scf000688	7	4	-	272337	357553	1	1	72.36	L1++	UTP20	UTP20
Ggal_ENSGALP00000019017	chr1	453	-	49580021	49584580	Pvit_13171	scf000688	6	5	+	268688	274235	1	0.99	98.34	L1++	E1BVB0_CHICK	ARL1
Ggal_ENSGALP00000019040	chr1	454	-	49586314	49631827	Pvit_13170	scf000688	5	6	+	211139	261760	1	1	87.75	L1+	NUP205	NUP205
Ggal_ENSGALP00000037377	chr1	455	+	49676092	49717590	Pvit_13168	scf000688	3	8	-	107449	171583	1	1	94.12	L1++	Q5ZJC9_CHICK	CNOT4
Ggal_ENSGALP00000019122	chr1	456	+	49738246	49758297	Pvit_13167	scf000688	2	9	-	31883	57658	0.93	1	78.03	L1++	-	zgc:110789
Ggal_ENSGALP00000019129	chr1	457	-	49763397	49777442	Pvit_13166	scf000688	1	10	+	861	28072	1	0.99	53.55	L1++	STRA8	STRA8
Ggal_ENSGALP00000019133	chr1	458	+	49778968	49793410	Pvit_03429	scf001027	9	1	-	217244	245017	1	1	81.55	L2	WDR91	WDR91
Ggal_ENSGALP00000019135	chr1	459	-	49797755	49798734	Pvit_03427	scf001027	7	3	+	201437	207665	0.71	0.27	43.66	L1+	TMEM140	TMEM140
Ggal_ENSGALP00000019136	chr1	460	-	49813610	49824346	Pvit_03426	scf001027	6	4	+	150216	191830	0.94	0.51	58.66	L1+	AGBL3	AGBL3
Ggal_ENSGALP00000037346	chr1	461	-	49844325	49845875	Pvit_03425	scf001027	5	5	+	131556	137928	0.47	0.63	72.73	L1+	PDE6H	PDE6H
Ggal_ENSGALP00000029993	chr1	462	+	49865021	49870195	Pvit_03424	scf001027	4	6	-	90623	99909	0.99	1	88.5	L1++	ARHGDIB	ARHGDIB
Ggal_ENSGALP00000019148	chr1	463	+	49871588	49889718	Pvit_03423	scf001027	3	7	-	62666	81499	0.88	1	54.98	L1++	ERP27	ERP27
Ggal_ENSGALP00000019149	chr1	464	+	49907129	49909627	Pvit_03422	scf001027	2	8	-	29324	41580	1	1	60	L1++	MGP_CHICK	MGP
Ggal_ENSGALP00000040552	chr1	465	+	49915335	49918758	Pvit_03421	scf001027	1	9	-	9248	11905	0.65	1	54.55	L1+	-	bglap
Ggal_ENSGALP00000019151	chr1	466	+	49922824	49923477	NA	NA	NA	NA	NA	NA	NA	NA	NA	NA	NA	ART4	-
Ggal_ENSGALP00000037332	chr1	467	-	49925033	49925687	Pvit_07583	scf002738	1	1	-	3107	3898	1	0.37	56.12	L2	-	C12orf60
Ggal_ENSGALP00000019152	chr1	468	+	49928520	49929550	Pvit_18567	scf000091	1	68	+	5721	6431	0.99	0.97	59.83	L1--	C12orf69	C12orf69
Ggal_ENSGALP00000019161	chr1	469	+	49933210	49941261	Pvit_18568	scf000091	2	67	+	15594	36011	0.71	0.6	85.17	L1--	WBP11	WBP11
Ggal_ENSGALP00000019162	chr1	470	+	49943674	49944060	NA	NA	NA	NA	NA	NA	NA	NA	NA	NA	NA	H2A4_CHICK	-
Ggal_ENSGALP00000019163	chr1	471	+	49946004	49946657	Pvit_10885	scf013999	1	1	-	277	951	0.43	0.42	84.95	L2	F1NPJ2_CHICK	HIST1H1D
Ggal_ENSGALP00000037323	chr1	472	-	49947774	49948151	NA	NA	NA	NA	NA	NA	NA	NA	NA	NA	NA	H2B1_CHICK	-
Ggal_ENSGALP00000037319	chr1	473	+	49951470	49951778	Pvit_02653	scf000548	20	25	-	307634	307945	1	1	100	L2	H4_CHICK	zgc:165555
Ggal_ENSGALP00000037317	chr1	474	-	49952777	49953184	Pvit_02660	scf000548	27	18	+	358799	359212	1	0.99	100	L2	H32_CHICK	hist2h3ca1
Ggal_ENSGALP00000019190	chr1	475	-	49962753	49963139	Pvit_05850	scf000021	66	32	-	5065590	5065979	1	1	98.45	L1--	H2A4_CHICK	HIST2H2AC
Ggal_ENSGALP00000019169	chr1	476	+	49963488	49963865	NA	NA	NA	NA	NA	NA	NA	NA	NA	NA	NA	H2B8_CHICK	-
Ggal_ENSGALP00000037310	chr1	477	+	49965080	49965487	NA	NA	NA	NA	NA	NA	NA	NA	NA	NA	NA	H32_CHICK	-
Ggal_ENSGALP00000037309	chr1	478	+	49971396	49971704	NA	NA	NA	NA	NA	NA	NA	NA	NA	NA	NA	H4_CHICK	-
Ggal_ENSGALP00000037307	chr1	479	-	49971408	49971722	Pvit_14914	scf000604	17	14	+	472120	472419	0.95	1	64	L2	-	-
Ggal_ENSGALP00000037305	chr1	480	-	49975828	49976214	NA	NA	NA	NA	NA	NA	NA	NA	NA	NA	NA	H2AJ_CHICK	-
Ggal_ENSGALP00000037300	chr1	481	+	49976548	49976925	NA	NA	NA	NA	NA	NA	NA	NA	NA	NA	NA	H2B1_CHICK	-
Ggal_ENSGALP00000037297	chr1	482	-	49978062	49978142	NA	NA	NA	NA	NA	NA	NA	NA	NA	NA	NA	-	-
Ggal_ENSGALP00000019175	chr1	483	-	49978240	49978899	NA	NA	NA	NA	NA	NA	NA	NA	NA	NA	NA	H110_CHICK	-
Ggal_ENSGALP00000037296	chr1	484	+	49990544	49990852	NA	NA	NA	NA	NA	NA	NA	NA	NA	NA	NA	H4_CHICK	-
Ggal_ENSGALP00000037294	chr1	485	+	49992147	49992554	NA	NA	NA	NA	NA	NA	NA	NA	NA	NA	NA	H32_CHICK	-
Ggal_ENSGALP00000037293	chr1	486	-	49995732	49996139	NA	NA	NA	NA	NA	NA	NA	NA	NA	NA	NA	H32_CHICK	-
Ggal_ENSGALP00000037291	chr1	487	-	49997880	49998188	NA	NA	NA	NA	NA	NA	NA	NA	NA	NA	NA	H4_CHICK	-
Ggal_ENSGALP00000037289	chr1	488	+	50010649	50010957	NA	NA	NA	NA	NA	NA	NA	NA	NA	NA	NA	H4_CHICK	-
Ggal_ENSGALP00000037287	chr1	489	-	50012004	50012390	NA	NA	NA	NA	NA	NA	NA	NA	NA	NA	NA	H2A4_CHICK	-
Ggal_ENSGALP00000031319	chr1	490	-	50013222	50013629	NA	NA	NA	NA	NA	NA	NA	NA	NA	NA	NA	H32_CHICK	-
Ggal_ENSGALP00000037284	chr1	491	+	50014826	50015212	NA	NA	NA	NA	NA	NA	NA	NA	NA	NA	NA	H2A4_CHICK	-
Ggal_ENSGALP00000037280	chr1	492	-	50016242	50016550	NA	NA	NA	NA	NA	NA	NA	NA	NA	NA	NA	H4_CHICK	-
Ggal_ENSGALP00000019193	chr1	493	+	50026207	50026863	NA	NA	NA	NA	NA	NA	NA	NA	NA	NA	NA	H101_CHICK	-
Ggal_ENSGALP00000019194	chr1	494	+	50027275	50027592	NA	NA	NA	NA	NA	NA	NA	NA	NA	NA	NA	-	-
Ggal_ENSGALP00000019195	chr1	495	-	50027879	50028265	NA	NA	NA	NA	NA	NA	NA	NA	NA	NA	NA	H2A4_CHICK	-
Ggal_ENSGALP00000019201	chr1	496	+	50028609	50028986	NA	NA	NA	NA	NA	NA	NA	NA	NA	NA	NA	H2B1_CHICK	-
Ggal_ENSGALP00000037271	chr1	497	-	50034136	50034522	NA	NA	NA	NA	NA	NA	NA	NA	NA	NA	NA	H2A4_CHICK	-
Ggal_ENSGALP00000019164	chr1	498	+	50034873	50035250	Pvit_02658	scf000548	25	20	-	355048	355428	1	1	98.41	L2	H2B1_CHICK	H2B1_CHICK
Ggal_ENSGALP00000037266	chr1	499	+	50042960	50043634	NA	NA	NA	NA	NA	NA	NA	NA	NA	NA	NA	H11L_CHICK	-
Ggal_ENSGALP00000037264	chr1	500	-	50044295	50044681	NA	NA	NA	NA	NA	NA	NA	NA	NA	NA	NA	H2A4_CHICK	-
Ggal_ENSGALP00000037260	chr1	501	+	50045032	50045409	Pvit_05851	scf000021	67	31	+	5066416	5066796	1	1	99.21	L1--	H2B5_CHICK	H2B5_CHICK
Ggal_ENSGALP00000037256	chr1	502	-	50048733	50049110	NA	NA	NA	NA	NA	NA	NA	NA	NA	NA	NA	H2B1_CHICK	-
Ggal_ENSGALP00000019205	chr1	503	-	50050560	50051216	NA	NA	NA	NA	NA	NA	NA	NA	NA	NA	NA	F1NME1_CHICK	-
Ggal_ENSGALP00000019206	chr1	504	+	50066359	50067036	Pvit_18574	scf000091	8	61	+	114577	120147	0.99	0.95	68.16	L1++	APOLD1	APOLD1
Ggal_ENSGALP00000019220	chr1	505	+	50074608	50082620	Pvit_18575	scf000091	9	60	+	123126	136009	0.93	1	92.92	L1++	Q5ZLB0_CHICK	DDX47
Ggal_ENSGALP00000019223	chr1	506	+	50100860	50103602	Pvit_18576	scf000091	10	59	+	173710	179043	0.97	0.99	57.18	L1++	-	GPRC5A
Ggal_ENSGALP00000019231	chr1	507	-	50120220	50125065	Pvit_18578	scf000091	12	57	-	226906	238678	1	0.61	77.25	L1++	HEBP1	HEBP1
Ggal_ENSGALP00000019232	chr1	508	-	50128364	50129715	Pvit_18579	scf000091	13	56	-	241098	252331	0.77	1	57.26	L1++	-	si:ch211-243a20.3
Ggal_ENSGALP00000019233	chr1	509	+	50140017	50160324	Pvit_18580	scf000091	14	55	+	287287	319458	1	1	73.56	L1++	KIAA1467	KIAA1467
Ggal_ENSGALP00000019237	chr1	510	-	50163245	50170524	Pvit_18581	scf000091	15	54	-	319949	331452	0.99	1	66.58	L1++	GSG1	GSG1
Ggal_ENSGALP00000029983	chr1	511	+	50216859	50218972	Pvit_18582	scf000091	16	53	+	419300	431773	1	1	66.27	L1++	EMP1	EMP1
Ggal_ENSGALP00000019247	chr1	512	-	50347700	50466576	Pvit_18583	scf000091	17	52	-	706079	976099	1	0.91	93.72	L1++	GRIN2B	GRIN2B
Ggal_ENSGALP00000019263	chr1	513	+	50727465	50781325	Pvit_18584	scf000091	18	51	+	1270953	1382954	1	1	63.16	L1+	ATF7IP	ATF7IP
Ggal_ENSGALP00000019276	chr1	514	-	50788786	50817207	Pvit_18586	scf000091	20	49	-	1397875	1432029	0.99	0.81	76.88	L1++	PLBD1	PLBD1
Ggal_ENSGALP00000019294	chr1	515	-	50828359	50873374	Pvit_18587	scf000091	21	48	-	1443094	1505705	0.93	1	75.02	L1++	E1BZE2_CHICK	E1BZE2_CHICK
Ggal_ENSGALP00000019304	chr1	516	+	50885643	50930508	Pvit_18588	scf000091	22	47	+	1518783	1557843	1	1	89.71	L1++	TTC26	TTC26
Ggal_ENSGALP00000019313	chr1	517	+	50942844	50990903	Pvit_18589	scf000091	23	46	+	1561976	1618388	0.96	0.91	80.96	L1+	UBN2	UBN2
Ggal_ENSGALP00000019317	chr1	518	+	51000970	51001382	Pvit_18590	scf000091	24	45	+	1623764	1679133	0.81	0.19	74.44	L1+	C7orf55	LUC7L2
Ggal_ENSGALP00000019318	chr1	519	+	51011943	51034125	NA	NA	NA	NA	NA	NA	NA	NA	NA	NA	NA	Q5ZLW7_CHICK	-
Ggal_ENSGALP00000019321	chr1	520	-	51039516	51043445	NA	NA	NA	NA	NA	NA	NA	NA	NA	NA	NA	Q5QRU6_CHICK	-
Ggal_ENSGALP00000029980	chr1	521	+	51054143	51062102	NA	NA	NA	NA	NA	NA	NA	NA	NA	NA	NA	-	-
Ggal_ENSGALP00000019330	chr1	522	+	51064532	51076564	Pvit_18591	scf000091	25	44	+	1684540	1701834	1	0.89	85.78	L1++	Q5F4B6_CHICK	POLDIP3
Ggal_ENSGALP00000019333	chr1	523	+	51082331	51085411	Pvit_18592	scf000091	26	43	+	1706759	1719491	0.96	0.83	67.18	L1++	RRP7A	RRP7A
Ggal_ENSGALP00000019335	chr1	524	-	51087269	51093842	Pvit_18593	scf000091	27	42	-	1719371	1740921	0.98	1	54.89	L1++	SERHL2	SERHL2
Ggal_ENSGALP00000037214	chr1	525	+	51118802	51119194	Pvit_18594	scf000091	28	41	+	1768836	1769186	0.89	1	70.94	L1+	F5BIL7_CHICK	SOCS1
Ggal_ENSGALP00000029978	chr1	526	-	51125440	51127459	NA	NA	NA	NA	NA	NA	NA	NA	NA	NA	NA	-	-
Ggal_ENSGALP00000019340	chr1	527	+	51136104	51147351	Pvit_18595	scf000091	29	40	+	1778358	1796356	0.97	0.69	34.46	L1+	NFAM1	NFAM1
Ggal_ENSGALP00000019357	chr1	528	+	51231041	51268915	Pvit_18596	scf000091	30	39	+	1967399	1973062	0.96	1	78.85	L1+	TCF20	TCF20
Ggal_ENSGALP00000019386	chr1	529	+	51291940	51299818	NA	NA	NA	NA	NA	NA	NA	NA	NA	NA	NA	F1NJG4_CHICK	-
Ggal_ENSGALP00000019389	chr1	530	+	51302364	51303786	Pvit_18597	scf000091	31	38	+	2045282	2052545	0.88	0.89	85.22	L1+	F1NJG3_CHICK	NDUFA6
Ggal_ENSGALP00000019392	chr1	531	-	51306016	51307126	Pvit_18598	scf000091	32	37	-	2053067	2056296	0.94	0.55	65.26	L1+	C22orf32	C22orf32
Ggal_ENSGALP00000019393	chr1	532	-	51310644	51311393	Pvit_18599	scf000091	33	36	-	2061908	2062317	0.55	1	83.94	L1	FAM109B	FAM109B
Ggal_ENSGALP00000019396	chr1	533	+	51312627	51315692	Pvit_18600	scf000091	34	35	+	2070005	2083185	0.97	0.9	79.34	L1++	NAGA	NAGA
Ggal_ENSGALP00000037206	chr1	534	-	51319112	51325697	Pvit_18601	scf000091	35	34	-	2087940	2102592	1	1	61.25	L1++	WBP2NL	WBP2NL
Ggal_ENSGALP00000019412	chr1	535	-	51328256	51335124	Pvit_18602	scf000091	36	33	-	2107596	2129612	0.99	0.97	95.97	L1++	F1NFU6_CHICK	2003-09-01
Ggal_ENSGALP00000019414	chr1	536	+	51348432	51353114	Pvit_18603	scf000091	37	32	+	2179592	2190273	1	0.97	64.97	L1+	CENPM_CHICK	CENPM_CHICK
Ggal_ENSGALP00000029974	chr1	537	+	51363883	51365385	NA	NA	NA	NA	NA	NA	NA	NA	NA	NA	NA	TNFRSF13C	-
Ggal_ENSGALP00000019416	chr1	538	-	51370206	51385893	Pvit_18605	scf000091	39	30	-	2363998	2386900	0.98	0.82	86.5	L1++	SREBF2	SREBF2
Ggal_ENSGALP00000019418	chr1	539	-	51389704	51391389	Pvit_18606	scf000091	40	29	-	2402871	2425649	1	0.82	83.51	L1++	CCDC134	CCDC134
Ggal_ENSGALP00000019421	chr1	540	-	51394011	51431224	Pvit_18607	scf000091	41	28	-	2440698	2489823	0.85	1	59.91	L1++	MEI1	MEI1
Ggal_ENSGALP00000019435	chr1	541	+	51431282	51433031	Pvit_18608	scf000091	42	27	+	2493443	2497960	0.88	0.73	96.85	L1+	NHP2L1	NHP2L1
Ggal_ENSGALP00000037188	chr1	542	-	51432008	51432844	NA	NA	NA	NA	NA	NA	NA	NA	NA	NA	NA	-	-
Ggal_ENSGALP00000037185	chr1	543	-	51436241	51450747	Pvit_18609	scf000091	43	26	-	2499892	2519387	0.99	1	72.73	L1++	XRCC6	XRCC6
Ggal_ENSGALP00000019438	chr1	544	+	51451217	51461736	Pvit_18610	scf000091	44	25	+	2522001	2537005	1	1	81.66	L1++	PPPDE2	PPPDE2
Ggal_ENSGALP00000019456	chr1	545	+	51467064	51471081	Pvit_18611	scf000091	45	24	+	2555262	2569929	0.99	0.89	92.27	L1++	PMM1	PMM1
Ggal_ENSGALP00000037178	chr1	546	-	51474282	51474554	NA	NA	NA	NA	NA	NA	NA	NA	NA	NA	NA	-	-
Ggal_ENSGALP00000000063	chr1	547	-	51476454	51477251	Pvit_18612	scf000091	46	23	-	2571075	2583931	0.94	1	88.89	L1+	CSDC2	CSDC2
Ggal_ENSGALP00000019462	chr1	548	+	51484209	51489407	Pvit_13169	scf000688	4	7	-	203456	212559	1	0.79	91.39	L2	POLR3H	POLR3H
Ggal_ENSGALP00000019468	chr1	549	-	51491604	51512121	Pvit_18613	scf000091	47	22	-	2606558	2636879	1	1	90.66	L1++	Q5ZMW1_CHICK	Q5ZMW1_CHICK
Ggal_ENSGALP00000019471	chr1	550	+	51512448	51517820	Pvit_18614	scf000091	48	21	+	2638128	2653216	1	1	100	L1++	PHF5A	PHF5A
Ggal_ENSGALP00000037169	chr1	551	+	51526419	51527438	Pvit_18615	scf000091	49	20	+	2664984	2680474	1	1	89.02	L1++	Q5F453_CHICK	Q5F453_CHICK
Ggal_ENSGALP00000019477	chr1	552	-	51550070	51563756	Pvit_18616	scf000091	50	19	-	2723494	2742985	0.95	0.89	83.88	L1++	TEF_CHICK	TEF
Ggal_ENSGALP00000019488	chr1	553	-	51574931	51611692	Pvit_18617	scf000091	51	18	-	2770205	2840013	1	1	74.51	L1++	ZC3H7B	ZC3H7B
Ggal_ENSGALP00000019492	chr1	554	+	51623251	51638980	Pvit_18618	scf000091	52	17	+	2847150	2877028	0.98	0.98	84.85	L1++	Q5ZJD2_CHICK	Q5ZJD2_CHICK
Ggal_ENSGALP00000037154	chr1	555	+	51640327	51641357	NA	NA	NA	NA	NA	NA	NA	NA	NA	NA	NA	-	-
Ggal_ENSGALP00000019501	chr1	556	+	51641802	51643944	Pvit_18620	scf000091	54	15	+	2896336	2907560	0.97	0.58	54.88	L1++	CHADL	chadl
Ggal_ENSGALP00000019511	chr1	557	-	51645938	51659813	Pvit_18621	scf000091	55	14	-	2904747	2946843	0.99	0.95	73.3	L1++	L3MBTL2	L3MBTL2
Ggal_ENSGALP00000019537	chr1	558	-	51666571	51722986	Pvit_18622	scf000091	56	13	-	2955242	3031150	0.9	1	86.93	L1++	EP300	EP300
Ggal_ENSGALP00000037142	chr1	559	+	51667129	51667756	NA	NA	NA	NA	NA	NA	NA	NA	NA	NA	NA	-	-
Ggal_ENSGALP00000019539	chr1	560	-	51749343	51758908	Pvit_18624	scf000091	58	11	-	3120911	3136172	1	0.97	100	L1++	RBX1	RBX1
Ggal_ENSGALP00000019563	chr1	561	-	51778588	51793690	Pvit_18625	scf000091	59	10	-	3138856	3168144	0.98	0.98	83.7	L1++	F1NH26_CHICK	XPNPEP3
Ggal_ENSGALP00000019569	chr1	562	+	51794059	51812090	Pvit_18626	scf000091	60	9	+	3168311	3185896	1	1	85.91	L1++	ST13	ST13
Ggal_ENSGALP00000019576	chr1	563	+	51819110	51832744	Pvit_18627	scf000091	61	8	+	3188979	3217062	0.91	0.99	88.16	L1+	E1BSN0_CHICK	SLC25A17
Ggal_ENSGALP00000037125	chr1	564	-	51824217	51832993	NA	NA	NA	NA	NA	NA	NA	NA	NA	NA	NA	-	-
Ggal_ENSGALP00000019596	chr1	565	+	51917659	51945344	Pvit_18628	scf000091	62	7	+	3318195	3336121	1	1	73.35	L1+	MKL1	MKL1
Ggal_ENSGALP00000037121	chr1	566	-	51948512	51948808	NA	NA	NA	NA	NA	NA	NA	NA	NA	NA	NA	-	-
Ggal_ENSGALP00000019611	chr1	567	-	51949592	51968029	Pvit_18629	scf000091	63	6	-	3330733	3357492	1	1	93.36	L1++	SGSM3	SGSM3
Ggal_ENSGALP00000037110	chr1	568	-	51977414	51993086	Pvit_18630	scf000091	64	5	-	3370839	3392856	1	0.91	90.29	L1++	ADSL	ADSL
Ggal_ENSGALP00000019656	chr1	569	-	52006678	52081173	Pvit_18631	scf000091	65	4	-	3400465	3467170	0.98	0.98	81.05	L1++	TNRC6B	TNRC6B
Ggal_ENSGALP00000019664	chr1	570	-	52154253	52166415	Pvit_18633	scf000091	67	2	-	3605417	3625956	1	0.81	65.38	L1--	FAM83F	FAM83F
Ggal_ENSGALP00000019667	chr1	571	-	52188008	52203365	Pvit_18634	scf000091	68	1	-	3655817	3683703	0.99	0.99	56.8	L1--	GRAP2	GRAP2
Ggal_ENSGALP00000019769	chr1	572	-	52304379	52390537	Pvit_04692	scf000586	2	7	-	93770	273440	1	1	80.71	L1++	CACNA1I	CACNA1I
Ggal_ENSGALP00000037100	chr1	573	+	52487190	52492427	Pvit_04693	scf000586	3	6	+	517279	524504	0.64	0.63	61.11	L1++	RPS19BP1	RPS19BP1
Ggal_ENSGALP00000037099	chr1	574	-	52501137	52502749	Pvit_04694	scf000586	4	5	-	526202	531601	1	1	69.25	L1++	Q9W610_CHICK	ATF4
Ggal_ENSGALP00000037098	chr1	575	+	52501160	52501453	NA	NA	NA	NA	NA	NA	NA	NA	NA	NA	NA	-	-
Ggal_ENSGALP00000037097	chr1	576	+	52503261	52503872	NA	NA	NA	NA	NA	NA	NA	NA	NA	NA	NA	-	-
Ggal_ENSGALP00000019810	chr1	577	-	52519651	52524710	Pvit_04695	scf000586	5	4	-	537063	547275	1	1	87.07	L1+	SMCR7L	SMCR7L
Ggal_ENSGALP00000037089	chr1	578	-	52568199	52597909	Pvit_04697	scf000586	7	2	-	693428	738088	0.91	0.9	90.56	L1--	TAB1	TAB1
Ggal_ENSGALP00000019852	chr1	579	+	52605290	52610242	Pvit_04698	scf000586	8	1	+	761725	770056	1	1	96.27	L1--	F1NLW1_CHICK	RPL3
Ggal_ENSGALP00000037083	chr1	580	+	52640279	52650582	Pvit_08377	scf000088	75	1	-	3729317	3746890	0.84	1	61.97	L1--	F1NE37_CHICK	PDGFB
Ggal_ENSGALP00000037077	chr1	581	+	52670350	52682149	Pvit_08376	scf000088	74	2	-	3640410	3673430	0.99	0.99	76.83	L1--	CBX7	CBX7
Ggal_ENSGALP00000037076	chr1	582	+	52705666	52705999	NA	NA	NA	NA	NA	NA	NA	NA	NA	NA	NA	-	-
Ggal_ENSGALP00000019866	chr1	583	+	52712682	52718221	NA	NA	NA	NA	NA	NA	NA	NA	NA	NA	NA	CBX6	-
Ggal_ENSGALP00000019896	chr1	584	+	52723888	52726196	Pvit_08374	scf000088	72	4	-	3539523	3548647	1	0.68	99.06	L1--	DNAL4	DNAL4
Ggal_ENSGALP00000019900	chr1	585	+	52732704	52735360	Pvit_08373	scf000088	71	5	-	3507542	3527813	0.96	0.83	76.12	L1--	-	FAM20C
Ggal_ENSGALP00000019926	chr1	586	+	52742010	52742757	NA	NA	NA	NA	NA	NA	NA	NA	NA	NA	NA	-	-
[truncated: 14,737 more rows]
