# Supplementary material for: Anchoring genome sequence to chromosomes of the central bearded dragon (Pogona vitticeps) enables reconstruction of ancestral squamate macrochromosomes and identifies sequence content of the Z chromosome
Source: BMC Genomics. 2016 Jun 10;17:447. doi: 10.1186/s12864-016-2774-3 (PMC4902969; doi:10.1186/s12864-016-2774-3)
Supplement: Additional file 5: — Gene synteny between anole and dragon (XLSX 2485 kb) [file 12864_2016_2774_MOESM5_ESM.xlsx]

## Sheet: gene_synteny_between_Anolis_and
#Anolis gene ID	Anolis chromosome ID	Anolis gene order in chromosome	Anolis strand	Anolis start	Anolis end	Pogona gene ID	Pogona chromosome ID	Pogona gene order in chromosome	Pogona reverse gene order in chromosome	Pogona strand	Pogona start	Pogona end	Anolis alignRate	Pogona alignRate	identity	synteny information (L1: synteny / L2: reciprocal best hits)	Anolis gene name	Pogona gene name
Acar_ENSACAP00000008677	AAWZ02034579	1	-	7573	77277	Pvit_13999	scf000174	12	13	+	1212709	1268572	0.92	1	80.72	L2	-	SMCHD1
Acar_ENSACAP00000005526	AAWZ02034793	1	+	18913	64889	Pvit_07870	scf000261	23	61	-	642564	677597	1	1	97.57	L2	D2X2H8_ANOCA	D2X2H8_ANOCA
Acar_ENSACAP00000001732	AAWZ02034921	1	+	4101	24070	NA	NA	NA	NA	NA	NA	NA	NA	NA	NA	NA	-	-
Acar_ENSACAP00000013723	AAWZ02034995	1	-	17360	35599	NA	NA	NA	NA	NA	NA	NA	NA	NA	NA	NA	-	-
Acar_ENSACAP00000000971	AAWZ02034995	2	-	43711	49775	NA	NA	NA	NA	NA	NA	NA	NA	NA	NA	NA	-	-
Acar_ENSACAP00000006179	AAWZ02035000	1	-	12796	40133	Pvit_10954	scf000035	41	2	-	5262652	5313328	1	0.85	80.62	L2	SCLT1	SCLT1
Acar_ENSACAP00000006133	AAWZ02035000	2	+	53660	64857	Pvit_10955	scf000035	42	1	+	5313817	5323144	1	0.69	78.44	L2	C4orf33	C4orf33
Acar_ENSACAP00000018763	AAWZ02035066	1	-	1837	4864	NA	NA	NA	NA	NA	NA	NA	NA	NA	NA	NA	-	-
Acar_ENSACAP00000021314	AAWZ02035066	2	-	15638	21247	Pvit_11053	scf000280	45	1	-	1838372	1870371	0.99	0.11	73.57	L2	-	CNTRL
Acar_ENSACAP00000003033	AAWZ02035066	3	-	30842	42749	Pvit_12211	scf000531	1	51	-	4782	15677	0.83	1	75.93	L2	-	CNTRL
Acar_ENSACAP00000003046	AAWZ02035066	4	+	54944	62377	NA	NA	NA	NA	NA	NA	NA	NA	NA	NA	NA	-	-
Acar_ENSACAP00000007473	AAWZ02035082	1	-	3890	29741	Pvit_06813	scf000233	30	34	-	1373948	1401257	1	0.96	88.38	L2	KIFC3	KIFC3
Acar_ENSACAP00000010715	AAWZ02035238	1	-	29412	44997	NA	NA	NA	NA	NA	NA	NA	NA	NA	NA	NA	-	-
Acar_ENSACAP00000009659	AAWZ02035329	1	+	6247	25043	Pvit_14029	scf001044	3	7	-	119510	139978	0.99	0.95	91.69	L2	IDH2	IDH2
Acar_ENSACAP00000009699	AAWZ02035329	2	-	26057	29508	Pvit_14028	scf001044	2	8	+	114269	119616	1	1	74.52	L2	ZNF710	ZNF710
Acar_ENSACAP00000014112	AAWZ02035345	1	+	29263	45613	Pvit_08794	scf000149	25	45	-	1073698	1086975	0.98	1	98.44	L2	WNT6	WNT6
Acar_ENSACAP00000015185	AAWZ02035514	1	-	4517	15482	Pvit_19274	scf000007	77	71	+	6900590	6933236	0.89	0.3	78.71	L2	DIXDC1	DIXDC1
Acar_ENSACAP00000006360	AAWZ02035524	1	-	6936	7805	NA	NA	NA	NA	NA	NA	NA	NA	NA	NA	NA	-	-
Acar_ENSACAP00000007579	AAWZ02035537	1	+	8262	32757	Pvit_16545	scf000501	27	13	-	816646	838880	0.96	0.79	70.53	L2	GTF3C2	GTF3C2
Acar_ENSACAP00000007667	AAWZ02035537	2	-	33823	39725	Pvit_16544	scf000501	26	14	+	806842	816008	0.97	1	74.4	L2	SLC30A3	SLC30A3
Acar_ENSACAP00000001029	AAWZ02035589	1	-	1785	43051	NA	NA	NA	NA	NA	NA	NA	NA	NA	NA	NA	ABCB11	-
Acar_ENSACAP00000010752	AAWZ02035619	1	-	31956	33647	NA	NA	NA	NA	NA	NA	NA	NA	NA	NA	NA	-	-
Acar_ENSACAP00000019378	AAWZ02035620	1	-	32922	36352	NA	NA	NA	NA	NA	NA	NA	NA	NA	NA	NA	-	-
Acar_ENSACAP00000021301	AAWZ02035620	2	-	42274	42747	NA	NA	NA	NA	NA	NA	NA	NA	NA	NA	NA	-	-
Acar_ENSACAP00000008671	AAWZ02035675	1	+	9713	15540	NA	NA	NA	NA	NA	NA	NA	NA	NA	NA	NA	-	-
Acar_ENSACAP00000014218	AAWZ02035675	2	+	22704	32015	NA	NA	NA	NA	NA	NA	NA	NA	NA	NA	NA	-	-
Acar_ENSACAP00000019688	AAWZ02035693	1	-	7626	17744	NA	NA	NA	NA	NA	NA	NA	NA	NA	NA	NA	-	-
Acar_ENSACAP00000011694	AAWZ02035739	1	+	18461	19482	NA	NA	NA	NA	NA	NA	NA	NA	NA	NA	NA	-	-
Acar_ENSACAP00000020879	AAWZ02035752	1	-	24686	27124	NA	NA	NA	NA	NA	NA	NA	NA	NA	NA	NA	-	-
Acar_ENSACAP00000020990	AAWZ02035767	1	+	1768	10906	Pvit_02285	scf000454	15	1	+	1044008	1062765	1	0.56	99.21	L2	-	AGAP1
Acar_ENSACAP00000010614	AAWZ02035786	1	+	13349	16549	NA	NA	NA	NA	NA	NA	NA	NA	NA	NA	NA	-	-
Acar_ENSACAP00000012853	AAWZ02035786	2	-	16349	37887	Pvit_07102	scf001229	2	6	+	23337	43734	0.8	0.94	88.22	L2	LMF2	LMF2
Acar_ENSACAP00000003168	AAWZ02035788	1	-	22309	24853	NA	NA	NA	NA	NA	NA	NA	NA	NA	NA	NA	-	-
Acar_ENSACAP00000011122	AAWZ02035874	1	+	23277	25185	Pvit_18257	scf000855	8	5	+	243361	246147	0.92	0.61	77.08	L2	IL8	IL8
Acar_ENSACAP00000002830	AAWZ02035903	1	+	4155	4917	NA	NA	NA	NA	NA	NA	NA	NA	NA	NA	NA	KCNAB2	-
Acar_ENSACAP00000021374	AAWZ02035903	2	+	13826	16388	NA	NA	NA	NA	NA	NA	NA	NA	NA	NA	NA	-	-
Acar_ENSACAP00000018421	AAWZ02035903	3	+	21305	24775	NA	NA	NA	NA	NA	NA	NA	NA	NA	NA	NA	-	-
Acar_ENSACAP00000002677	AAWZ02035903	4	-	27379	35075	Pvit_11917	scf000263	30	5	-	1532982	1548957	0.99	0.76	83.33	L2	RNF207	RNF207
Acar_ENSACAP00000020195	AAWZ02035952	1	+	19737	21273	NA	NA	NA	NA	NA	NA	NA	NA	NA	NA	NA	-	-
Acar_ENSACAP00000008649	AAWZ02035960	1	+	18307	32521	NA	NA	NA	NA	NA	NA	NA	NA	NA	NA	NA	-	-
Acar_ENSACAP00000001357	AAWZ02035993	1	+	2264	26645	Pvit_15658	scf000498	4	8	-	90556	138030	0.99	0.46	91.48	L2	-	abca3
Acar_ENSACAP00000005026	AAWZ02035997	1	-	2113	30329	Pvit_13697	scf000121	81	6	+	3230314	3242619	0.78	1	90.17	L2	PPIP5K1	PPIP5K1
Acar_ENSACAP00000000297	AAWZ02036000	1	-	3899	26479	NA	NA	NA	NA	NA	NA	NA	NA	NA	NA	NA	-	-
Acar_ENSACAP00000001048	AAWZ02036001	1	-	1692	32948	NA	NA	NA	NA	NA	NA	NA	NA	NA	NA	NA	-	-
Acar_ENSACAP00000016122	AAWZ02036018	1	+	8064	9530	NA	NA	NA	NA	NA	NA	NA	NA	NA	NA	NA	-	-
Acar_ENSACAP00000007671	AAWZ02036029	1	+	262	5531	NA	NA	NA	NA	NA	NA	NA	NA	NA	NA	NA	ESRRA	-
Acar_ENSACAP00000020041	AAWZ02036029	2	-	11141	15658	Pvit_05736	scf000304	20	17	+	1200534	1203345	1	1	96.8	L2	TRMT112	TRMT112
Acar_ENSACAP00000006272	AAWZ02036029	3	+	20109	28278	Pvit_05735	scf000304	19	18	-	1187169	1199174	0.95	1	82.52	L2	PRDX5	PRDX5
Acar_ENSACAP00000007310	AAWZ02036043	1	+	5302	13825	Pvit_16997	scf000085	131	45	-	2968257	2979198	0.93	0.4	90.4	L2	RTN2	RTN2
Acar_ENSACAP00000007275	AAWZ02036043	2	-	28936	31999	NA	NA	NA	NA	NA	NA	NA	NA	NA	NA	NA	FOSB	-
Acar_ENSACAP00000015311	AAWZ02036089	1	-	2152	8699	Pvit_15799	scf000491	14	8	-	829906	840658	0.84	0.86	89.52	L1++	SLC45A1	SLC45A1
Acar_ENSACAP00000018671	AAWZ02036089	2	+	12403	16112	Pvit_15800	scf000491	15	7	+	843127	848346	0.88	0.85	79.63	L1++	-	cldn16
Acar_ENSACAP00000015330	AAWZ02036089	3	-	17907	22115	Pvit_15801	scf000491	16	6	-	850926	855343	1	1	77.83	L1++	-	CLDN16
Acar_ENSACAP00000015350	AAWZ02036089	4	-	29263	31237	Pvit_15802	scf000491	17	5	-	862206	871822	0.99	0.55	91.3	L1+	-	cldn19
Acar_ENSACAP00000009265	AAWZ02036108	1	-	13030	31117	NA	NA	NA	NA	NA	NA	NA	NA	NA	NA	NA	-	-
Acar_ENSACAP00000007026	AAWZ02036116	1	+	14771	15415	NA	NA	NA	NA	NA	NA	NA	NA	NA	NA	NA	-	-
Acar_ENSACAP00000021072	AAWZ02036143	1	+	3162	25035	NA	NA	NA	NA	NA	NA	NA	NA	NA	NA	NA	-	-
Acar_ENSACAP00000003832	AAWZ02036190	1	-	50	8933	Pvit_14926	scf000604	29	2	-	711493	725284	0.89	0.92	55.25	L2	-	IRF9
Acar_ENSACAP00000018272	AAWZ02036190	2	-	24501	27680	NA	NA	NA	NA	NA	NA	NA	NA	NA	NA	NA	-	-
Acar_ENSACAP00000008147	AAWZ02036218	1	-	9958	18341	Pvit_11052	scf000280	44	2	+	1827470	1838230	1	1	100	L2	RAB14	RAB14
Acar_ENSACAP00000017056	AAWZ02036231	1	-	17358	28010	Pvit_19361	scf000521	17	3	-	774833	793971	0.92	1	98.74	L2	EIF2C4	AGO4_CHICK
Acar_ENSACAP00000011064	AAWZ02036232	1	+	2523	29071	NA	NA	NA	NA	NA	NA	NA	NA	NA	NA	NA	NOTCH1	-
Acar_ENSACAP00000020145	AAWZ02036251	1	+	15305	16957	NA	NA	NA	NA	NA	NA	NA	NA	NA	NA	NA	-	-
Acar_ENSACAP00000014349	AAWZ02036254	1	-	966	7348	NA	NA	NA	NA	NA	NA	NA	NA	NA	NA	NA	-	-
Acar_ENSACAP00000018626	AAWZ02036255	1	+	2025	12952	NA	NA	NA	NA	NA	NA	NA	NA	NA	NA	NA	-	-
Acar_ENSACAP00000020809	AAWZ02036268	1	+	3248	18708	NA	NA	NA	NA	NA	NA	NA	NA	NA	NA	NA	NDST1	-
Acar_ENSACAP00000017985	AAWZ02036273	1	-	12978	14082	NA	NA	NA	NA	NA	NA	NA	NA	NA	NA	NA	-	-
Acar_ENSACAP00000000867	AAWZ02036273	2	+	24244	25516	NA	NA	NA	NA	NA	NA	NA	NA	NA	NA	NA	-	-
Acar_ENSACAP00000007816	AAWZ02036280	1	+	7573	21427	Pvit_14506	scf000281	15	1	-	1430664	1448454	1	0.9	93.55	L2	FMR1	FMR1
Acar_ENSACAP00000001482	AAWZ02036281	1	+	17866	21410	Pvit_04633	scf000179	35	58	-	1032194	1045764	0.93	0.93	85.92	L2	AIF1L	AIF1L
Acar_ENSACAP00000001703	AAWZ02036294	1	+	6785	26421	Pvit_12231	scf000531	21	31	+	407289	434702	0.95	0.43	65.71	L2	-	RGS3
Acar_ENSACAP00000000009	AAWZ02036318	1	+	1419	11099	Pvit_04653	scf000179	55	38	-	1711792	1716653	0.99	0.92	86.36	L2	C9orf114	C9orf114
Acar_ENSACAP00000000010	AAWZ02036318	2	-	15195	28057	Pvit_04651	scf000179	53	40	+	1697041	1708378	1	0.83	93.33	L2	TBC1D13	TBC1D13
Acar_ENSACAP00000001880	AAWZ02036331	1	+	1656	9471	Pvit_12228	scf000531	18	34	-	377888	385577	0.98	0.98	88.38	L2	ALAD	ALAD
Acar_ENSACAP00000002033	AAWZ02036331	2	-	11653	27062	Pvit_12244	scf000531	34	18	+	659840	675923	1	0.97	82.5	L2	ANAPC2	ANAPC2
Acar_ENSACAP00000008524	AAWZ02036345	1	-	10268	14998	Pvit_16224	scf000424	29	8	-	850294	857701	0.9	0.63	89.47	L2	NDUFS8	NDUFS8
Acar_ENSACAP00000002649	AAWZ02036348	1	-	11699	26186	Pvit_04638	scf000179	40	53	-	1325632	1333558	1	0.98	90.94	L2	EXOSC2	EXOSC2
Acar_ENSACAP00000003592	AAWZ02036351	1	-	6427	25727	Pvit_07872	scf000261	25	59	+	764708	777344	1	0.72	98.03	L2	FGF11	FGF11
Acar_ENSACAP00000018937	AAWZ02036376	1	+	111	17531	NA	NA	NA	NA	NA	NA	NA	NA	NA	NA	NA	CUZD1	-
Acar_ENSACAP00000001543	AAWZ02036379	1	-	1453	19833	NA	NA	NA	NA	NA	NA	NA	NA	NA	NA	NA	-	-
Acar_ENSACAP00000017020	AAWZ02036383	1	-	4728	11678	NA	NA	NA	NA	NA	NA	NA	NA	NA	NA	NA	VARS	-
Acar_ENSACAP00000016131	AAWZ02036392	1	-	793	24244	NA	NA	NA	NA	NA	NA	NA	NA	NA	NA	NA	PPP1R16A	-
Acar_ENSACAP00000019717	AAWZ02036395	1	+	3863	25271	NA	NA	NA	NA	NA	NA	NA	NA	NA	NA	NA	-	-
Acar_ENSACAP00000019473	AAWZ02036400	1	-	8715	25166	NA	NA	NA	NA	NA	NA	NA	NA	NA	NA	NA	-	-
Acar_ENSACAP00000021142	AAWZ02036406	1	-	12044	25537	NA	NA	NA	NA	NA	NA	NA	NA	NA	NA	NA	-	-
Acar_ENSACAP00000019138	AAWZ02036422	1	+	2221	5057	Pvit_09938	scf000032	136	100	+	2725769	2730901	1	0.66	39.79	L2	C19orf44	C19orf44
Acar_ENSACAP00000011320	AAWZ02036422	2	-	12187	21185	Pvit_09939	scf000032	137	99	-	2729216	2740959	1	0.5	86.37	L2	CHERP	CHERP
Acar_ENSACAP00000003640	AAWZ02036440	1	-	3231	3596	NA	NA	NA	NA	NA	NA	NA	NA	NA	NA	NA	SNX21	-
Acar_ENSACAP00000019891	AAWZ02036459	1	-	4993	5232	NA	NA	NA	NA	NA	NA	NA	NA	NA	NA	NA	-	-
Acar_ENSACAP00000008510	AAWZ02036459	2	-	14990	22806	Pvit_06263	scf000040	45	112	-	1415680	1421229	0.92	0.99	58.01	L2	TAS1R2	TAS1R2
Acar_ENSACAP00000002076	AAWZ02036460	1	-	62	21964	NA	NA	NA	NA	NA	NA	NA	NA	NA	NA	NA	-	-
Acar_ENSACAP00000010741	AAWZ02036468	1	-	1901	24596	NA	NA	NA	NA	NA	NA	NA	NA	NA	NA	NA	ATL1	-
Acar_ENSACAP00000013023	AAWZ02036469	1	+	10991	26088	Pvit_00924	scf000325	16	8	-	1362121	1380974	1	1	96.15	L2	CCT3	CCT3
Acar_ENSACAP00000006558	AAWZ02036470	1	-	13609	15870	NA	NA	NA	NA	NA	NA	NA	NA	NA	NA	NA	CKAP5	-
Acar_ENSACAP00000014835	AAWZ02036488	1	-	5805	20700	Pvit_09247	scf000048	41	34	-	2912509	2934559	0.91	1	89.6	L2	AKR1A1	AKR1A1
Acar_ENSACAP00000000002	AAWZ02036500	1	-	57	24918	NA	NA	NA	NA	NA	NA	NA	NA	NA	NA	NA	-	-
Acar_ENSACAP00000018451	AAWZ02036522	1	-	38	205	NA	NA	NA	NA	NA	NA	NA	NA	NA	NA	NA	-	-
Acar_ENSACAP00000008720	AAWZ02036528	1	+	637	19026	NA	NA	NA	NA	NA	NA	NA	NA	NA	NA	NA	-	-
Acar_ENSACAP00000014637	AAWZ02036535	1	+	383	8436	NA	NA	NA	NA	NA	NA	NA	NA	NA	NA	NA	NCOR1	-
Acar_ENSACAP00000014671	AAWZ02036535	2	-	22315	25068	Pvit_01757	scf000530	8	33	+	142423	150293	1	0.63	65.77	L2	TTC19	TTC19
Acar_ENSACAP00000003518	AAWZ02036536	1	-	8756	18753	Pvit_14636	scf000305	8	4	+	550468	564097	0.99	0.93	74.79	L2	-	darmin
Acar_ENSACAP00000020831	AAWZ02036537	1	+	10689	12476	NA	NA	NA	NA	NA	NA	NA	NA	NA	NA	NA	-	-
Acar_ENSACAP00000008658	AAWZ02036537	2	-	19219	20373	NA	NA	NA	NA	NA	NA	NA	NA	NA	NA	NA	-	-
Acar_ENSACAP00000018426	AAWZ02036545	1	-	7906	18207	Pvit_16332	scf000096	97	10	-	3171530	3191197	0.99	0.98	43.94	L2	ZNF469	ZNF469
Acar_ENSACAP00000001631	AAWZ02036546	1	+	649	24165	Pvit_02346	scf000620	26	11	+	430056	461513	0.96	0.57	79.43	L2	NPR3	NPR1
Acar_ENSACAP00000021372	AAWZ02036549	1	-	20687	21960	Pvit_16058	scf000183	46	15	+	2225308	2232096	0.98	0.49	67.02	L2	TTC31	TTC31
Acar_ENSACAP00000000324	AAWZ02036575	1	+	16	11980	Pvit_09815	scf000032	13	223	+	305619	331953	0.99	0.83	88.3	L2	MKNK2	MKNK2
Acar_ENSACAP00000001647	AAWZ02036584	1	-	9938	21822	Pvit_18281	scf000333	19	2	-	1439208	1470766	0.98	0.46	94.38	L2	FEZ2	FEZ2
Acar_ENSACAP00000013274	AAWZ02036585	1	-	13330	21398	NA	NA	NA	NA	NA	NA	NA	NA	NA	NA	NA	-	-
Acar_ENSACAP00000011752	AAWZ02036604	1	+	3685	8299	NA	NA	NA	NA	NA	NA	NA	NA	NA	NA	NA	RAB8B	-
Acar_ENSACAP00000011876	AAWZ02036604	2	-	15511	22675	Pvit_17410	scf000063	75	2	+	4373119	4410558	1	0.92	51.49	L2	WDR72	WDR72
Acar_ENSACAP00000020853	AAWZ02036607	1	-	796	22892	NA	NA	NA	NA	NA	NA	NA	NA	NA	NA	NA	-	-
Acar_ENSACAP00000001209	AAWZ02036615	1	+	20249	21301	Pvit_06111	scf001156	2	1	+	144019	145170	1	0.92	83.48	L2	TSKU	TSKU
Acar_ENSACAP00000021509	AAWZ02036616	1	-	22428	24245	NA	NA	NA	NA	NA	NA	NA	NA	NA	NA	NA	-	-
Acar_ENSACAP00000003501	AAWZ02036629	1	+	2465	23878	NA	NA	NA	NA	NA	NA	NA	NA	NA	NA	NA	-	-
Acar_ENSACAP00000000398	AAWZ02036634	1	+	13854	20119	Pvit_06655	scf000027	61	88	+	1652378	1658385	1	1	93.1	L2	PCNA	PCNA
Acar_ENSACAP00000019535	AAWZ02036645	1	+	894	20092	Pvit_11480	scf000837	12	1	-	396696	410992	0.95	0.58	70.23	L2	NCAPH2	NCAPH2
Acar_ENSACAP00000005748	AAWZ02036651	1	+	1540	17772	NA	NA	NA	NA	NA	NA	NA	NA	NA	NA	NA	-	-
Acar_ENSACAP00000006992	AAWZ02036656	1	+	546	6598	Pvit_16493	scf000258	34	18	-	1439925	1454624	1	1	65.8	L2	-	ANKS4B
Acar_ENSACAP00000007031	AAWZ02036656	2	-	11172	23523	Pvit_16492	scf000258	33	19	+	1423390	1440128	0.98	0.99	88	L2	CRYM	CRYM
Acar_ENSACAP00000006753	AAWZ02036658	1	+	721	2417	NA	NA	NA	NA	NA	NA	NA	NA	NA	NA	NA	RAB27A	-
Acar_ENSACAP00000006768	AAWZ02036658	2	+	4365	7777	Pvit_17408	scf000063	73	4	+	4256737	4259122	1	1	73.17	L2	RSL24D1	RSL24D1
Acar_ENSACAP00000018471	AAWZ02036658	3	-	15099	18040	NA	NA	NA	NA	NA	NA	NA	NA	NA	NA	NA	-	-
Acar_ENSACAP00000005037	AAWZ02036659	1	+	6892	22692	Pvit_13699	scf000121	83	4	-	3255242	3272915	1	1	55.67	L2	MAP1A	MAP1A
Acar_ENSACAP00000011244	AAWZ02036664	1	+	3399	10665	NA	NA	NA	NA	NA	NA	NA	NA	NA	NA	NA	-	-
Acar_ENSACAP00000015300	AAWZ02036670	1	-	4787	8404	Pvit_18982	scf000695	6	36	+	66918	71479	1	0.85	82.82	L2	C7orf26	C7orf26
Acar_ENSACAP00000015343	AAWZ02036670	2	+	16766	23809	NA	NA	NA	NA	NA	NA	NA	NA	NA	NA	NA	-	-
Acar_ENSACAP00000012857	AAWZ02036681	1	+	436	13749	Pvit_07101	scf001229	1	7	-	17524	22925	0.68	0.98	86.96	L2	-	NCAPH2
Acar_ENSACAP00000017470	AAWZ02036688	1	+	747	4116	Pvit_09904	scf000032	102	134	+	2181226	2182918	0.86	0.63	65.22	L2	MRPL54	MRPL54
Acar_ENSACAP00000018790	AAWZ02036688	2	-	11541	14447	NA	NA	NA	NA	NA	NA	NA	NA	NA	NA	NA	-	-
Acar_ENSACAP00000012631	AAWZ02036689	1	+	11537	20683	NA	NA	NA	NA	NA	NA	NA	NA	NA	NA	NA	-	-
Acar_ENSACAP00000011116	AAWZ02036690	1	-	269	9866	NA	NA	NA	NA	NA	NA	NA	NA	NA	NA	NA	-	-
Acar_ENSACAP00000018499	AAWZ02036695	1	+	2017	22764	Pvit_12214	scf000531	4	48	+	81457	91379	1	1	86.53	L2	-	PHF19
Acar_ENSACAP00000014696	AAWZ02036710	1	-	5606	6598	NA	NA	NA	NA	NA	NA	NA	NA	NA	NA	NA	-	-
Acar_ENSACAP00000021174	AAWZ02036718	1	-	15114	20008	NA	NA	NA	NA	NA	NA	NA	NA	NA	NA	NA	-	-
Acar_ENSACAP00000000794	AAWZ02036721	1	+	15468	16706	NA	NA	NA	NA	NA	NA	NA	NA	NA	NA	NA	-	-
Acar_ENSACAP00000009287	AAWZ02036728	1	+	249	19192	NA	NA	NA	NA	NA	NA	NA	NA	NA	NA	NA	-	-
Acar_ENSACAP00000013268	AAWZ02036748	1	-	10168	14766	NA	NA	NA	NA	NA	NA	NA	NA	NA	NA	NA	-	-
Acar_ENSACAP00000000938	AAWZ02036756	1	+	507	13078	Pvit_08496	scf000160	19	59	+	452911	486400	1	0.66	88.5	L2	DAB2IP	DAB2IP
Acar_ENSACAP00000011612	AAWZ02036781	1	+	3246	19004	Pvit_16873	scf000085	7	169	+	121121	142839	0.91	0.92	62.98	L2	CAPN12	CAPN12
Acar_ENSACAP00000014537	AAWZ02036797	1	-	1	20143	NA	NA	NA	NA	NA	NA	NA	NA	NA	NA	NA	-	-
Acar_ENSACAP00000010475	AAWZ02036802	1	-	5570	8375	Pvit_08517	scf000160	40	38	+	1354981	1382634	1	0.26	71.88	L2	GPR144	GPR144
Acar_ENSACAP00000019523	AAWZ02036810	1	+	5060	19492	Pvit_08274	scf000163	9	15	-	1047674	1061081	1	1	57	L2	CHGB	CHGB
Acar_ENSACAP00000021663	AAWZ02036823	1	-	9584	10871	NA	NA	NA	NA	NA	NA	NA	NA	NA	NA	NA	-	-
Acar_ENSACAP00000018611	AAWZ02036828	1	-	7939	22052	NA	NA	NA	NA	NA	NA	NA	NA	NA	NA	NA	-	-
Acar_ENSACAP00000006297	AAWZ02036833	1	-	9869	13928	Pvit_10001	scf000032	199	37	+	3825575	3834089	0.98	0.95	68.04	L2	C1orf158	C1orf158
Acar_ENSACAP00000006306	AAWZ02036833	2	-	14429	16950	Pvit_10000	scf000032	198	38	+	3811289	3821895	0.87	0.96	66.01	L2	-	aadacl4
Acar_ENSACAP00000009247	AAWZ02036837	1	-	716	14085	Pvit_05294	scf001155	3	4	+	56121	72961	0.98	1	88.74	L2	EFEMP2	EFEMP2
Acar_ENSACAP00000018420	AAWZ02036838	1	+	5315	7000	NA	NA	NA	NA	NA	NA	NA	NA	NA	NA	NA	-	-
Acar_ENSACAP00000013792	AAWZ02036849	1	+	7238	21138	Pvit_10550	scf000460	14	27	-	231326	245347	0.92	0.98	80.77	L2	NEURL2	NEURL2
Acar_ENSACAP00000008829	AAWZ02036852	1	-	5230	12511	NA	NA	NA	NA	NA	NA	NA	NA	NA	NA	NA	-	-
Acar_ENSACAP00000021238	AAWZ02036854	1	-	12031	17824	NA	NA	NA	NA	NA	NA	NA	NA	NA	NA	NA	-	-
Acar_ENSACAP00000011685	AAWZ02036864	1	-	19760	21377	NA	NA	NA	NA	NA	NA	NA	NA	NA	NA	NA	-	-
Acar_ENSACAP00000021215	AAWZ02036864	2	+	21358	21511	NA	NA	NA	NA	NA	NA	NA	NA	NA	NA	NA	-	-
Acar_ENSACAP00000018761	AAWZ02036887	1	+	7393	11805	NA	NA	NA	NA	NA	NA	NA	NA	NA	NA	NA	-	-
Acar_ENSACAP00000019215	AAWZ02036887	2	-	17450	20480	NA	NA	NA	NA	NA	NA	NA	NA	NA	NA	NA	-	-
Acar_ENSACAP00000002236	AAWZ02036894	1	-	2336	4464	NA	NA	NA	NA	NA	NA	NA	NA	NA	NA	NA	DLG1	-
Acar_ENSACAP00000012461	AAWZ02036908	1	+	4371	5870	Pvit_15655	scf000498	1	11	+	20778	22646	1	0.91	91.02	L2	WFIKKN1	WFIKKN1
Acar_ENSACAP00000012480	AAWZ02036908	2	-	7664	20261	Pvit_15656	scf000498	2	10	-	26282	46329	0.99	0.82	68.45	L2	C16orf13	C16orf13
Acar_ENSACAP00000021380	AAWZ02036909	1	+	9	9240	NA	NA	NA	NA	NA	NA	NA	NA	NA	NA	NA	-	-
Acar_ENSACAP00000004824	AAWZ02036910	1	+	2489	8512	Pvit_04875	scf000154	72	30	+	2242153	2254727	1	0.79	90.34	L2	-	tspan4
Acar_ENSACAP00000004833	AAWZ02036910	2	-	10506	16518	Pvit_04876	scf000154	73	29	-	2256730	2268897	1	0.99	86.91	L2	AKT1S1	AKT1S1
Acar_ENSACAP00000013735	AAWZ02036914	1	-	5856	20000	NA	NA	NA	NA	NA	NA	NA	NA	NA	NA	NA	SYNE2	-
Acar_ENSACAP00000010932	AAWZ02036934	1	-	4219	19659	NA	NA	NA	NA	NA	NA	NA	NA	NA	NA	NA	-	-
Acar_ENSACAP00000019268	AAWZ02036940	1	-	18249	18991	NA	NA	NA	NA	NA	NA	NA	NA	NA	NA	NA	-	-
Acar_ENSACAP00000021295	AAWZ02036952	1	+	933	12410	NA	NA	NA	NA	NA	NA	NA	NA	NA	NA	NA	-	-
Acar_ENSACAP00000020968	AAWZ02036974	1	+	398	18655	NA	NA	NA	NA	NA	NA	NA	NA	NA	NA	NA	-	-
Acar_ENSACAP00000002068	AAWZ02036975	1	+	990	3625	Pvit_08489	scf000160	12	66	-	213057	218841	0.97	0.26	65.17	L2	SAPCD2	SAPCD2
Acar_ENSACAP00000014440	AAWZ02036979	1	-	3652	5691	NA	NA	NA	NA	NA	NA	NA	NA	NA	NA	NA	-	-
Acar_ENSACAP00000004341	AAWZ02036987	1	-	6153	16154	Pvit_18735	scf000375	38	12	+	1129290	1140332	0.96	1	87.22	L2	-	cyp11a1
Acar_ENSACAP00000021360	AAWZ02036989	1	-	14742	15734	NA	NA	NA	NA	NA	NA	NA	NA	NA	NA	NA	-	-
Acar_ENSACAP00000007335	AAWZ02036993	1	+	2827	19564	Pvit_04998	scf000237	89	10	-	1989971	2002235	1	0.62	71.49	L2	TDRKH	TDRKH
Acar_ENSACAP00000017476	AAWZ02036994	1	+	7723	14271	Pvit_08545	scf000160	68	10	-	2057113	2068398	1	0.99	90.21	L2	AK1	AK1
Acar_ENSACAP00000000228	AAWZ02036995	1	+	11771	20004	Pvit_04999	scf000237	90	9	-	2002727	2021613	1	0.53	82.14	L2	SEMA7A	SEMA7A
Acar_ENSACAP00000001809	AAWZ02036999	1	-	2289	6013	NA	NA	NA	NA	NA	NA	NA	NA	NA	NA	NA	LMX1B	-
Acar_ENSACAP00000003630	AAWZ02037012	1	+	2118	3257	Pvit_03943	scf001004	8	6	-	100208	114118	0.99	0.99	92.31	L2	MEX3A	MEX3A
Acar_ENSACAP00000012462	AAWZ02037018	1	+	13154	14275	NA	NA	NA	NA	NA	NA	NA	NA	NA	NA	NA	-	-
Acar_ENSACAP00000008746	AAWZ02037026	1	+	1522	19031	Pvit_17518	scf000301	28	3	-	1505967	1550145	0.97	0.29	56.5	L2	GTF2I	GTF2I
Acar_ENSACAP00000021397	AAWZ02037033	1	-	11386	12843	Pvit_16866	scf000506	9	1	+	912386	914116	1	1	53.73	L2	FOXC2	foxc2
Acar_ENSACAP00000014238	AAWZ02037034	1	+	210	2279	NA	NA	NA	NA	NA	NA	NA	NA	NA	NA	NA	-	-
Acar_ENSACAP00000009743	AAWZ02037037	1	+	1683	12723	Pvit_06644	scf000027	50	99	-	1268192	1279081	0.84	1	90.74	L2	GMCL1	GMCL1
Acar_ENSACAP00000020599	AAWZ02037049	1	-	14430	19146	NA	NA	NA	NA	NA	NA	NA	NA	NA	NA	NA	-	-
Acar_ENSACAP00000017626	AAWZ02037050	1	+	988	15951	NA	NA	NA	NA	NA	NA	NA	NA	NA	NA	NA	-	-
Acar_ENSACAP00000018130	AAWZ02037057	1	+	2728	3243	NA	NA	NA	NA	NA	NA	NA	NA	NA	NA	NA	ZBTB7A	-
Acar_ENSACAP00000001658	AAWZ02037074	1	-	568	9275	Pvit_16494	scf000258	35	17	+	1462623	1491389	1	0.3	72.99	L2	-	ZP2
Acar_ENSACAP00000016626	AAWZ02037078	1	+	4652	8523	NA	NA	NA	NA	NA	NA	NA	NA	NA	NA	NA	FIBCD1	-
Acar_ENSACAP00000021450	AAWZ02037079	1	+	3748	5058	NA	NA	NA	NA	NA	NA	NA	NA	NA	NA	NA	-	-
Acar_ENSACAP00000011529	AAWZ02037079	2	-	15388	16683	NA	NA	NA	NA	NA	NA	NA	NA	NA	NA	NA	-	-
Acar_ENSACAP00000008835	AAWZ02037107	1	-	12599	15677	Pvit_13301	scf000060	74	7	-	4331426	4350237	0.99	0.67	85.78	L2	EFNB1	EFNB1
Acar_ENSACAP00000004819	AAWZ02037112	1	+	2211	18007	Pvit_13749	scf000830	5	5	+	144549	172252	0.99	0.96	73.96	L2	BCAN	BCAN
Acar_ENSACAP00000015195	AAWZ02037116	1	-	4302	12348	NA	NA	NA	NA	NA	NA	NA	NA	NA	NA	NA	-	-
Acar_ENSACAP00000000474	AAWZ02037120	1	+	339	15272	NA	NA	NA	NA	NA	NA	NA	NA	NA	NA	NA	RAB26	-
Acar_ENSACAP00000019950	AAWZ02037142	1	-	191	4659	NA	NA	NA	NA	NA	NA	NA	NA	NA	NA	NA	-	-
Acar_ENSACAP00000018867	AAWZ02037142	2	-	13614	16058	NA	NA	NA	NA	NA	NA	NA	NA	NA	NA	NA	-	-
Acar_ENSACAP00000003193	AAWZ02037143	1	-	9452	15856	NA	NA	NA	NA	NA	NA	NA	NA	NA	NA	NA	-	-
Acar_ENSACAP00000020938	AAWZ02037155	1	+	11978	18689	NA	NA	NA	NA	NA	NA	NA	NA	NA	NA	NA	-	-
Acar_ENSACAP00000014167	AAWZ02037157	1	+	2767	18225	Pvit_12247	scf000531	37	15	+	685759	718610	1	0.54	58.4	L2	EXD3	EXD3
Acar_ENSACAP00000000356	AAWZ02037182	1	-	9129	12919	NA	NA	NA	NA	NA	NA	NA	NA	NA	NA	NA	-	-
Acar_ENSACAP00000015929	AAWZ02037188	1	+	3609	18357	Pvit_18704	scf000375	7	43	-	198235	218448	1	0.53	83.33	L2	NRBP2	NRBP2
Acar_ENSACAP00000013643	AAWZ02037198	1	+	663	14532	Pvit_07545	scf000589	12	24	-	284406	299261	0.99	1	82.23	L2	PIAS3	PIAS3
Acar_ENSACAP00000005348	AAWZ02037209	1	+	2193	17667	NA	NA	NA	NA	NA	NA	NA	NA	NA	NA	NA	ECE1	-
Acar_ENSACAP00000003911	AAWZ02037212	1	+	41	9251	Pvit_14792	scf000267	22	52	-	734139	741077	0.96	0.66	71	L2	-	C3orf75
Acar_ENSACAP00000009161	AAWZ02037213	1	+	6841	15201	NA	NA	NA	NA	NA	NA	NA	NA	NA	NA	NA	-	-
Acar_ENSACAP00000019342	AAWZ02037214	1	-	1173	1910	NA	NA	NA	NA	NA	NA	NA	NA	NA	NA	NA	-	-
Acar_ENSACAP00000018860	AAWZ02037225	1	-	8666	15188	NA	NA	NA	NA	NA	NA	NA	NA	NA	NA	NA	-	-
Acar_ENSACAP00000005724	AAWZ02037226	1	+	5240	15138	NA	NA	NA	NA	NA	NA	NA	NA	NA	NA	NA	-	-
Acar_ENSACAP00000019137	AAWZ02037227	1	-	7631	15572	NA	NA	NA	NA	NA	NA	NA	NA	NA	NA	NA	-	-
Acar_ENSACAP00000008589	AAWZ02037236	1	+	2089	2610	NA	NA	NA	NA	NA	NA	NA	NA	NA	NA	NA	ND6	-
Acar_ENSACAP00000005399	AAWZ02037237	1	+	9009	13283	Pvit_13549	scf000083	45	19	+	2737749	2753911	0.99	0.6	96.9	L2	VEZF1	VEZF1
Acar_ENSACAP00000004193	AAWZ02037240	1	+	3561	4862	NA	NA	NA	NA	NA	NA	NA	NA	NA	NA	NA	-	-
Acar_ENSACAP00000000457	AAWZ02037240	2	-	11818	13836	NA	NA	NA	NA	NA	NA	NA	NA	NA	NA	NA	-	-
Acar_ENSACAP00000000216	AAWZ02037242	1	-	1540	16582	Pvit_02930	scf000728	3	14	+	77677	95249	0.95	0.6	96.33	L2	RHBDL1	RHBDL1
Acar_ENSACAP00000012006	AAWZ02037243	1	-	13156	15633	NA	NA	NA	NA	NA	NA	NA	NA	NA	NA	NA	-	-
Acar_ENSACAP00000019008	AAWZ02037244	1	-	5261	13326	NA	NA	NA	NA	NA	NA	NA	NA	NA	NA	NA	-	-
Acar_ENSACAP00000018561	AAWZ02037255	1	-	5804	7465	NA	NA	NA	NA	NA	NA	NA	NA	NA	NA	NA	-	-
Acar_ENSACAP00000010417	AAWZ02037261	1	+	5640	15727	Pvit_18733	scf000375	36	14	+	1013911	1022751	0.95	0.49	61.94	L2	FBXL6	FBXL6
Acar_ENSACAP00000005278	AAWZ02037266	1	-	546	15684	Pvit_00230	scf000914	10	1	+	238743	270089	0.72	0.68	96.59	L2	-	HM13
Acar_ENSACAP00000007819	AAWZ02037267	1	-	1464	14418	NA	NA	NA	NA	NA	NA	NA	NA	NA	NA	NA	MFN2	-
Acar_ENSACAP00000014072	AAWZ02037268	1	+	5345	15161	Pvit_14450	scf000696	2	14	+	147488	157758	0.99	1	89.74	L2	SAV1	SAV1
Acar_ENSACAP00000003181	AAWZ02037269	1	+	8135	17338	Pvit_02033	scf000552	14	10	-	603857	616115	1	0.7	82.94	L2	WRAP53	WRAP53
Acar_ENSACAP00000010740	AAWZ02037270	1	-	592	17333	Pvit_09812	scf000032	10	226	+	258424	282766	0.94	0.45	93.03	L2	AP3D1	AP3D1
Acar_ENSACAP00000015356	AAWZ02037271	1	-	1153	17155	NA	NA	NA	NA	NA	NA	NA	NA	NA	NA	NA	-	-
Acar_ENSACAP00000010698	AAWZ02037276	1	-	1118	13671	Pvit_06615	scf000027	21	128	+	483038	499166	0.98	0.94	48.2	L2	SFTPB	SFTPB
Acar_ENSACAP00000000003	AAWZ02037281	1	+	917	3080	Pvit_04614	scf000179	16	77	-	239845	252242	1	0.27	77.44	L2	GTF3C5	GTF3C5
Acar_ENSACAP00000009089	AAWZ02037285	1	+	9111	10280	NA	NA	NA	NA	NA	NA	NA	NA	NA	NA	NA	ZBTB16	-
Acar_ENSACAP00000021366	AAWZ02037295	1	+	1902	9084	NA	NA	NA	NA	NA	NA	NA	NA	NA	NA	NA	-	-
Acar_ENSACAP00000021592	AAWZ02037296	1	+	209	3211	NA	NA	NA	NA	NA	NA	NA	NA	NA	NA	NA	-	-
Acar_ENSACAP00000018360	AAWZ02037297	1	-	3562	9972	Pvit_14223	scf000276	28	14	+	1549887	1555350	0.21	0.22	61.8	L2	TAF1C	TAF1C
Acar_ENSACAP00000008227	AAWZ02037300	1	+	1206	17041	NA	NA	NA	NA	NA	NA	NA	NA	NA	NA	NA	-	-
Acar_ENSACAP00000006707	AAWZ02037309	1	+	3649	15596	Pvit_17405	scf000063	70	7	+	4219086	4230599	1	0.95	58.01	L2	CCPG1	CCPG1_CHICK
Acar_ENSACAP00000006710	AAWZ02037309	2	-	16069	17346	Pvit_17406	scf000063	71	6	-	4227066	4239204	0.9	0.21	60.58	L2	PIGB	PIGB
Acar_ENSACAP00000018163	AAWZ02037310	1	+	5482	8732	NA	NA	NA	NA	NA	NA	NA	NA	NA	NA	NA	-	-
Acar_ENSACAP00000019252	AAWZ02037326	1	+	1713	13535	NA	NA	NA	NA	NA	NA	NA	NA	NA	NA	NA	-	-
Acar_ENSACAP00000021286	AAWZ02037334	1	-	304	15822	Pvit_04658	scf000179	60	33	+	1764324	1785005	0.98	0.32	79.8	L2	-	NUP188
Acar_ENSACAP00000001464	AAWZ02037346	1	+	4681	16523	Pvit_08100	scf000169	67	29	-	2126695	2148692	0.85	0.8	96.02	L2	SH3GL1	SH3G1_CHICK
Acar_ENSACAP00000018524	AAWZ02037349	1	-	8175	9560	NA	NA	NA	NA	NA	NA	NA	NA	NA	NA	NA	-	-
Acar_ENSACAP00000004608	AAWZ02037362	1	-	4	16958	Pvit_06255	scf000040	37	120	-	800784	823854	0.99	0.54	86.57	L2	PADI2	PADI2
Acar_ENSACAP00000007536	AAWZ02037363	1	-	4139	6962	NA	NA	NA	NA	NA	NA	NA	NA	NA	NA	NA	-	-
Acar_ENSACAP00000020260	AAWZ02037365	1	-	2508	4385	NA	NA	NA	NA	NA	NA	NA	NA	NA	NA	NA	-	-
Acar_ENSACAP00000020741	AAWZ02037365	2	+	14474	16107	NA	NA	NA	NA	NA	NA	NA	NA	NA	NA	NA	-	-
Acar_ENSACAP00000008117	AAWZ02037370	1	-	35	1187	NA	NA	NA	NA	NA	NA	NA	NA	NA	NA	NA	ZNF514	-
Acar_ENSACAP00000006348	AAWZ02037376	1	-	3916	15587	Pvit_07146	scf001127	5	2	+	147046	159368	0.99	1	80.04	L2	-	slc22a6
Acar_ENSACAP00000014534	AAWZ02037377	1	-	4300	13626	Pvit_17376	scf000063	41	36	+	3222595	3234703	0.97	1	69.32	L2	RAB8A	RAB8B
Acar_ENSACAP00000021064	AAWZ02037385	1	+	3278	7302	NA	NA	NA	NA	NA	NA	NA	NA	NA	NA	NA	-	-
Acar_ENSACAP00000014129	AAWZ02037388	1	-	10052	15642	Pvit_06371	scf000040	153	4	-	5311746	5332761	1	0.57	95.79	L2	NADK	F1NVZ0_CHICK
Acar_ENSACAP00000013487	AAWZ02037390	1	+	2603	11926	NA	NA	NA	NA	NA	NA	NA	NA	NA	NA	NA	RUSC2	-
Acar_ENSACAP00000019858	AAWZ02037391	1	+	1317	2858	NA	NA	NA	NA	NA	NA	NA	NA	NA	NA	NA	-	-
Acar_ENSACAP00000010991	AAWZ02037391	2	-	6046	7460	NA	NA	NA	NA	NA	NA	NA	NA	NA	NA	NA	-	-
Acar_ENSACAP00000008359	AAWZ02037391	3	-	9758	14216	Pvit_09946	scf000032	144	92	-	2830369	2835270	0.85	0.88	73.1	L2	IFI30	IFI30
Acar_ENSACAP00000008341	AAWZ02037392	1	+	13248	13877	NA	NA	NA	NA	NA	NA	NA	NA	NA	NA	NA	-	-
Acar_ENSACAP00000009125	AAWZ02037394	1	+	164	10044	Pvit_18537	scf000591	13	7	+	503205	511913	1	0.81	88.09	L2	BRS3	Q802E6_CHICK
Acar_ENSACAP00000007711	AAWZ02037395	1	+	616	3481	Pvit_06641	scf000027	47	102	-	1180784	1182822	1	1	88.16	L2	-	FAM136A
Acar_ENSACAP00000007753	AAWZ02037395	2	-	5486	15569	Pvit_06640	scf000027	46	103	+	1173251	1179666	0.8	1	68.89	L2	PCYOX1	PCYOX1
Acar_ENSACAP00000021532	AAWZ02037398	1	-	3786	12718	NA	NA	NA	NA	NA	NA	NA	NA	NA	NA	NA	-	-
Acar_ENSACAP00000019663	AAWZ02037404	1	+	2979	9815	NA	NA	NA	NA	NA	NA	NA	NA	NA	NA	NA	-	-
Acar_ENSACAP00000010805	AAWZ02037420	1	-	1270	12153	Pvit_05959	scf000876	6	13	+	80447	96983	0.91	0.89	85.08	L2	GRIN3B	GRIN3B
Acar_ENSACAP00000014787	AAWZ02037421	1	+	264	5709	Pvit_02859	scf000489	8	24	+	218154	221060	0.98	0.9	68.05	L2	-	Q2F9A5_CHICK
Acar_ENSACAP00000019758	AAWZ02037424	1	+	9579	10169	Pvit_09398	scf000226	25	74	+	502835	508633	0.96	0.66	58.67	L2	-	lrrn4cl
Acar_ENSACAP00000020120	AAWZ02037424	2	-	12988	16370	Pvit_09399	scf000226	26	73	-	528493	532021	0.98	0.66	51.24	L2	-	slc30a1
Acar_ENSACAP00000009886	AAWZ02037426	1	+	981	2798	NA	NA	NA	NA	NA	NA	NA	NA	NA	NA	NA	-	-
Acar_ENSACAP00000003643	AAWZ02037432	1	-	5906	11778	Pvit_04655	scf000179	57	36	+	1741391	1750324	1	1	96.91	L2	LRRC8A	LRRC8A
Acar_ENSACAP00000003009	AAWZ02037434	1	-	7354	13029	NA	NA	NA	NA	NA	NA	NA	NA	NA	NA	NA	-	-
Acar_ENSACAP00000015386	AAWZ02037440	1	-	7708	13216	Pvit_04673	scf000179	75	18	-	2187003	2190113	1	0.84	87.77	L2	LHX3	LHX3_CHICK
Acar_ENSACAP00000015139	AAWZ02037445	1	-	13487	15344	Pvit_13524	scf000083	20	44	-	934986	965036	1	0.5	80.78	L2	TBX21	tbx2
Acar_ENSACAP00000021151	AAWZ02037447	1	-	2401	14400	Pvit_06249	scf000040	31	126	-	670569	680026	1	0.54	88.13	L2	-	hspg2
Acar_ENSACAP00000005269	AAWZ02037456	1	+	6766	14422	Pvit_09898	scf000032	96	140	-	2052063	2057868	0.92	0.47	84.68	L2	GAMT	gamt
Acar_ENSACAP00000006903	AAWZ02037457	1	-	7590	15303	NA	NA	NA	NA	NA	NA	NA	NA	NA	NA	NA	NFIC	-
Acar_ENSACAP00000013356	AAWZ02037458	1	+	3520	14197	Pvit_13510	scf000083	6	58	+	185565	191940	0.97	1	86.41	L2	SMG8	SMG8
Acar_ENSACAP00000000532	AAWZ02037460	1	-	2120	14857	Pvit_16027	scf000183	15	46	+	700022	713235	1	0.74	84.02	L2	NAGK	nagk
Acar_ENSACAP00000010603	AAWZ02037473	1	+	2244	4553	Pvit_07871	scf000261	24	60	+	719357	721866	0.57	0.92	65.25	L2	TMEM102	TMEM102
Acar_ENSACAP00000012324	AAWZ02037479	1	-	11292	12989	Pvit_15806	scf000491	21	1	-	978848	987002	1	0.83	94.05	L2	WNT4	wnt4
Acar_ENSACAP00000011871	AAWZ02037481	1	+	8045	15511	Pvit_17377	scf000063	42	35	-	3239002	3257893	0.87	0.79	74.83	L2	CA12	CA12
Acar_ENSACAP00000000895	AAWZ02037486	1	+	1724	3019	NA	NA	NA	NA	NA	NA	NA	NA	NA	NA	NA	-	-
Acar_ENSACAP00000016609	AAWZ02037495	1	+	3900	14601	Pvit_11679	scf000079	12	24	+	1408951	1428887	1	0.96	92.06	L2	FAM45A	FAM45A
Acar_ENSACAP00000013479	AAWZ02037496	1	-	1993	2339	NA	NA	NA	NA	NA	NA	NA	NA	NA	NA	NA	SET	-
Acar_ENSACAP00000000442	AAWZ02037496	2	-	3378	13078	Pvit_08051	scf000169	18	78	+	460995	489114	1	0.12	76.71	L2	POLRMT	polrmt
Acar_ENSACAP00000000122	AAWZ02037500	1	-	5016	10053	Pvit_15749	scf000148	82	1	+	2975298	2985610	0.99	0.49	71.26	L2	LCMT2	LCMT2
Acar_ENSACAP00000008993	AAWZ02037515	1	-	4429	15349	Pvit_10872	scf000730	14	10	+	195889	203084	1	0.9	77.1	L2	CBLC	CBLC
Acar_ENSACAP00000002489	AAWZ02037520	1	-	1035	15339	NA	NA	NA	NA	NA	NA	NA	NA	NA	NA	NA	-	-
Acar_ENSACAP00000020880	AAWZ02037526	1	+	1677	15309	Pvit_16349	scf000116	8	30	-	516072	556244	1	0.21	63.2	L2	RGSL1	RGSL1
Acar_ENSACAP00000021466	AAWZ02037527	1	-	5986	7686	NA	NA	NA	NA	NA	NA	NA	NA	NA	NA	NA	-	-
Acar_ENSACAP00000006275	AAWZ02037530	1	-	1207	15195	NA	NA	NA	NA	NA	NA	NA	NA	NA	NA	NA	-	-
Acar_ENSACAP00000014977	AAWZ02037538	1	+	1495	14891	NA	NA	NA	NA	NA	NA	NA	NA	NA	NA	NA	FKBP15	-
Acar_ENSACAP00000012765	AAWZ02037556	1	+	166	14922	NA	NA	NA	NA	NA	NA	NA	NA	NA	NA	NA	-	-
Acar_ENSACAP00000013001	AAWZ02037569	1	+	3668	4138	NA	NA	NA	NA	NA	NA	NA	NA	NA	NA	NA	-	-
Acar_ENSACAP00000017534	AAWZ02037582	1	-	1613	13158	NA	NA	NA	NA	NA	NA	NA	NA	NA	NA	NA	MARK4	-
Acar_ENSACAP00000020325	AAWZ02037584	1	-	8843	15345	NA	NA	NA	NA	NA	NA	NA	NA	NA	NA	NA	-	-
Acar_ENSACAP00000017166	AAWZ02037605	1	-	9764	12495	Pvit_06284	scf000040	66	91	+	1842885	1856303	0.96	0.24	86.96	L2	-	MTHFR
Acar_ENSACAP00000011097	AAWZ02037606	1	-	263	12038	Pvit_07862	scf000261	15	69	+	343562	354687	0.8	0.75	96.75	L2	-	dvl2
Acar_ENSACAP00000017672	AAWZ02037612	1	+	7780	12806	Pvit_06315	scf000040	97	60	-	3039372	3067192	1	0.42	75.33	L2	TMEM201	TMEM201
Acar_ENSACAP00000004391	AAWZ02037616	1	-	1599	11763	NA	NA	NA	NA	NA	NA	NA	NA	NA	NA	NA	UNC13A	-
Acar_ENSACAP00000009553	AAWZ02037618	1	+	150	14405	NA	NA	NA	NA	NA	NA	NA	NA	NA	NA	NA	-	-
Acar_ENSACAP00000014498	AAWZ02037620	1	+	3191	3292	NA	NA	NA	NA	NA	NA	NA	NA	NA	NA	NA	-	-
Acar_ENSACAP00000018878	AAWZ02037623	1	+	1077	3986	NA	NA	NA	NA	NA	NA	NA	NA	NA	NA	NA	-	-
Acar_ENSACAP00000003857	AAWZ02037623	2	+	8303	15256	NA	NA	NA	NA	NA	NA	NA	NA	NA	NA	NA	-	-
Acar_ENSACAP00000009178	AAWZ02037638	1	+	9937	10239	NA	NA	NA	NA	NA	NA	NA	NA	NA	NA	NA	EFNA2	-
Acar_ENSACAP00000014903	AAWZ02037649	1	+	3027	12076	Pvit_11137	scf000182	4	20	-	183345	191026	1	1	95.36	L2	-	ARPC5
Acar_ENSACAP00000000329	AAWZ02037656	1	-	2315	8734	NA	NA	NA	NA	NA	NA	NA	NA	NA	NA	NA	-	-
Acar_ENSACAP00000002082	AAWZ02037657	1	-	127	11366	NA	NA	NA	NA	NA	NA	NA	NA	NA	NA	NA	-	-
Acar_ENSACAP00000010056	AAWZ02037659	1	+	14195	15169	NA	NA	NA	NA	NA	NA	NA	NA	NA	NA	NA	-	-
Acar_ENSACAP00000012576	AAWZ02037666	1	+	3272	11202	NA	NA	NA	NA	NA	NA	NA	NA	NA	NA	NA	-	-
Acar_ENSACAP00000004611	AAWZ02037680	1	-	2219	3314	NA	NA	NA	NA	NA	NA	NA	NA	NA	NA	NA	-	-
Acar_ENSACAP00000020833	AAWZ02037681	1	+	694	2432	Pvit_19006	scf000695	30	12	-	419645	422568	0.79	0.85	68.97	L1++	-	CYGB (2 of 3)
Acar_ENSACAP00000010464	AAWZ02037681	2	-	2923	4064	Pvit_19005	scf000695	29	13	+	418122	418888	1	1	65.49	L1++	HBM	HBM
Acar_ENSACAP00000010512	AAWZ02037681	3	+	4902	13862	Pvit_19004	scf000695	28	14	-	402477	417544	1	0.99	91.52	L1++	NPRL3	NPRL3
Acar_ENSACAP00000010527	AAWZ02037681	4	-	14519	15066	Pvit_19003	scf000695	27	15	+	389240	402886	0.96	0.47	69.8	L1+	MPG	MPG
Acar_ENSACAP00000004080	AAWZ02037695	1	-	2579	12650	NA	NA	NA	NA	NA	NA	NA	NA	NA	NA	NA	-	-
Acar_ENSACAP00000002136	AAWZ02037698	1	-	642	1379	NA	NA	NA	NA	NA	NA	NA	NA	NA	NA	NA	GNAZ	-
Acar_ENSACAP00000002140	AAWZ02037698	2	+	672	8224	Pvit_03713	scf000251	41	28	-	1546641	1586618	0.99	0.65	61.69	L2	RTDR1	RTDR1
Acar_ENSACAP00000002529	AAWZ02037698	3	-	10045	14759	NA	NA	NA	NA	NA	NA	NA	NA	NA	NA	NA	-	-
Acar_ENSACAP00000013364	AAWZ02037710	1	-	4722	13136	Pvit_17030	scf000085	164	12	-	3749500	3762386	1	0.82	80.12	L2	-	snap25
Acar_ENSACAP00000013015	AAWZ02037712	1	+	967	13443	NA	NA	NA	NA	NA	NA	NA	NA	NA	NA	NA	-	-
Acar_ENSACAP00000012560	AAWZ02037713	1	+	981	13734	NA	NA	NA	NA	NA	NA	NA	NA	NA	NA	NA	-	-
Acar_ENSACAP00000006971	AAWZ02037714	1	-	6045	7089	NA	NA	NA	NA	NA	NA	NA	NA	NA	NA	NA	-	-
Acar_ENSACAP00000018396	AAWZ02037715	1	-	109	6682	NA	NA	NA	NA	NA	NA	NA	NA	NA	NA	NA	-	-
Acar_ENSACAP00000003934	AAWZ02037731	1	+	2417	4599	Pvit_11030	scf000280	22	24	+	398928	406883	1	0.7	70.52	L2	RABEPK	RABEPK
Acar_ENSACAP00000004078	AAWZ02037731	2	-	6142	11086	Pvit_11031	scf000280	23	23	-	408789	415388	0.98	0.98	96.27	L2	-	GRP78_CHICK
Acar_ENSACAP00000021562	AAWZ02037732	1	+	3612	8891	Pvit_08497	scf000160	20	58	-	498846	524101	1	0.66	80.57	L2	TTLL11	TTLL11
Acar_ENSACAP00000020212	AAWZ02037740	1	+	9766	12348	NA	NA	NA	NA	NA	NA	NA	NA	NA	NA	NA	-	-
Acar_ENSACAP00000000088	AAWZ02037755	1	+	870	14726	Pvit_11984	scf000360	21	27	+	408786	416157	1	1	79.13	L2	-	EPX
Acar_ENSACAP00000000655	AAWZ02037766	1	+	6980	14305	NA	NA	NA	NA	NA	NA	NA	NA	NA	NA	NA	-	-
Acar_ENSACAP00000021349	AAWZ02037767	1	-	3896	10675	Pvit_14801	scf000267	31	43	+	977506	981933	0.97	0.88	56.24	L2	-	ZNF398
Acar_ENSACAP00000010010	AAWZ02037771	1	-	2041	13692	Pvit_06361	scf000040	143	14	+	5051317	5068964	0.98	0.6	95.05	L2	-	atad3a
Acar_ENSACAP00000008130	AAWZ02037778	1	-	4556	4945	NA	NA	NA	NA	NA	NA	NA	NA	NA	NA	NA	-	-
Acar_ENSACAP00000018188	AAWZ02037779	1	-	634	1197	Pvit_05955	scf000876	2	17	+	25825	26370	1	1	64.92	L2	-	hsp30d
Acar_ENSACAP00000018572	AAWZ02037784	1	+	8629	10674	NA	NA	NA	NA	NA	NA	NA	NA	NA	NA	NA	-	-
Acar_ENSACAP00000000411	AAWZ02037788	1	+	1987	2970	Pvit_07107	scf001229	7	1	-	129374	130423	0.96	0.89	73.25	L2	-	OR5V1
Acar_ENSACAP00000019746	AAWZ02037793	1	-	3041	7823	NA	NA	NA	NA	NA	NA	NA	NA	NA	NA	NA	-	-
Acar_ENSACAP00000010595	AAWZ02037795	1	-	5571	9894	NA	NA	NA	NA	NA	NA	NA	NA	NA	NA	NA	CHMP4A	-
Acar_ENSACAP00000021009	AAWZ02037800	1	+	3906	12493	NA	NA	NA	NA	NA	NA	NA	NA	NA	NA	NA	-	-
Acar_ENSACAP00000019697	AAWZ02037803	1	+	3914	7445	Pvit_07206	scf000426	17	14	-	464796	470172	0.91	0.88	100	L2	-	GNAO1
Acar_ENSACAP00000003957	AAWZ02037815	1	-	4253	13020	Pvit_04970	scf000237	61	38	-	1354499	1366531	1	0.83	68.1	L2	GABPB2	GABPB2
Acar_ENSACAP00000020250	AAWZ02037817	1	-	8633	10064	NA	NA	NA	NA	NA	NA	NA	NA	NA	NA	NA	-	-
Acar_ENSACAP00000020357	AAWZ02037818	1	+	1489	1710	NA	NA	NA	NA	NA	NA	NA	NA	NA	NA	NA	CPLX3	-
Acar_ENSACAP00000008880	AAWZ02037823	1	+	6480	8036	Pvit_13057	scf001116	2	10	+	20008	32822	1	0.6	75.87	L2	-	ZNF84
Acar_ENSACAP00000000305	AAWZ02037835	1	-	490	2091	NA	NA	NA	NA	NA	NA	NA	NA	NA	NA	NA	-	-
Acar_ENSACAP00000000208	AAWZ02037858	1	-	5475	5819	NA	NA	NA	NA	NA	NA	NA	NA	NA	NA	NA	-	-
Acar_ENSACAP00000017826	AAWZ02037858	2	-	7172	9053	NA	NA	NA	NA	NA	NA	NA	NA	NA	NA	NA	-	-
Acar_ENSACAP00000019374	AAWZ02037858	3	-	10186	13000	NA	NA	NA	NA	NA	NA	NA	NA	NA	NA	NA	-	-
Acar_ENSACAP00000018318	AAWZ02037881	1	+	9206	10962	NA	NA	NA	NA	NA	NA	NA	NA	NA	NA	NA	-	-
Acar_ENSACAP00000000787	AAWZ02037887	1	-	411	12967	Pvit_06645	scf000027	51	98	+	1281743	1292263	1	0.72	72.93	L2	-	TSR1
Acar_ENSACAP00000008863	AAWZ02037909	1	+	7553	8836	Pvit_08059	scf000169	26	70	+	694691	696007	0.99	1	85.58	L2	C2CD4C	C2CD4C
Acar_ENSACAP00000013888	AAWZ02037910	1	-	1254	4793	NA	NA	NA	NA	NA	NA	NA	NA	NA	NA	NA	-	-
Acar_ENSACAP00000018494	AAWZ02037913	1	+	3481	8853	NA	NA	NA	NA	NA	NA	NA	NA	NA	NA	NA	-	-
Acar_ENSACAP00000011718	AAWZ02037914	1	-	2376	9072	NA	NA	NA	NA	NA	NA	NA	NA	NA	NA	NA	-	-
Acar_ENSACAP00000011947	AAWZ02037919	1	+	4967	8961	NA	NA	NA	NA	NA	NA	NA	NA	NA	NA	NA	RC3H2	-
Acar_ENSACAP00000007052	AAWZ02037921	1	-	304	11307	Pvit_14033	scf001044	7	3	+	197946	208541	0.95	0.72	79.81	L2	TTLL13	TTLL13
Acar_ENSACAP00000013423	AAWZ02037934	1	+	7667	12637	NA	NA	NA	NA	NA	NA	NA	NA	NA	NA	NA	SLC27A3	-
Acar_ENSACAP00000004198	AAWZ02037940	1	+	674	5617	Pvit_06651	scf000027	57	92	+	1571108	1576696	0.9	0.78	27.81	L2	GKN1	GKN2
Acar_ENSACAP00000020289	AAWZ02037942	1	+	4282	13297	NA	NA	NA	NA	NA	NA	NA	NA	NA	NA	NA	EPS15L1	-
Acar_ENSACAP00000016697	AAWZ02037949	1	+	297	13118	NA	NA	NA	NA	NA	NA	NA	NA	NA	NA	NA	MYO1F	-
Acar_ENSACAP00000013807	AAWZ02037962	1	-	5960	12326	NA	NA	NA	NA	NA	NA	NA	NA	NA	NA	NA	-	-
Acar_ENSACAP00000003805	AAWZ02037965	1	-	878	5250	NA	NA	NA	NA	NA	NA	NA	NA	NA	NA	NA	-	-
Acar_ENSACAP00000021457	AAWZ02037969	1	+	967	9723	NA	NA	NA	NA	NA	NA	NA	NA	NA	NA	NA	DNAJC11	-
Acar_ENSACAP00000020548	AAWZ02037975	1	-	5334	6648	NA	NA	NA	NA	NA	NA	NA	NA	NA	NA	NA	-	-
Acar_ENSACAP00000011915	AAWZ02037988	1	+	3846	5465	Pvit_04657	scf000179	59	34	-	1759666	1764205	0.97	1	83.56	L2	DOLK	DOLK
Acar_ENSACAP00000020470	AAWZ02037988	2	-	12302	13114	Pvit_04656	scf000179	58	35	+	1751438	1763555	1	0.19	82.14	L2	PHYHD1	PHYHD1
Acar_ENSACAP00000016329	AAWZ02037989	1	-	1975	3984	Pvit_16903	scf000085	37	139	+	1096850	1099201	1	1	81.56	L2	FBXO46	FBXO46
Acar_ENSACAP00000000425	AAWZ02037994	1	-	842	12150	NA	NA	NA	NA	NA	NA	NA	NA	NA	NA	NA	-	-
Acar_ENSACAP00000018630	AAWZ02038002	1	+	5905	11176	NA	NA	NA	NA	NA	NA	NA	NA	NA	NA	NA	-	-
Acar_ENSACAP00000005832	AAWZ02038008	1	+	1545	3578	Pvit_06822	scf000233	39	25	+	1511551	1516667	1	0.59	85.81	L2	GINS3	GINS3
Acar_ENSACAP00000008201	AAWZ02038015	1	+	7210	11178	Pvit_15744	scf000148	77	6	-	2875466	2876259	0.48	0.87	76.36	L2	TAF10	TAF10
Acar_ENSACAP00000019788	AAWZ02038015	2	-	7329	9161	NA	NA	NA	NA	NA	NA	NA	NA	NA	NA	NA	-	-
Acar_ENSACAP00000018441	AAWZ02038017	1	+	1876	5444	NA	NA	NA	NA	NA	NA	NA	NA	NA	NA	NA	-	-
Acar_ENSACAP00000002478	AAWZ02038021	1	-	9999	13353	NA	NA	NA	NA	NA	NA	NA	NA	NA	NA	NA	-	-
Acar_ENSACAP00000014513	AAWZ02038023	1	+	3636	12210	NA	NA	NA	NA	NA	NA	NA	NA	NA	NA	NA	-	-
Acar_ENSACAP00000021087	AAWZ02038028	1	+	11259	11931	NA	NA	NA	NA	NA	NA	NA	NA	NA	NA	NA	-	-
Acar_ENSACAP00000020140	AAWZ02038044	1	-	6099	12858	Pvit_10912	scf001890	1	2	+	5860	8327	1	1	78.24	L2	PHF19	PHF19
Acar_ENSACAP00000012390	AAWZ02038048	1	-	552	10218	Pvit_06248	scf000040	30	127	-	647266	670438	0.92	0.25	82.17	L2	HSPG2	HSPG2
Acar_ENSACAP00000005121	AAWZ02038050	1	+	1528	12669	Pvit_06341	scf000040	123	34	-	4559935	4583771	0.88	0.44	86.9	L2	FAM132A	FAM132A
Acar_ENSACAP00000011616	AAWZ02038071	1	+	6636	8974	Pvit_02189	scf000064	10	45	-	1985428	1989887	0.94	0.93	71.38	L2	-	FAM172A
Acar_ENSACAP00000011634	AAWZ02038071	2	-	8680	9498	Pvit_02188	scf000064	9	46	+	1980556	1989254	1	0.45	96.19	L2	TXNL4B	TXNL4B
Acar_ENSACAP00000005760	AAWZ02038094	1	+	316	4601	Pvit_10391	scf000177	17	9	-	2155622	2168835	1	0.36	94.51	L2	PIGK	PIGK
Acar_ENSACAP00000017325	AAWZ02038095	1	-	1819	3661	Pvit_04947	scf000237	38	61	+	791263	809302	1	0.2	96.43	L2	PLEKHO1	PLEKHO1
Acar_ENSACAP00000000026	AAWZ02038099	1	+	807	1183	Pvit_09810	scf000032	8	228	+	194240	198782	1	0.3	97.73	L2	PLEKHJ1	PLEKHJ1
Acar_ENSACAP00000002709	AAWZ02038102	1	+	978	3984	NA	NA	NA	NA	NA	NA	NA	NA	NA	NA	NA	-	-
Acar_ENSACAP00000016551	AAWZ02038103	1	-	2677	5860	Pvit_18731	scf000375	34	16	-	982682	991048	0.98	0.84	67.48	L2	-	zgc:91890
Acar_ENSACAP00000001341	AAWZ02038110	1	+	435	10115	Pvit_09806	scf000032	4	232	+	109767	134801	0.92	0.5	85.94	L2	ADAMTS10	ADAMTS10
Acar_ENSACAP00000004230	AAWZ02038113	1	-	167	9120	Pvit_16550	scf000501	32	8	-	874033	880299	0.98	0.58	61.58	L2	PPM1G	PPM1G
Acar_ENSACAP00000011926	AAWZ02038117	1	-	5965	11118	Pvit_06281	scf000040	63	94	+	1781960	1788564	0.76	0.99	68.42	L2	KIAA2013	KIAA2013
Acar_ENSACAP00000015823	AAWZ02038123	1	-	6144	6803	Pvit_17685	scf000448	5	13	+	351972	353009	1	0.76	90.45	L2	SCRT2	SCRT2
Acar_ENSACAP00000002392	AAWZ02038141	1	-	1691	12879	Pvit_06824	scf000233	41	23	+	1557773	1565421	0.99	0.64	66.36	L2	-	setd6
Acar_ENSACAP00000013532	AAWZ02038145	1	+	561	4708	NA	NA	NA	NA	NA	NA	NA	NA	NA	NA	NA	GGA2	-
Acar_ENSACAP00000008800	AAWZ02038146	1	-	1070	12380	Pvit_09932	scf000032	130	106	-	2630042	2642470	0.97	0.81	96.78	L2	AP1M1	ap1m1
Acar_ENSACAP00000008847	AAWZ02038152	1	-	3239	10490	Pvit_04667	scf000179	69	24	-	2083811	2092767	0.94	0.98	81.94	L2	PTGES	PTGES
Acar_ENSACAP00000003827	AAWZ02038155	1	-	628	12343	Pvit_18008	scf000536	1	15	-	1223	24041	0.88	0.79	73.54	L2	-	RNF31
Acar_ENSACAP00000005990	AAWZ02038160	1	+	1673	5628	NA	NA	NA	NA	NA	NA	NA	NA	NA	NA	NA	-	-
Acar_ENSACAP00000006705	AAWZ02038161	1	-	913	1944	NA	NA	NA	NA	NA	NA	NA	NA	NA	NA	NA	IRGM	-
Acar_ENSACAP00000008821	AAWZ02038163	1	+	176	9731	NA	NA	NA	NA	NA	NA	NA	NA	NA	NA	NA	-	-
Acar_ENSACAP00000020697	AAWZ02038193	1	-	7953	9445	NA	NA	NA	NA	NA	NA	NA	NA	NA	NA	NA	FERMT2	-
Acar_ENSACAP00000015127	AAWZ02038198	1	+	5162	6444	NA	NA	NA	NA	NA	NA	NA	NA	NA	NA	NA	DAO	-
Acar_ENSACAP00000010668	AAWZ02038207	1	+	3409	8476	Pvit_07875	scf000261	28	56	-	812105	819627	0.86	0.44	58.96	L2	-	ASGR1
Acar_ENSACAP00000009029	AAWZ02038227	1	-	4107	7307	Pvit_12315	scf000038	19	7	-	2948555	2959269	1	0.72	82.21	L2	LGSN	LGSN
Acar_ENSACAP00000003115	AAWZ02038242	1	+	5370	9744	NA	NA	NA	NA	NA	NA	NA	NA	NA	NA	NA	-	-
Acar_ENSACAP00000019018	AAWZ02038245	1	-	5337	10973	NA	NA	NA	NA	NA	NA	NA	NA	NA	NA	NA	-	-
Acar_ENSACAP00000016695	AAWZ02038250	1	+	3966	11545	Pvit_08075	scf000169	42	54	+	1079387	1110281	1	0.74	88.49	L2	CELF5	CELF5
Acar_ENSACAP00000003780	AAWZ02038263	1	-	4907	12036	NA	NA	NA	NA	NA	NA	NA	NA	NA	NA	NA	-	-
Acar_ENSACAP00000007561	AAWZ02038267	1	-	1854	10640	NA	NA	NA	NA	NA	NA	NA	NA	NA	NA	NA	ACVR1C	-
Acar_ENSACAP00000015306	AAWZ02038269	1	-	4539	10438	Pvit_07195	scf000426	6	25	-	175280	177079	0.47	0.62	61.19	L2	NLRC5	NLRC5
Acar_ENSACAP00000009114	AAWZ02038275	1	-	6	11617	NA	NA	NA	NA	NA	NA	NA	NA	NA	NA	NA	DAZAP1	-
Acar_ENSACAP00000017152	AAWZ02038284	1	+	6229	11878	Pvit_01931	scf000826	3	2	+	395018	411394	1	0.58	90.55	L2	RECQL	RECQL
Acar_ENSACAP00000011363	AAWZ02038286	1	-	4278	11233	Pvit_06369	scf000040	151	6	-	5283243	5298699	1	0.72	93.07	L2	SLC35E2B	SLC35E2B
Acar_ENSACAP00000020181	AAWZ02038288	1	+	334	2531	NA	NA	NA	NA	NA	NA	NA	NA	NA	NA	NA	-	-
Acar_ENSACAP00000011368	AAWZ02038293	1	+	6394	10040	NA	NA	NA	NA	NA	NA	NA	NA	NA	NA	NA	GTF2IRD1	-
Acar_ENSACAP00000014565	AAWZ02038303	1	-	4121	9326	NA	NA	NA	NA	NA	NA	NA	NA	NA	NA	NA	-	-
Acar_ENSACAP00000020396	AAWZ02038304	1	+	6244	10742	NA	NA	NA	NA	NA	NA	NA	NA	NA	NA	NA	-	-
Acar_ENSACAP00000020132	AAWZ02038308	1	-	3389	9895	Pvit_17933	scf000480	6	7	-	192986	216758	1	0.52	92	L2	-	EXOSC7
Acar_ENSACAP00000012254	AAWZ02038310	1	+	870	4256	Pvit_16756	scf000504	25	1	+	975954	979629	1	0.84	65.75	L2	-	cacna1h
Acar_ENSACAP00000014306	AAWZ02038311	1	+	2140	2718	Pvit_16748	scf000504	17	9	-	629568	630203	1	1	60.38	L2	SOCS1	SOCS1
Acar_ENSACAP00000009691	AAWZ02038313	1	-	1250	2368	NA	NA	NA	NA	NA	NA	NA	NA	NA	NA	NA	-	-
Acar_ENSACAP00000009639	AAWZ02038318	1	+	820	4680	NA	NA	NA	NA	NA	NA	NA	NA	NA	NA	NA	-	-
Acar_ENSACAP00000009624	AAWZ02038318	2	-	6923	11158	NA	NA	NA	NA	NA	NA	NA	NA	NA	NA	NA	ANXA4	-
Acar_ENSACAP00000009171	AAWZ02038328	1	-	49	9933	NA	NA	NA	NA	NA	NA	NA	NA	NA	NA	NA	-	-
Acar_ENSACAP00000020033	AAWZ02038334	1	-	1944	6667	Pvit_09458	scf000226	85	14	-	1920930	1926339	0.91	0.72	77.68	L2	ZBTB7B	ZBTB7B
Acar_ENSACAP00000004210	AAWZ02038339	1	-	575	6944	Pvit_18734	scf000375	37	13	+	1027954	1040008	0.98	0.7	76.25	L2	-	GS1-393G12.10.1
Acar_ENSACAP00000001714	AAWZ02038341	1	+	930	8202	Pvit_01769	scf000530	20	21	+	384385	403955	1	0.4	88.31	L2	TRPV3	TRPV3
Acar_ENSACAP00000021550	AAWZ02038341	2	-	10952	11137	NA	NA	NA	NA	NA	NA	NA	NA	NA	NA	NA	ASPA	-
Acar_ENSACAP00000003470	AAWZ02038342	1	+	920	11959	NA	NA	NA	NA	NA	NA	NA	NA	NA	NA	NA	GNB2	-
Acar_ENSACAP00000019442	AAWZ02038347	1	-	1608	10647	NA	NA	NA	NA	NA	NA	NA	NA	NA	NA	NA	-	-
Acar_ENSACAP00000019385	AAWZ02038348	1	+	10358	11395	NA	NA	NA	NA	NA	NA	NA	NA	NA	NA	NA	-	-
Acar_ENSACAP00000021362	AAWZ02038350	1	-	7484	9862	NA	NA	NA	NA	NA	NA	NA	NA	NA	NA	NA	-	-
Acar_ENSACAP00000003966	AAWZ02038352	1	+	1873	11960	NA	NA	NA	NA	NA	NA	NA	NA	NA	NA	NA	ACTR1A	-
Acar_ENSACAP00000018557	AAWZ02038354	1	+	1275	2680	NA	NA	NA	NA	NA	NA	NA	NA	NA	NA	NA	-	-
Acar_ENSACAP00000008522	AAWZ02038357	1	+	1001	5320	Pvit_14030	scf001044	4	6	+	163637	184365	1	0.56	65.02	L2	-	sema4b
Acar_ENSACAP00000008536	AAWZ02038357	2	-	8024	10526	NA	NA	NA	NA	NA	NA	NA	NA	NA	NA	NA	CIB1	-
Acar_ENSACAP00000004176	AAWZ02038362	1	+	1014	11825	NA	NA	NA	NA	NA	NA	NA	NA	NA	NA	NA	-	-
Acar_ENSACAP00000007831	AAWZ02038369	1	-	5017	11682	NA	NA	NA	NA	NA	NA	NA	NA	NA	NA	NA	-	-
Acar_ENSACAP00000015084	AAWZ02038382	1	+	2555	8161	Pvit_15734	scf000148	67	16	-	2721542	2738199	1	0.77	97.06	L2	TRIM3	trim3b
Acar_ENSACAP00000019857	AAWZ02038389	1	+	7235	11818	NA	NA	NA	NA	NA	NA	NA	NA	NA	NA	NA	-	-
Acar_ENSACAP00000018903	AAWZ02038391	1	-	4083	4532	NA	NA	NA	NA	NA	NA	NA	NA	NA	NA	NA	-	-
Acar_ENSACAP00000019348	AAWZ02038392	1	+	5203	8192	NA	NA	NA	NA	NA	NA	NA	NA	NA	NA	NA	-	-
Acar_ENSACAP00000021392	AAWZ02038395	1	-	964	11763	NA	NA	NA	NA	NA	NA	NA	NA	NA	NA	NA	KIAA0430	-
Acar_ENSACAP00000005813	AAWZ02038402	1	-	2382	6769	Pvit_16999	scf000085	133	43	+	3012030	3020390	0.98	0.72	93.91	L2	VASP	VASP
Acar_ENSACAP00000006819	AAWZ02038407	1	-	4848	10882	NA	NA	NA	NA	NA	NA	NA	NA	NA	NA	NA	-	-
Acar_ENSACAP00000013946	AAWZ02038410	1	+	255	11506	NA	NA	NA	NA	NA	NA	NA	NA	NA	NA	NA	EML3	-
Acar_ENSACAP00000006303	AAWZ02038411	1	+	231	10350	NA	NA	NA	NA	NA	NA	NA	NA	NA	NA	NA	-	-
Acar_ENSACAP00000013536	AAWZ02038412	1	+	1497	4239	Pvit_13295	scf000060	68	13	+	3717880	3724965	0.88	0.57	45.38	L2	EDA2R	EDA2R
Acar_ENSACAP00000004869	AAWZ02038417	1	-	567	11161	NA	NA	NA	NA	NA	NA	NA	NA	NA	NA	NA	-	-
Acar_ENSACAP00000017168	AAWZ02038422	1	+	2111	3420	NA	NA	NA	NA	NA	NA	NA	NA	NA	NA	NA	-	-
Acar_ENSACAP00000021502	AAWZ02038425	1	-	2887	8108	Pvit_06619	scf000027	25	124	-	541991	551068	0.71	0.7	89.33	L2	VAMP8	VAMP8
Acar_ENSACAP00000020407	AAWZ02038425	2	+	4705	5609	NA	NA	NA	NA	NA	NA	NA	NA	NA	NA	NA	-	-
Acar_ENSACAP00000008352	AAWZ02038436	1	-	4454	5581	Pvit_09885	scf000032	83	153	-	1683599	1684702	0.93	0.93	60.64	L2	-	FUT3
Acar_ENSACAP00000018196	AAWZ02038442	1	-	1211	5030	NA	NA	NA	NA	NA	NA	NA	NA	NA	NA	NA	-	-
Acar_ENSACAP00000006781	AAWZ02038446	1	+	2395	10174	Pvit_08539	scf000160	62	16	+	1933953	1941541	1	0.75	72.5	L2	TTC16	TTC16
Acar_ENSACAP00000005442	AAWZ02038447	1	+	516	6998	Pvit_07546	scf000589	13	23	-	315008	318401	0.8	0.97	46.94	L2	ANKRD35	ANKRD35
Acar_ENSACAP00000021524	AAWZ02038448	1	-	7803	10385	NA	NA	NA	NA	NA	NA	NA	NA	NA	NA	NA	PTGER2	-
Acar_ENSACAP00000014528	AAWZ02038453	1	+	1352	6180	Pvit_16992	scf000085	126	50	+	2875637	2881415	0.95	0.75	82.04	L2	KLC3	klc3
Acar_ENSACAP00000001787	AAWZ02038459	1	-	648	9596	NA	NA	NA	NA	NA	NA	NA	NA	NA	NA	NA	-	-
Acar_ENSACAP00000021508	AAWZ02038469	1	+	4526	10246	NA	NA	NA	NA	NA	NA	NA	NA	NA	NA	NA	-	-
Acar_ENSACAP00000018673	AAWZ02038480	1	+	6071	9599	Pvit_07538	scf000589	5	31	-	103759	106406	0.99	0.97	57.32	L2	IRGC	IRGC
Acar_ENSACAP00000005118	AAWZ02038481	1	-	2177	3918	NA	NA	NA	NA	NA	NA	NA	NA	NA	NA	NA	-	-
Acar_ENSACAP00000001031	AAWZ02038483	1	-	2140	7124	NA	NA	NA	NA	NA	NA	NA	NA	NA	NA	NA	CDC34	-
Acar_ENSACAP00000010924	AAWZ02038485	1	+	143	9213	NA	NA	NA	NA	NA	NA	NA	NA	NA	NA	NA	ITGA11	-
Acar_ENSACAP00000020231	AAWZ02038486	1	+	5412	9473	Pvit_01901	scf000043	24	27	-	3014219	3019971	0.87	1	60.63	L2	-	COL27A1 (1 of 2)
Acar_ENSACAP00000016311	AAWZ02038493	1	+	263	2031	NA	NA	NA	NA	NA	NA	NA	NA	NA	NA	NA	-	-
Acar_ENSACAP00000008582	AAWZ02038494	1	-	1421	3664	NA	NA	NA	NA	NA	NA	NA	NA	NA	NA	NA	CFL1	-
Acar_ENSACAP00000004528	AAWZ02038502	1	-	10490	10912	NA	NA	NA	NA	NA	NA	NA	NA	NA	NA	NA	-	-
Acar_ENSACAP00000013303	AAWZ02038509	1	+	10393	11069	NA	NA	NA	NA	NA	NA	NA	NA	NA	NA	NA	-	-
Acar_ENSACAP00000004170	AAWZ02038515	1	-	2651	6078	Pvit_14093	scf000508	9	15	+	301271	308784	0.85	0.91	69.03	L2	PPP1R2	PPP1R2
Acar_ENSACAP00000004248	AAWZ02038517	1	+	2117	11132	Pvit_09382	scf000226	9	90	-	193285	202112	0.96	0.52	74.94	L2	-	tut1
Acar_ENSACAP00000019534	AAWZ02038529	1	-	541	1194	NA	NA	NA	NA	NA	NA	NA	NA	NA	NA	NA	-	-
Acar_ENSACAP00000004462	AAWZ02038532	1	+	4001	10535	NA	NA	NA	NA	NA	NA	NA	NA	NA	NA	NA	-	-
Acar_ENSACAP00000019389	AAWZ02038533	1	-	7514	8707	NA	NA	NA	NA	NA	NA	NA	NA	NA	NA	NA	-	-
Acar_ENSACAP00000000027	AAWZ02038536	1	+	285	8488	Pvit_16060	scf000183	48	13	-	2308994	2311658	1	0.7	78.65	L2	PCGF1	PCGF1
Acar_ENSACAP00000000391	AAWZ02038541	1	-	642	6912	Pvit_09829	scf000032	27	209	+	749557	763036	0.99	0.79	96.87	L2	MAP2K2	MAP2K2
Acar_ENSACAP00000006103	AAWZ02038542	1	+	2482	9820	Pvit_08094	scf000169	61	35	+	2023498	2027869	1	0.88	60.36	L2	EBI3	EBI3
Acar_ENSACAP00000008465	AAWZ02038549	1	+	3551	6783	NA	NA	NA	NA	NA	NA	NA	NA	NA	NA	NA	-	-
Acar_ENSACAP00000019392	AAWZ02038553	1	-	5359	6371	NA	NA	NA	NA	NA	NA	NA	NA	NA	NA	NA	-	-
Acar_ENSACAP00000005166	AAWZ02038554	1	+	3496	8693	NA	NA	NA	NA	NA	NA	NA	NA	NA	NA	NA	-	-
Acar_ENSACAP00000000401	AAWZ02038557	1	+	5595	6722	Pvit_05035	scf000752	1	11	+	81911	97663	1	1	84.35	L2	HTR1D	HTR1D
Acar_ENSACAP00000008344	AAWZ02038570	1	-	4751	9523	NA	NA	NA	NA	NA	NA	NA	NA	NA	NA	NA	-	-
Acar_ENSACAP00000018317	AAWZ02038573	1	-	7605	9645	NA	NA	NA	NA	NA	NA	NA	NA	NA	NA	NA	-	-
Acar_ENSACAP00000004537	AAWZ02038576	1	+	7249	9298	NA	NA	NA	NA	NA	NA	NA	NA	NA	NA	NA	-	-
Acar_ENSACAP00000007093	AAWZ02038578	1	+	1140	8064	Pvit_01486	scf000039	11	47	+	1611746	1650736	1	0.49	79.6	L2	HPS3	HPS3
Acar_ENSACAP00000015080	AAWZ02038585	1	+	773	10905	NA	NA	NA	NA	NA	NA	NA	NA	NA	NA	NA	-	-
Acar_ENSACAP00000020144	AAWZ02038594	1	+	777	10405	NA	NA	NA	NA	NA	NA	NA	NA	NA	NA	NA	-	-
Acar_ENSACAP00000008752	AAWZ02038596	1	+	2235	3746	NA	NA	NA	NA	NA	NA	NA	NA	NA	NA	NA	-	-
Acar_ENSACAP00000005283	AAWZ02038597	1	+	8409	11082	NA	NA	NA	NA	NA	NA	NA	NA	NA	NA	NA	-	-
Acar_ENSACAP00000019753	AAWZ02038598	1	-	1643	1834	NA	NA	NA	NA	NA	NA	NA	NA	NA	NA	NA	-	-
Acar_ENSACAP00000018151	AAWZ02038608	1	+	2339	2660	NA	NA	NA	NA	NA	NA	NA	NA	NA	NA	NA	-	-
Acar_ENSACAP00000019294	AAWZ02038609	1	-	5238	8265	NA	NA	NA	NA	NA	NA	NA	NA	NA	NA	NA	NPTXR	-
Acar_ENSACAP00000019742	AAWZ02038610	1	-	2266	8017	NA	NA	NA	NA	NA	NA	NA	NA	NA	NA	NA	-	-
Acar_ENSACAP00000020738	AAWZ02038614	1	+	6158	8194	NA	NA	NA	NA	NA	NA	NA	NA	NA	NA	NA	-	-
Acar_ENSACAP00000008580	AAWZ02038618	1	-	9559	9669	Pvit_06287	scf000040	69	88	-	1883195	1888692	0.95	0.1	77.14	L2	C1orf187	DRAXI_CHICK
Acar_ENSACAP00000009347	AAWZ02038622	1	+	1539	10840	Pvit_15671	scf000148	4	79	+	76918	105838	0.99	0.54	91.98	L2	PPME1	F1P526_CHICK
Acar_ENSACAP00000010969	AAWZ02038632	1	+	1033	10328	NA	NA	NA	NA	NA	NA	NA	NA	NA	NA	NA	-	-
Acar_ENSACAP00000014582	AAWZ02038633	1	-	3413	8451	NA	NA	NA	NA	NA	NA	NA	NA	NA	NA	NA	-	-
Acar_ENSACAP00000021487	AAWZ02038649	1	-	3469	5757	Pvit_07069	scf001102	8	1	+	159000	173303	0.97	0.58	59.25	L2	RIN1	RIN1
Acar_ENSACAP00000019546	AAWZ02038652	1	+	521	10046	NA	NA	NA	NA	NA	NA	NA	NA	NA	NA	NA	-	-
Acar_ENSACAP00000002637	AAWZ02038656	1	+	5113	6466	Pvit_10006	scf000032	204	32	-	4313862	4314998	0.93	1	68.95	L2	ACTL9	ACTL9
Acar_ENSACAP00000003617	AAWZ02038659	1	-	3781	9768	Pvit_19162	scf000486	7	7	-	776062	785971	1	0.79	91.72	L2	-	SPSB3
Acar_ENSACAP00000019028	AAWZ02038665	1	-	3150	4763	NA	NA	NA	NA	NA	NA	NA	NA	NA	NA	NA	-	-
Acar_ENSACAP00000014797	AAWZ02038666	1	-	866	7865	Pvit_02862	scf000489	11	21	-	255598	265539	1	0.83	65.38	L2	CD79A	CD79A
Acar_ENSACAP00000010321	AAWZ02038667	1	-	3524	7557	NA	NA	NA	NA	NA	NA	NA	NA	NA	NA	NA	TRAF1	-
Acar_ENSACAP00000002356	AAWZ02038671	1	-	3590	5193	NA	NA	NA	NA	NA	NA	NA	NA	NA	NA	NA	LGALS8	-
Acar_ENSACAP00000018012	AAWZ02038674	1	-	5409	10340	NA	NA	NA	NA	NA	NA	NA	NA	NA	NA	NA	-	-
Acar_ENSACAP00000007535	AAWZ02038681	1	+	1154	9280	Pvit_16258	scf000096	23	84	-	1046511	1055982	0.9	0.95	81.54	L2	KARS	KARS
Acar_ENSACAP00000020285	AAWZ02038687	1	+	2992	9215	NA	NA	NA	NA	NA	NA	NA	NA	NA	NA	NA	-	-
Acar_ENSACAP00000020963	AAWZ02038689	1	-	715	4188	NA	NA	NA	NA	NA	NA	NA	NA	NA	NA	NA	-	-
Acar_ENSACAP00000020513	AAWZ02038693	1	+	2592	9073	NA	NA	NA	NA	NA	NA	NA	NA	NA	NA	NA	-	-
Acar_ENSACAP00000000256	AAWZ02038699	1	-	1610	10557	NA	NA	NA	NA	NA	NA	NA	NA	NA	NA	NA	-	-
Acar_ENSACAP00000021196	AAWZ02038700	1	-	5275	9909	NA	NA	NA	NA	NA	NA	NA	NA	NA	NA	NA	-	-
Acar_ENSACAP00000012284	AAWZ02038706	1	-	3235	3907	NA	NA	NA	NA	NA	NA	NA	NA	NA	NA	NA	-	-
Acar_ENSACAP00000002553	AAWZ02038711	1	-	6971	9159	NA	NA	NA	NA	NA	NA	NA	NA	NA	NA	NA	-	-
Acar_ENSACAP00000019070	AAWZ02038724	1	-	6119	6837	NA	NA	NA	NA	NA	NA	NA	NA	NA	NA	NA	-	-
Acar_ENSACAP00000014219	AAWZ02038725	1	-	358	10174	NA	NA	NA	NA	NA	NA	NA	NA	NA	NA	NA	UBAP2L	-
Acar_ENSACAP00000011695	AAWZ02038730	1	+	4221	7737	Pvit_13753	scf000830	9	1	+	410368	416280	1	0.82	52.7	L2	TTC24	TTC24
Acar_ENSACAP00000018634	AAWZ02038731	1	-	575	715	Pvit_04670	scf000179	72	21	-	2112178	2119999	0.94	0.12	88.64	L2	UBAC1	UBAC1
Acar_ENSACAP00000000480	AAWZ02038732	1	-	1282	10179	Pvit_15705	scf000148	38	45	+	2072874	2086526	1	0.53	89.22	L2	-	trpc2
Acar_ENSACAP00000013652	AAWZ02038735	1	+	3671	7995	NA	NA	NA	NA	NA	NA	NA	NA	NA	NA	NA	-	-
Acar_ENSACAP00000003032	AAWZ02038736	1	-	1092	10312	Pvit_05964	scf000876	11	8	-	189811	203671	0.61	0.28	100	L2	MAU2	MAU2
Acar_ENSACAP00000003910	AAWZ02038744	1	-	4438	8039	NA	NA	NA	NA	NA	NA	NA	NA	NA	NA	NA	EXOSC4	-
Acar_ENSACAP00000021491	AAWZ02038746	1	+	381	3489	Pvit_04629	scf000179	31	62	-	895713	932753	1	0.32	49.8	L2	PRRC2B	PRRC2B
Acar_ENSACAP00000008600	AAWZ02038765	1	-	1644	9435	Pvit_05965	scf000876	12	7	+	207597	224349	1	0.59	83.16	L2	SUGP1	SUGP1
Acar_ENSACAP00000008712	AAWZ02038767	1	+	844	1299	Pvit_09951	scf000032	149	87	+	2947878	2950986	0.93	0.37	58.89	L2	PEX11G	PEX11G
Acar_ENSACAP00000021561	AAWZ02038767	2	-	5017	8070	NA	NA	NA	NA	NA	NA	NA	NA	NA	NA	NA	-	-
Acar_ENSACAP00000009263	AAWZ02038772	1	-	4786	7290	Pvit_10717	scf000380	2	5	+	511924	514431	1	1	95.69	L2	SLITRK4	SLITRK4
Acar_ENSACAP00000020461	AAWZ02038773	1	+	1306	7635	NA	NA	NA	NA	NA	NA	NA	NA	NA	NA	NA	-	-
Acar_ENSACAP00000014660	AAWZ02038779	1	+	5943	6768	Pvit_18680	scf000723	7	2	-	301986	307612	0.99	0.86	75.51	L2	C1QA	C1QA
Acar_ENSACAP00000007252	AAWZ02038782	1	+	3	1050	NA	NA	NA	NA	NA	NA	NA	NA	NA	NA	NA	-	-
Acar_ENSACAP00000021173	AAWZ02038782	2	-	4024	4584	NA	NA	NA	NA	NA	NA	NA	NA	NA	NA	NA	-	-
Acar_ENSACAP00000005099	AAWZ02038786	1	+	1938	7696	NA	NA	NA	NA	NA	NA	NA	NA	NA	NA	NA	DNLZ	-
Acar_ENSACAP00000002519	AAWZ02038788	1	+	2764	10246	Pvit_06298	scf000040	80	77	+	2145089	2158957	1	0.38	87.09	L2	EXOSC10	EXOSC10
Acar_ENSACAP00000008424	AAWZ02038790	1	+	1731	2324	Pvit_09889	scf000032	87	149	-	1740946	1742808	1	0.74	92.42	L2	DIRAS1	DIRAS1
Acar_ENSACAP00000013942	AAWZ02038800	1	-	2505	4163	Pvit_09941	scf000032	139	97	-	2749289	2751013	1	1	65.49	L2	MED26	MED26
Acar_ENSACAP00000018252	AAWZ02038803	1	+	5348	7680	NA	NA	NA	NA	NA	NA	NA	NA	NA	NA	NA	-	-
Acar_ENSACAP00000017980	AAWZ02038813	1	+	6	2374	NA	NA	NA	NA	NA	NA	NA	NA	NA	NA	NA	-	-
Acar_ENSACAP00000001876	AAWZ02038818	1	+	760	6332	NA	NA	NA	NA	NA	NA	NA	NA	NA	NA	NA	-	-
Acar_ENSACAP00000001463	AAWZ02038821	1	+	3849	9082	NA	NA	NA	NA	NA	NA	NA	NA	NA	NA	NA	NR1I3	-
Acar_ENSACAP00000020958	AAWZ02038825	1	-	1693	8596	NA	NA	NA	NA	NA	NA	NA	NA	NA	NA	NA	-	-
Acar_ENSACAP00000019175	AAWZ02038832	1	-	947	1667	NA	NA	NA	NA	NA	NA	NA	NA	NA	NA	NA	-	-
Acar_ENSACAP00000010655	AAWZ02038835	1	+	260	9893	NA	NA	NA	NA	NA	NA	NA	NA	NA	NA	NA	-	-
Acar_ENSACAP00000003358	AAWZ02038838	1	-	1587	10208	Pvit_16554	scf000501	36	4	+	945963	950178	0.84	0.45	86.36	L2	-	si:dkey-71h2.2
Acar_ENSACAP00000011340	AAWZ02038840	1	+	13	5225	Pvit_06484	scf001408	1	3	+	4145	57540	0.98	1	48.31	L2	-	ZNF721
Acar_ENSACAP00000020405	AAWZ02038841	1	+	842	9886	Pvit_19362	scf000521	18	2	+	808050	835303	0.91	0.45	55.27	L2	-	CLSPN
Acar_ENSACAP00000019628	AAWZ02038845	1	-	575	9349	NA	NA	NA	NA	NA	NA	NA	NA	NA	NA	NA	ASXL2	-
Acar_ENSACAP00000013362	AAWZ02038847	1	+	4300	6408	NA	NA	NA	NA	NA	NA	NA	NA	NA	NA	NA	-	-
Acar_ENSACAP00000021216	AAWZ02038848	1	+	2994	9749	NA	NA	NA	NA	NA	NA	NA	NA	NA	NA	NA	-	-
Acar_ENSACAP00000019845	AAWZ02038853	1	+	221	8703	NA	NA	NA	NA	NA	NA	NA	NA	NA	NA	NA	-	-
Acar_ENSACAP00000020992	AAWZ02038856	1	-	5380	6753	NA	NA	NA	NA	NA	NA	NA	NA	NA	NA	NA	-	-
Acar_ENSACAP00000015089	AAWZ02038876	1	+	900	4303	NA	NA	NA	NA	NA	NA	NA	NA	NA	NA	NA	SVOP	-
Acar_ENSACAP00000014739	AAWZ02038880	1	-	2185	2310	NA	NA	NA	NA	NA	NA	NA	NA	NA	NA	NA	RPL7A	-
Acar_ENSACAP00000014750	AAWZ02038880	2	+	2680	9313	Pvit_04608	scf000179	10	83	+	96950	101446	0.99	0.98	77.45	L2	MED22	MED22
Acar_ENSACAP00000011337	AAWZ02038891	1	+	888	4323	NA	NA	NA	NA	NA	NA	NA	NA	NA	NA	NA	-	-
Acar_ENSACAP00000019351	AAWZ02038895	1	-	7272	7664	Pvit_05297	scf001155	6	1	+	139095	139451	0.49	0.54	84.38	L2	-	CD248
Acar_ENSACAP00000014600	AAWZ02038895	2	-	7974	9245	NA	NA	NA	NA	NA	NA	NA	NA	NA	NA	NA	CD248	-
Acar_ENSACAP00000011271	AAWZ02038902	1	-	826	8873	NA	NA	NA	NA	NA	NA	NA	NA	NA	NA	NA	-	-
Acar_ENSACAP00000001380	AAWZ02038905	1	-	5294	8783	Pvit_19309	scf000007	112	36	-	9122066	9129559	0.99	0.72	91.4	L2	BACE1	BACE1
Acar_ENSACAP00000016204	AAWZ02038914	1	-	670	9267	NA	NA	NA	NA	NA	NA	NA	NA	NA	NA	NA	ARHGEF2	-
Acar_ENSACAP00000004378	AAWZ02038915	1	+	4502	9614	Pvit_13642	scf000121	26	61	-	1125115	1127765	0.59	0.93	96.24	L2	GATM	GATM
Acar_ENSACAP00000011865	AAWZ02038918	1	+	434	4286	Pvit_16533	scf000501	15	25	+	634417	644484	1	0.43	80.26	L2	KHK	KHK
Acar_ENSACAP00000021469	AAWZ02038921	1	+	2883	4553	NA	NA	NA	NA	NA	NA	NA	NA	NA	NA	NA	-	-
Acar_ENSACAP00000010445	AAWZ02038925	1	+	380	3932	Pvit_09954	scf000032	152	84	-	3042831	3046902	1	0.55	92.24	L2	USE1	use1
Acar_ENSACAP00000011943	AAWZ02038925	2	-	4148	5667	NA	NA	NA	NA	NA	NA	NA	NA	NA	NA	NA	-	-
Acar_ENSACAP00000013008	AAWZ02038928	1	+	2885	8891	NA	NA	NA	NA	NA	NA	NA	NA	NA	NA	NA	-	-
Acar_ENSACAP00000005527	AAWZ02038933	1	-	255	9237	NA	NA	NA	NA	NA	NA	NA	NA	NA	NA	NA	UHMK1	-
Acar_ENSACAP00000013806	AAWZ02038942	1	-	156	9371	NA	NA	NA	NA	NA	NA	NA	NA	NA	NA	NA	-	-
Acar_ENSACAP00000019035	AAWZ02038943	1	-	3763	7031	NA	NA	NA	NA	NA	NA	NA	NA	NA	NA	NA	-	-
Acar_ENSACAP00000021521	AAWZ02038961	1	+	3938	6010	NA	NA	NA	NA	NA	NA	NA	NA	NA	NA	NA	-	-
Acar_ENSACAP00000018148	AAWZ02038983	1	+	1406	5950	NA	NA	NA	NA	NA	NA	NA	NA	NA	NA	NA	-	-
Acar_ENSACAP00000020862	AAWZ02038985	1	+	8363	8747	NA	NA	NA	NA	NA	NA	NA	NA	NA	NA	NA	RNF167	-
Acar_ENSACAP00000011259	AAWZ02038986	1	+	3081	3359	Pvit_00460	scf000351	67	2	+	1435713	1457640	1	0.21	92.86	L2	GOSR1	GOSR1
Acar_ENSACAP00000004883	AAWZ02038987	1	-	1	978	NA	NA	NA	NA	NA	NA	NA	NA	NA	NA	NA	-	-
Acar_ENSACAP00000019917	AAWZ02038988	1	-	2977	5236	NA	NA	NA	NA	NA	NA	NA	NA	NA	NA	NA	-	-
Acar_ENSACAP00000018713	AAWZ02038989	1	-	1842	2498	NA	NA	NA	NA	NA	NA	NA	NA	NA	NA	NA	CEBPA	-
Acar_ENSACAP00000011907	AAWZ02038994	1	-	3935	9792	NA	NA	NA	NA	NA	NA	NA	NA	NA	NA	NA	-	-
Acar_ENSACAP00000018271	AAWZ02039005	1	+	4432	5010	NA	NA	NA	NA	NA	NA	NA	NA	NA	NA	NA	-	-
Acar_ENSACAP00000009129	AAWZ02039011	1	-	677	9270	Pvit_04250	scf001088	4	4	-	89137	110561	1	0.59	62.82	L2	-	ripk3
Acar_ENSACAP00000020541	AAWZ02039013	1	+	7499	7971	NA	NA	NA	NA	NA	NA	NA	NA	NA	NA	NA	-	-
Acar_ENSACAP00000001687	AAWZ02039019	1	-	1601	7111	Pvit_06373	scf000040	155	2	-	5465409	5477970	0.88	0.49	80.56	L2	TMEM52	TMEM52
Acar_ENSACAP00000001853	AAWZ02039020	1	+	290	9532	NA	NA	NA	NA	NA	NA	NA	NA	NA	NA	NA	NDRG4	-
Acar_ENSACAP00000021473	AAWZ02039022	1	-	4134	9377	NA	NA	NA	NA	NA	NA	NA	NA	NA	NA	NA	-	-
Acar_ENSACAP00000018920	AAWZ02039031	1	-	1286	9495	NA	NA	NA	NA	NA	NA	NA	NA	NA	NA	NA	-	-
Acar_ENSACAP00000000891	AAWZ02039032	1	-	481	9487	NA	NA	NA	NA	NA	NA	NA	NA	NA	NA	NA	-	-
Acar_ENSACAP00000018076	AAWZ02039040	1	+	772	4766	NA	NA	NA	NA	NA	NA	NA	NA	NA	NA	NA	-	-
Acar_ENSACAP00000018026	AAWZ02039048	1	+	2558	2761	NA	NA	NA	NA	NA	NA	NA	NA	NA	NA	NA	USP30	-
Acar_ENSACAP00000003765	AAWZ02039048	2	-	5941	7651	NA	NA	NA	NA	NA	NA	NA	NA	NA	NA	NA	-	-
Acar_ENSACAP00000001065	AAWZ02039051	1	+	3036	7060	Pvit_16487	scf000258	28	24	-	1210256	1232170	1	0.56	64	L2	SDR42E2	SDR42E2
Acar_ENSACAP00000000410	AAWZ02039054	1	-	7888	8025	NA	NA	NA	NA	NA	NA	NA	NA	NA	NA	NA	PLEKHB1	-
Acar_ENSACAP00000001364	AAWZ02039070	1	-	5010	7845	Pvit_07922	scf000261	75	9	-	1878975	1880274	0.97	0.97	73.87	L2	TM4SF5	TM4SF5
Acar_ENSACAP00000021495	AAWZ02039078	1	-	6751	8838	NA	NA	NA	NA	NA	NA	NA	NA	NA	NA	NA	-	-
Acar_ENSACAP00000009879	AAWZ02039081	1	-	4612	5019	Pvit_06418	scf000734	3	6	-	161323	165223	1	0.31	78.68	L2	NHLRC4	C16orf11
Acar_ENSACAP00000009110	AAWZ02039086	1	-	6476	9532	NA	NA	NA	NA	NA	NA	NA	NA	NA	NA	NA	-	-
Acar_ENSACAP00000013058	AAWZ02039088	1	+	481	7048	NA	NA	NA	NA	NA	NA	NA	NA	NA	NA	NA	-	-
Acar_ENSACAP00000007166	AAWZ02039089	1	+	5202	7733	Pvit_19337	scf000007	140	8	+	9520944	9531246	1	0.41	79.31	L2	SCN4B	SCN4B
Acar_ENSACAP00000005194	AAWZ02039090	1	+	1432	5398	Pvit_00432	scf000351	39	30	+	682101	688518	1	0.68	99.35	L2	RPL23A	RPL23A
Acar_ENSACAP00000012591	AAWZ02039099	1	+	3507	4279	NA	NA	NA	NA	NA	NA	NA	NA	NA	NA	NA	-	-
Acar_ENSACAP00000010481	AAWZ02039108	1	-	2405	9450	NA	NA	NA	NA	NA	NA	NA	NA	NA	NA	NA	-	-
Acar_ENSACAP00000019831	AAWZ02039111	1	+	5803	6276	NA	NA	NA	NA	NA	NA	NA	NA	NA	NA	NA	-	-
Acar_ENSACAP00000001668	AAWZ02039112	1	-	4481	7077	Pvit_04958	scf000237	49	50	+	993550	1003730	0.99	0.23	64.35	L2	ECM1	ECM1
Acar_ENSACAP00000018284	AAWZ02039116	1	+	553	907	NA	NA	NA	NA	NA	NA	NA	NA	NA	NA	NA	-	-
Acar_ENSACAP00000020612	AAWZ02039121	1	+	4471	5496	NA	NA	NA	NA	NA	NA	NA	NA	NA	NA	NA	-	-
Acar_ENSACAP00000000807	AAWZ02039126	1	-	21	5304	Pvit_07857	scf000261	10	74	+	216163	224522	1	1	89.74	L2	-	EIF5AL1
Acar_ENSACAP00000019287	AAWZ02039143	1	-	6848	8092	Pvit_06359	scf000040	141	16	+	5017670	5035019	0.92	0.32	89.18	L2	VWA1	vwa1
Acar_ENSACAP00000014078	AAWZ02039146	1	-	163	9342	NA	NA	NA	NA	NA	NA	NA	NA	NA	NA	NA	-	-
Acar_ENSACAP00000021412	AAWZ02039153	1	+	2706	8957	Pvit_13640	scf000121	24	63	+	984133	996429	1	0.36	79.32	L2	FSD2	FSD2
Acar_ENSACAP00000018732	AAWZ02039160	1	+	472	3726	NA	NA	NA	NA	NA	NA	NA	NA	NA	NA	NA	SSC5D	-
Acar_ENSACAP00000020939	AAWZ02039163	1	-	372	4027	Pvit_13816	scf001559	1	1	-	38915	40690	0.99	1	56.2	L2	-	or2g3
Acar_ENSACAP00000000489	AAWZ02039169	1	+	232	7200	Pvit_06224	scf000040	6	151	+	90694	101693	1	0.28	96	L2	FBXO42	FBXO42
Acar_ENSACAP00000000835	AAWZ02039178	1	+	2232	9058	NA	NA	NA	NA	NA	NA	NA	NA	NA	NA	NA	-	-
Acar_ENSACAP00000019057	AAWZ02039190	1	+	1737	3349	NA	NA	NA	NA	NA	NA	NA	NA	NA	NA	NA	-	-
Acar_ENSACAP00000008613	AAWZ02039190	2	-	6782	7060	Pvit_09450	scf000226	77	22	+	1695320	1696780	0.69	0.48	70.31	L2	DPM3	DPM3
Acar_ENSACAP00000002659	AAWZ02039191	1	+	901	9112	NA	NA	NA	NA	NA	NA	NA	NA	NA	NA	NA	-	-
Acar_ENSACAP00000021511	AAWZ02039196	1	-	146	5878	Pvit_09868	scf000032	66	170	-	1406762	1415718	1	0.73	50.89	L2	ANKLE1	ANKLE1
Acar_ENSACAP00000017462	AAWZ02039198	1	+	1072	6858	NA	NA	NA	NA	NA	NA	NA	NA	NA	NA	NA	-	-
Acar_ENSACAP00000018865	AAWZ02039210	1	+	3284	8959	NA	NA	NA	NA	NA	NA	NA	NA	NA	NA	NA	-	-
Acar_ENSACAP00000014670	AAWZ02039217	1	-	862	7894	Pvit_11018	scf000280	10	36	+	105526	113850	1	0.79	70.22	L2	WDR85	WDR85
Acar_ENSACAP00000006310	AAWZ02039224	1	+	1048	8978	Pvit_01762	scf000530	13	28	+	263295	275216	1	0.44	75.6	L2	TRPV2	TRPV2
Acar_ENSACAP00000010587	AAWZ02039226	1	-	1244	1757	Pvit_08713	scf001455	2	1	-	38047	46417	0.83	0.48	85.14	L2	CDA	CDA
Acar_ENSACAP00000020732	AAWZ02039231	1	-	1640	5361	NA	NA	NA	NA	NA	NA	NA	NA	NA	NA	NA	-	-
Acar_ENSACAP00000019999	AAWZ02039243	1	+	819	6708	NA	NA	NA	NA	NA	NA	NA	NA	NA	NA	NA	-	-
Acar_ENSACAP00000020348	AAWZ02039248	1	+	1791	3413	NA	NA	NA	NA	NA	NA	NA	NA	NA	NA	NA	-	-
Acar_ENSACAP00000000197	AAWZ02039250	1	-	550	6297	Pvit_05569	scf000492	28	2	-	864164	889319	1	0.78	91.15	L2	ETFA	ETFA
Acar_ENSACAP00000015719	AAWZ02039278	1	-	3751	6691	NA	NA	NA	NA	NA	NA	NA	NA	NA	NA	NA	DUSP2	-
Acar_ENSACAP00000002936	AAWZ02039281	1	+	194	2117	NA	NA	NA	NA	NA	NA	NA	NA	NA	NA	NA	HINT2	-
Acar_ENSACAP00000018907	AAWZ02039284	1	+	1232	8269	NA	NA	NA	NA	NA	NA	NA	NA	NA	NA	NA	-	-
Acar_ENSACAP00000002087	AAWZ02039288	1	-	5499	7200	Pvit_09892	scf000032	90	146	-	1826059	1830459	0.9	0.74	84.68	L2	ATP5D	ATP5D
Acar_ENSACAP00000020986	AAWZ02039289	1	+	783	2823	NA	NA	NA	NA	NA	NA	NA	NA	NA	NA	NA	-	-
Acar_ENSACAP00000018680	AAWZ02039290	1	-	5812	6957	NA	NA	NA	NA	NA	NA	NA	NA	NA	NA	NA	-	-
Acar_ENSACAP00000021327	AAWZ02039293	1	+	6974	7927	NA	NA	NA	NA	NA	NA	NA	NA	NA	NA	NA	-	-
Acar_ENSACAP00000019574	AAWZ02039297	1	-	2649	7410	NA	NA	NA	NA	NA	NA	NA	NA	NA	NA	NA	ACOT7	-
Acar_ENSACAP00000000504	AAWZ02039304	1	+	2863	7997	NA	NA	NA	NA	NA	NA	NA	NA	NA	NA	NA	PCSK4	-
Acar_ENSACAP00000017474	AAWZ02039308	1	+	984	3322	NA	NA	NA	NA	NA	NA	NA	NA	NA	NA	NA	ST6GALNAC6	-
Acar_ENSACAP00000018986	AAWZ02039310	1	+	859	4986	Pvit_16927	scf000085	61	115	-	1585484	1589580	0.95	1	65.54	L2	DACT3	DACT3
Acar_ENSACAP00000017814	AAWZ02039315	1	-	3671	4813	NA	NA	NA	NA	NA	NA	NA	NA	NA	NA	NA	UBB	-
Acar_ENSACAP00000013468	AAWZ02039315	2	-	4814	5725	NA	NA	NA	NA	NA	NA	NA	NA	NA	NA	NA	-	-
Acar_ENSACAP00000015414	AAWZ02039319	1	+	963	8808	NA	NA	NA	NA	NA	NA	NA	NA	NA	NA	NA	ADAR	-
Acar_ENSACAP00000018677	AAWZ02039320	1	-	803	6816	NA	NA	NA	NA	NA	NA	NA	NA	NA	NA	NA	-	-
Acar_ENSACAP00000014110	AAWZ02039326	1	-	946	4994	Pvit_05148	scf001120	4	12	+	29932	35669	1	1	80.39	L2	PEX11B	PEX11B
Acar_ENSACAP00000004309	AAWZ02039332	1	+	2263	8164	NA	NA	NA	NA	NA	NA	NA	NA	NA	NA	NA	EHD1	-
Acar_ENSACAP00000018747	AAWZ02039333	1	+	2098	6241	NA	NA	NA	NA	NA	NA	NA	NA	NA	NA	NA	-	-
Acar_ENSACAP00000019839	AAWZ02039345	1	-	747	8733	NA	NA	NA	NA	NA	NA	NA	NA	NA	NA	NA	-	-
Acar_ENSACAP00000008241	AAWZ02039361	1	-	2682	5359	Pvit_18675	scf000723	2	7	-	52704	56744	1	1	62.26	L2	GUCA2A	GUCA2A
Acar_ENSACAP00000019781	AAWZ02039369	1	+	391	8048	NA	NA	NA	NA	NA	NA	NA	NA	NA	NA	NA	-	-
Acar_ENSACAP00000019318	AAWZ02039383	1	-	4357	5083	NA	NA	NA	NA	NA	NA	NA	NA	NA	NA	NA	-	-
Acar_ENSACAP00000019980	AAWZ02039384	1	+	4666	5910	NA	NA	NA	NA	NA	NA	NA	NA	NA	NA	NA	REPIN1	-
Acar_ENSACAP00000010639	AAWZ02039400	1	-	317	7728	Pvit_09456	scf000226	83	16	-	1890657	1900586	0.83	0.74	74.11	L2	-	DCST1
Acar_ENSACAP00000009569	AAWZ02039401	1	+	582	6702	NA	NA	NA	NA	NA	NA	NA	NA	NA	NA	NA	-	-
Acar_ENSACAP00000002520	AAWZ02039402	1	-	2937	4367	NA	NA	NA	NA	NA	NA	NA	NA	NA	NA	NA	-	-
Acar_ENSACAP00000021081	AAWZ02039409	1	+	1814	6823	NA	NA	NA	NA	NA	NA	NA	NA	NA	NA	NA	PAK3	-
Acar_ENSACAP00000018619	AAWZ02039418	1	+	2653	6876	NA	NA	NA	NA	NA	NA	NA	NA	NA	NA	NA	-	-
Acar_ENSACAP00000001192	AAWZ02039426	1	+	443	4021	NA	NA	NA	NA	NA	NA	NA	NA	NA	NA	NA	SLC47A2	-
Acar_ENSACAP00000019320	AAWZ02039442	1	-	3208	4489	NA	NA	NA	NA	NA	NA	NA	NA	NA	NA	NA	-	-
Acar_ENSACAP00000021565	AAWZ02039446	1	+	2834	4938	NA	NA	NA	NA	NA	NA	NA	NA	NA	NA	NA	-	-
Acar_ENSACAP00000004126	AAWZ02039448	1	-	1977	7779	NA	NA	NA	NA	NA	NA	NA	NA	NA	NA	NA	PHC2	-
Acar_ENSACAP00000001235	AAWZ02039455	1	+	2395	8359	Pvit_14459	scf000696	11	5	+	461740	467907	0.99	0.54	87.14	L2	METTL21D	METTL21D
Acar_ENSACAP00000004807	AAWZ02039460	1	-	5288	8384	Pvit_04620	scf000179	22	71	-	440105	458218	1	0.54	67.88	L2	-	BARHL1
Acar_ENSACAP00000019487	AAWZ02039468	1	+	1655	2575	NA	NA	NA	NA	NA	NA	NA	NA	NA	NA	NA	-	-
Acar_ENSACAP00000008199	AAWZ02039474	1	-	1931	7361	Pvit_08126	scf000169	93	3	-	2795926	2803740	1	0.21	97.45	L2	C19orf29	C19orf29
Acar_ENSACAP00000008346	AAWZ02039478	1	+	2606	8061	NA	NA	NA	NA	NA	NA	NA	NA	NA	NA	NA	FGF13	-
Acar_ENSACAP00000010665	AAWZ02039479	1	+	861	7701	NA	NA	NA	NA	NA	NA	NA	NA	NA	NA	NA	-	-
Acar_ENSACAP00000019516	AAWZ02039497	1	-	3222	3500	NA	NA	NA	NA	NA	NA	NA	NA	NA	NA	NA	ZNF513	-
Acar_ENSACAP00000020935	AAWZ02039501	1	+	2203	4935	NA	NA	NA	NA	NA	NA	NA	NA	NA	NA	NA	-	-
Acar_ENSACAP00000002013	AAWZ02039503	1	+	758	7037	Pvit_06820	scf000233	37	27	+	1499598	1507696	0.99	0.55	82.07	L2	CCDC113	CCDC113
Acar_ENSACAP00000008561	AAWZ02039506	1	+	2740	6193	NA	NA	NA	NA	NA	NA	NA	NA	NA	NA	NA	MYO1G	-
Acar_ENSACAP00000021517	AAWZ02039528	1	-	396	1219	NA	NA	NA	NA	NA	NA	NA	NA	NA	NA	NA	CPQ	-
Acar_ENSACAP00000000637	AAWZ02039533	1	-	63	7286	NA	NA	NA	NA	NA	NA	NA	NA	NA	NA	NA	-	-
Acar_ENSACAP00000019193	AAWZ02039535	1	-	5533	6177	Pvit_09698	scf000127	11	21	+	174690	180961	0.93	0.82	73.87	L2	MBLAC1	MBLAC1
Acar_ENSACAP00000020902	AAWZ02039538	1	+	2675	5210	NA	NA	NA	NA	NA	NA	NA	NA	NA	NA	NA	-	-
Acar_ENSACAP00000000952	AAWZ02039539	1	-	2827	7680	NA	NA	NA	NA	NA	NA	NA	NA	NA	NA	NA	-	-
Acar_ENSACAP00000020610	AAWZ02039565	1	+	1200	3923	NA	NA	NA	NA	NA	NA	NA	NA	NA	NA	NA	-	-
Acar_ENSACAP00000004988	AAWZ02039571	1	-	5081	6256	NA	NA	NA	NA	NA	NA	NA	NA	NA	NA	NA	-	-
Acar_ENSACAP00000005979	AAWZ02039578	1	+	1253	7664	NA	NA	NA	NA	NA	NA	NA	NA	NA	NA	NA	-	-
Acar_ENSACAP00000021406	AAWZ02039579	1	+	1856	3355	Pvit_17568	scf000122	24	21	-	1309677	1322631	1	0.79	83.83	L2	-	ANKRD34B
Acar_ENSACAP00000001754	AAWZ02039581	1	-	611	3389	NA	NA	NA	NA	NA	NA	NA	NA	NA	NA	NA	-	-
Acar_ENSACAP00000009542	AAWZ02039589	1	+	1152	5061	NA	NA	NA	NA	NA	NA	NA	NA	NA	NA	NA	MAP2K1	-
Acar_ENSACAP00000018460	AAWZ02039590	1	-	3786	7716	NA	NA	NA	NA	NA	NA	NA	NA	NA	NA	NA	-	-
Acar_ENSACAP00000005177	AAWZ02039592	1	-	4359	8281	NA	NA	NA	NA	NA	NA	NA	NA	NA	NA	NA	-	-
Acar_ENSACAP00000019015	AAWZ02039608	1	+	2258	2469	NA	NA	NA	NA	NA	NA	NA	NA	NA	NA	NA	-	-
Acar_ENSACAP00000019703	AAWZ02039611	1	+	2733	4888	NA	NA	NA	NA	NA	NA	NA	NA	NA	NA	NA	-	-
Acar_ENSACAP00000015729	AAWZ02039614	1	+	2343	7147	Pvit_14034	scf001044	8	2	+	216826	219829	0.98	0.82	82.76	L2	HDDC3	HDDC3
Acar_ENSACAP00000016785	AAWZ02039615	1	-	3100	8144	Pvit_09811	scf000032	9	227	-	208319	249207	1	0.07	90.65	L2	DOT1L	DOT1L
Acar_ENSACAP00000012200	AAWZ02039620	1	-	5563	6671	Pvit_08499	scf000160	22	56	-	581389	587993	0.95	0.93	76.88	L2	NDUFA8	NDUFA8
Acar_ENSACAP00000021115	AAWZ02039627	1	+	1019	3488	NA	NA	NA	NA	NA	NA	NA	NA	NA	NA	NA	-	-
Acar_ENSACAP00000018085	AAWZ02039641	1	-	3829	4499	NA	NA	NA	NA	NA	NA	NA	NA	NA	NA	NA	-	-
Acar_ENSACAP00000003904	AAWZ02039643	1	-	2317	7689	Pvit_06289	scf000040	71	86	-	1899064	1902981	0.8	0.79	65.5	L2	-	FBXO6
Acar_ENSACAP00000021459	AAWZ02039644	1	+	3094	7681	NA	NA	NA	NA	NA	NA	NA	NA	NA	NA	NA	NDE1	-
Acar_ENSACAP00000020995	AAWZ02039646	1	+	1765	7900	NA	NA	NA	NA	NA	NA	NA	NA	NA	NA	NA	-	-
Acar_ENSACAP00000001064	AAWZ02039648	1	+	969	5211	NA	NA	NA	NA	NA	NA	NA	NA	NA	NA	NA	-	-
Acar_ENSACAP00000003581	AAWZ02039660	1	-	847	7588	Pvit_16904	scf000085	38	138	+	1105999	1112076	1	0.85	76.92	L2	QPCTL	QPCTL
Acar_ENSACAP00000020438	AAWZ02039665	1	-	396	4303	NA	NA	NA	NA	NA	NA	NA	NA	NA	NA	NA	-	-
Acar_ENSACAP00000011959	AAWZ02039666	1	-	1000	2109	Pvit_15787	scf000491	2	20	+	56000	60679	1	0.99	77.3	L2	-	actb2
Acar_ENSACAP00000011964	AAWZ02039666	2	-	5470	6588	Pvit_15788	scf000491	3	19	+	56627	57745	0.98	0.98	73.22	L2	-	ACTRT2
Acar_ENSACAP00000018352	AAWZ02039667	1	+	581	7933	NA	NA	NA	NA	NA	NA	NA	NA	NA	NA	NA	-	-
Acar_ENSACAP00000001183	AAWZ02039681	1	-	129	7854	NA	NA	NA	NA	NA	NA	NA	NA	NA	NA	NA	-	-
Acar_ENSACAP00000000091	AAWZ02039691	1	+	2222	5850	NA	NA	NA	NA	NA	NA	NA	NA	NA	NA	NA	-	-
Acar_ENSACAP00000002043	AAWZ02039698	1	-	58	5376	Pvit_08035	scf000169	2	94	-	139164	145966	0.84	0.71	86.92	L2	SGTA	SGTA
Acar_ENSACAP00000019991	AAWZ02039701	1	+	2333	7057	Pvit_04252	scf001088	6	2	+	172855	185043	0.91	0.72	67.52	L2	-	CYLD
Acar_ENSACAP00000008259	AAWZ02039711	1	+	125	3259	Pvit_08003	scf001299	1	4	+	14392	16793	0.8	0.73	64.53	L2	-	si:dkey-260j18.2
Acar_ENSACAP00000008280	AAWZ02039711	2	-	5432	6778	NA	NA	NA	NA	NA	NA	NA	NA	NA	NA	NA	-	-
Acar_ENSACAP00000002292	AAWZ02039718	1	-	3624	5749	NA	NA	NA	NA	NA	NA	NA	NA	NA	NA	NA	-	-
Acar_ENSACAP00000019425	AAWZ02039722	1	+	5047	5982	NA	NA	NA	NA	NA	NA	NA	NA	NA	NA	NA	-	-
Acar_ENSACAP00000011261	AAWZ02039729	1	+	880	6711	NA	NA	NA	NA	NA	NA	NA	NA	NA	NA	NA	MYO18B	-
Acar_ENSACAP00000000402	AAWZ02039731	1	+	3334	6345	Pvit_19161	scf000486	6	8	-	767242	772829	1	0.48	57.02	L2	MRPS34	mrps34
Acar_ENSACAP00000000325	AAWZ02039732	1	-	3833	6716	Pvit_08487	scf000160	10	68	-	158180	164809	0.92	0.42	83.49	L2	NPDC1	NPDC1
Acar_ENSACAP00000007350	AAWZ02039747	1	-	3389	7260	Pvit_03740	scf000251	68	1	-	2058661	2067147	1	0.75	98.85	L2	SMARCB1	SNF5_CHICK
Acar_ENSACAP00000002804	AAWZ02039755	1	+	835	948	NA	NA	NA	NA	NA	NA	NA	NA	NA	NA	NA	-	-
Acar_ENSACAP00000018774	AAWZ02039759	1	-	2081	6544	NA	NA	NA	NA	NA	NA	NA	NA	NA	NA	NA	-	-
Acar_ENSACAP00000000217	AAWZ02039762	1	-	4437	6932	NA	NA	NA	NA	NA	NA	NA	NA	NA	NA	NA	-	-
Acar_ENSACAP00000018327	AAWZ02039790	1	-	3413	7743	Pvit_14812	scf000267	42	32	+	1135798	1161053	1	0.67	82.54	L2	-	ZNF250
Acar_ENSACAP00000000743	AAWZ02039797	1	+	2571	4088	NA	NA	NA	NA	NA	NA	NA	NA	NA	NA	NA	-	-
Acar_ENSACAP00000019515	AAWZ02039800	1	+	2394	4898	NA	NA	NA	NA	NA	NA	NA	NA	NA	NA	NA	PSMB9	-
Acar_ENSACAP00000012763	AAWZ02039802	1	-	4010	6700	NA	NA	NA	NA	NA	NA	NA	NA	NA	NA	NA	ABHD1	-
Acar_ENSACAP00000021243	AAWZ02039803	1	+	745	7530	NA	NA	NA	NA	NA	NA	NA	NA	NA	NA	NA	-	-
Acar_ENSACAP00000020430	AAWZ02039807	1	-	1272	2453	NA	NA	NA	NA	NA	NA	NA	NA	NA	NA	NA	-	-
Acar_ENSACAP00000006365	AAWZ02039808	1	-	1955	5005	NA	NA	NA	NA	NA	NA	NA	NA	NA	NA	NA	-	-
Acar_ENSACAP00000021568	AAWZ02039815	1	+	857	4208	NA	NA	NA	NA	NA	NA	NA	NA	NA	NA	NA	-	-
Acar_ENSACAP00000018851	AAWZ02039818	1	-	1550	4308	NA	NA	NA	NA	NA	NA	NA	NA	NA	NA	NA	-	-
Acar_ENSACAP00000000923	AAWZ02039830	1	+	27	6069	Pvit_07856	scf000261	9	75	-	195140	206197	0.91	0.38	78	L2	-	YBX2
Acar_ENSACAP00000002102	AAWZ02039834	1	+	720	7592	NA	NA	NA	NA	NA	NA	NA	NA	NA	NA	NA	-	-
Acar_ENSACAP00000016047	AAWZ02039838	1	-	2277	7505	NA	NA	NA	NA	NA	NA	NA	NA	NA	NA	NA	-	-
Acar_ENSACAP00000020420	AAWZ02039847	1	-	662	6785	Pvit_14548	scf000145	12	54	+	512873	520476	0.83	0.42	67.52	L2	-	KRI1
Acar_ENSACAP00000020977	AAWZ02039850	1	+	2	1320	NA	NA	NA	NA	NA	NA	NA	NA	NA	NA	NA	-	-
Acar_ENSACAP00000021163	AAWZ02039852	1	+	2138	7486	NA	NA	NA	NA	NA	NA	NA	NA	NA	NA	NA	-	-
Acar_ENSACAP00000020090	AAWZ02039863	1	-	3185	6736	NA	NA	NA	NA	NA	NA	NA	NA	NA	NA	NA	-	-
Acar_ENSACAP00000007666	AAWZ02039865	1	+	2232	4451	NA	NA	NA	NA	NA	NA	NA	NA	NA	NA	NA	-	-
Acar_ENSACAP00000009038	AAWZ02039867	1	+	87	5267	Pvit_11997	scf000360	34	14	-	632080	652331	1	0.38	80.49	L2	GUSB	GUSB
Acar_ENSACAP00000000614	AAWZ02039874	1	+	18	4347	NA	NA	NA	NA	NA	NA	NA	NA	NA	NA	NA	-	-
Acar_ENSACAP00000013330	AAWZ02039879	1	-	1080	6799	NA	NA	NA	NA	NA	NA	NA	NA	NA	NA	NA	TEX14	-
Acar_ENSACAP00000004636	AAWZ02039885	1	-	105	5058	Pvit_18991	scf000695	15	27	-	134369	142004	0.96	0.71	85.1	L2	DNAJA3	DNAJA3
Acar_ENSACAP00000008453	AAWZ02039894	1	-	1781	6281	Pvit_13494	scf000379	30	11	+	1181656	1186997	0.92	0.68	94.5	L2	PIN4	PIN4
Acar_ENSACAP00000019310	AAWZ02039895	1	+	5757	7706	NA	NA	NA	NA	NA	NA	NA	NA	NA	NA	NA	-	-
Acar_ENSACAP00000021575	AAWZ02039896	1	+	2045	5437	NA	NA	NA	NA	NA	NA	NA	NA	NA	NA	NA	-	-
Acar_ENSACAP00000011449	AAWZ02039898	1	+	2012	7179	NA	NA	NA	NA	NA	NA	NA	NA	NA	NA	NA	SLC13A5	-
Acar_ENSACAP00000020722	AAWZ02039902	1	+	189	7341	NA	NA	NA	NA	NA	NA	NA	NA	NA	NA	NA	-	-
Acar_ENSACAP00000021623	AAWZ02039903	1	+	5246	6328	NA	NA	NA	NA	NA	NA	NA	NA	NA	NA	NA	-	-
Acar_ENSACAP00000007305	AAWZ02039909	1	+	2843	6664	NA	NA	NA	NA	NA	NA	NA	NA	NA	NA	NA	PRTG	-
Acar_ENSACAP00000019904	AAWZ02039930	1	-	1169	6811	NA	NA	NA	NA	NA	NA	NA	NA	NA	NA	NA	-	-
Acar_ENSACAP00000005710	AAWZ02039932	1	+	604	804	NA	NA	NA	NA	NA	NA	NA	NA	NA	NA	NA	-	-
Acar_ENSACAP00000000338	AAWZ02039935	1	-	2	2156	NA	NA	NA	NA	NA	NA	NA	NA	NA	NA	NA	-	-
Acar_ENSACAP00000007791	AAWZ02039940	1	+	32	5971	Pvit_02854	scf000489	3	29	+	87026	108730	1	0.3	80.95	L2	LIPE	LIPE
Acar_ENSACAP00000002000	AAWZ02039942	1	+	3386	6532	NA	NA	NA	NA	NA	NA	NA	NA	NA	NA	NA	-	-
Acar_ENSACAP00000016156	AAWZ02039946	1	+	278	5338	NA	NA	NA	NA	NA	NA	NA	NA	NA	NA	NA	COPA	-
Acar_ENSACAP00000008948	AAWZ02039955	1	-	3075	7005	Pvit_17015	scf000085	149	27	+	3479936	3484688	0.97	0.66	92.97	L2	MED29	MED29
Acar_ENSACAP00000006795	AAWZ02039968	1	+	1222	4414	NA	NA	NA	NA	NA	NA	NA	NA	NA	NA	NA	TCTEX1D2	-
Acar_ENSACAP00000015286	AAWZ02039971	1	-	3716	6707	Pvit_09809	scf000032	7	229	-	180438	187815	1	0.64	54.71	L2	AMH	AMH
Acar_ENSACAP00000013547	AAWZ02039979	1	+	197	6552	Pvit_18728	scf000375	31	19	-	862908	873571	1	0.31	90.43	L2	-	BOP1
Acar_ENSACAP00000020015	AAWZ02039982	1	-	3706	5076	NA	NA	NA	NA	NA	NA	NA	NA	NA	NA	NA	-	-
Acar_ENSACAP00000020282	AAWZ02039987	1	-	2451	6966	NA	NA	NA	NA	NA	NA	NA	NA	NA	NA	NA	-	-
Acar_ENSACAP00000018079	AAWZ02039999	1	+	3507	3980	NA	NA	NA	NA	NA	NA	NA	NA	NA	NA	NA	-	-
Acar_ENSACAP00000011787	AAWZ02040012	1	+	2204	5740	NA	NA	NA	NA	NA	NA	NA	NA	NA	NA	NA	-	-
Acar_ENSACAP00000010443	AAWZ02040013	1	+	2205	2456	Pvit_07565	scf000589	32	4	+	676079	676483	1	0.63	92.94	L2	-	nhlh1
Acar_ENSACAP00000014706	AAWZ02040015	1	-	2080	7155	Pvit_08170	scf000214	12	5	-	2218932	2232105	1	1	75.76	L2	NCOA4	NCOA4
Acar_ENSACAP00000002510	AAWZ02040018	1	-	2678	6877	NA	NA	NA	NA	NA	NA	NA	NA	NA	NA	NA	-	-
Acar_ENSACAP00000018391	AAWZ02040028	1	+	4347	6756	NA	NA	NA	NA	NA	NA	NA	NA	NA	NA	NA	-	-
Acar_ENSACAP00000019947	AAWZ02040030	1	-	5077	5505	NA	NA	NA	NA	NA	NA	NA	NA	NA	NA	NA	-	-
Acar_ENSACAP00000000523	AAWZ02040038	1	+	1009	2633	Pvit_08547	scf000160	70	8	-	2091419	2099174	0.99	0.98	80.66	L2	ST6GALNAC4	ST6GALNAC4
Acar_ENSACAP00000013407	AAWZ02040043	1	-	1680	2239	NA	NA	NA	NA	NA	NA	NA	NA	NA	NA	NA	-	-
Acar_ENSACAP00000008750	AAWZ02040047	1	+	2690	5106	Pvit_08063	scf000169	30	66	+	864942	871473	0.94	0.95	82.4	L2	PPAP2C	PPAP2C
Acar_ENSACAP00000005431	AAWZ02040058	1	-	3421	7422	NA	NA	NA	NA	NA	NA	NA	NA	NA	NA	NA	-	-
Acar_ENSACAP00000021551	AAWZ02040060	1	-	1721	6291	NA	NA	NA	NA	NA	NA	NA	NA	NA	NA	NA	-	-
Acar_ENSACAP00000018801	AAWZ02040076	1	+	914	6841	NA	NA	NA	NA	NA	NA	NA	NA	NA	NA	NA	ARHGEF10L	-
Acar_ENSACAP00000008157	AAWZ02040095	1	+	1464	3728	NA	NA	NA	NA	NA	NA	NA	NA	NA	NA	NA	-	-
Acar_ENSACAP00000015079	AAWZ02040098	1	-	2560	5358	Pvit_09387	scf000226	14	85	-	318395	323486	1	0.97	88.1	L2	INTS5	INTS5
Acar_ENSACAP00000021621	AAWZ02040100	1	-	2564	4951	NA	NA	NA	NA	NA	NA	NA	NA	NA	NA	NA	FOXL1	-
Acar_ENSACAP00000010810	AAWZ02040106	1	-	2830	5874	Pvit_13505	scf000083	1	63	+	17916	48134	1	0.51	80.85	L2	RAD51C	RAD51C
Acar_ENSACAP00000015026	AAWZ02040125	1	+	3088	7195	Pvit_07881	scf000261	34	50	+	895021	902860	0.86	0.44	80.39	L2	MPDU1	mpdu1b
Acar_ENSACAP00000007055	AAWZ02040127	1	+	127	5861	Pvit_13566	scf000083	62	2	-	3814350	3845305	1	0.4	91.59	L2	CAMKK1	CAMKK1
Acar_ENSACAP00000014573	AAWZ02040132	1	+	99	7103	Pvit_04604	scf000179	6	87	-	54326	69054	0.99	0.61	63.93	L2	-	C9orf96
Acar_ENSACAP00000019782	AAWZ02040145	1	-	229	5876	Pvit_09804	scf000032	2	234	+	59272	85799	0.99	0.17	46.77	L2	MUC16	MUC16
Acar_ENSACAP00000008376	AAWZ02040148	1	-	1849	6661	NA	NA	NA	NA	NA	NA	NA	NA	NA	NA	NA	-	-
Acar_ENSACAP00000011031	AAWZ02040154	1	-	5	3500	NA	NA	NA	NA	NA	NA	NA	NA	NA	NA	NA	CERCAM	-
Acar_ENSACAP00000021228	AAWZ02040156	1	-	3915	5955	NA	NA	NA	NA	NA	NA	NA	NA	NA	NA	NA	-	-
Acar_ENSACAP00000004348	AAWZ02040193	1	+	4326	6188	NA	NA	NA	NA	NA	NA	NA	NA	NA	NA	NA	-	-
Acar_ENSACAP00000013858	AAWZ02040201	1	-	1238	4963	NA	NA	NA	NA	NA	NA	NA	NA	NA	NA	NA	-	-
Acar_ENSACAP00000012532	AAWZ02040215	1	+	987	6932	NA	NA	NA	NA	NA	NA	NA	NA	NA	NA	NA	-	-
Acar_ENSACAP00000010210	AAWZ02040249	1	+	1060	3177	Pvit_02333	scf000620	13	24	+	241300	248511	0.99	0.96	50.82	L2	SLC39A1	SLC39A1
Acar_ENSACAP00000013693	AAWZ02040256	1	-	729	6521	NA	NA	NA	NA	NA	NA	NA	NA	NA	NA	NA	TPM1	-
Acar_ENSACAP00000019244	AAWZ02040264	1	-	3669	6065	Pvit_07551	scf000589	18	18	-	454776	461653	1	0.9	78.71	L2	-	lim2.2
Acar_ENSACAP00000008527	AAWZ02040267	1	-	1262	6270	Pvit_02858	scf000489	7	25	-	189966	212793	0.9	0.23	86.15	L2	TMEM145	tmem145
Acar_ENSACAP00000018564	AAWZ02040277	1	-	3416	5685	Pvit_17679	scf001810	1	2	-	5235	7524	0.88	1	72.18	L2	-	-
Acar_ENSACAP00000004332	AAWZ02040295	1	-	2077	6337	Pvit_10466	scf001112	2	10	+	33635	49963	1	0.45	86.8	L2	RELA	rela
Acar_ENSACAP00000008150	AAWZ02040296	1	+	11	5621	Pvit_04665	scf000179	67	26	-	2026390	2032327	0.98	0.76	64.09	L2	ASB6	ASB6
Acar_ENSACAP00000021520	AAWZ02040297	1	+	722	7119	Pvit_05960	scf000876	7	12	-	105968	121487	1	0.28	98.14	L2	C19orf6	C19orf6
Acar_ENSACAP00000012337	AAWZ02040306	1	-	3769	5633	Pvit_05558	scf000492	17	13	-	456407	485962	1	0.12	80.33	L2	MAN2C1	MAN2C1
Acar_ENSACAP00000021316	AAWZ02040307	1	-	443	4555	NA	NA	NA	NA	NA	NA	NA	NA	NA	NA	NA	SLC35E2	-
Acar_ENSACAP00000014759	AAWZ02040308	1	+	745	6941	NA	NA	NA	NA	NA	NA	NA	NA	NA	NA	NA	ITGA10	-
Acar_ENSACAP00000002089	AAWZ02040319	1	+	3	6082	NA	NA	NA	NA	NA	NA	NA	NA	NA	NA	NA	-	-
Acar_ENSACAP00000015305	AAWZ02040326	1	+	2768	5754	NA	NA	NA	NA	NA	NA	NA	NA	NA	NA	NA	-	-
Acar_ENSACAP00000017533	AAWZ02040336	1	+	3388	6625	NA	NA	NA	NA	NA	NA	NA	NA	NA	NA	NA	FCHO1	-
Acar_ENSACAP00000014266	AAWZ02040337	1	+	165	3068	Pvit_14089	scf000508	5	19	-	259734	272987	1	0.84	93.15	L2	-	F1NHH9_CHICK
Acar_ENSACAP00000016830	AAWZ02040341	1	-	1348	5714	NA	NA	NA	NA	NA	NA	NA	NA	NA	NA	NA	-	-
Acar_ENSACAP00000017165	AAWZ02040345	1	+	615	5785	NA	NA	NA	NA	NA	NA	NA	NA	NA	NA	NA	UNC45B	-
Acar_ENSACAP00000020038	AAWZ02040347	1	-	3198	5372	NA	NA	NA	NA	NA	NA	NA	NA	NA	NA	NA	TNK2	-
Acar_ENSACAP00000014230	AAWZ02040349	1	-	988	1653	NA	NA	NA	NA	NA	NA	NA	NA	NA	NA	NA	-	-
Acar_ENSACAP00000021210	AAWZ02040350	1	-	6007	6726	NA	NA	NA	NA	NA	NA	NA	NA	NA	NA	NA	-	-
Acar_ENSACAP00000019456	AAWZ02040353	1	-	1203	6866	NA	NA	NA	NA	NA	NA	NA	NA	NA	NA	NA	-	-
Acar_ENSACAP00000019089	AAWZ02040377	1	-	41	7022	NA	NA	NA	NA	NA	NA	NA	NA	NA	NA	NA	-	-
Acar_ENSACAP00000020503	AAWZ02040379	1	-	2755	4101	NA	NA	NA	NA	NA	NA	NA	NA	NA	NA	NA	-	-
Acar_ENSACAP00000002020	AAWZ02040386	1	+	678	6444	Pvit_09858	scf000032	56	180	-	1252734	1260591	0.99	0.77	75.57	L2	-	RSPH3
Acar_ENSACAP00000003364	AAWZ02040390	1	+	4066	6529	NA	NA	NA	NA	NA	NA	NA	NA	NA	NA	NA	-	-
Acar_ENSACAP00000004385	AAWZ02040392	1	-	2124	3349	NA	NA	NA	NA	NA	NA	NA	NA	NA	NA	NA	NACAD	-
Acar_ENSACAP00000005242	AAWZ02040396	1	-	275	5308	NA	NA	NA	NA	NA	NA	NA	NA	NA	NA	NA	-	-
Acar_ENSACAP00000013545	AAWZ02040408	1	+	447	3235	NA	NA	NA	NA	NA	NA	NA	NA	NA	NA	NA	-	-
Acar_ENSACAP00000007830	AAWZ02040417	1	-	807	2216	NA	NA	NA	NA	NA	NA	NA	NA	NA	NA	NA	CLDN19	-
Acar_ENSACAP00000007379	AAWZ02040441	1	-	2161	6735	Pvit_07553	scf000589	20	16	+	479623	481356	0.98	0.41	76.55	L2	KLHDC9	klhdc9
Acar_ENSACAP00000007679	AAWZ02040453	1	-	2363	3352	NA	NA	NA	NA	NA	NA	NA	NA	NA	NA	NA	-	-
Acar_ENSACAP00000010591	AAWZ02040460	1	-	2022	6141	Pvit_02875	scf000489	24	8	+	895689	902915	0.98	1	72.72	L2	-	CIC
Acar_ENSACAP00000018746	AAWZ02040470	1	+	1821	2015	NA	NA	NA	NA	NA	NA	NA	NA	NA	NA	NA	-	-
Acar_ENSACAP00000021143	AAWZ02040475	1	-	227	6859	NA	NA	NA	NA	NA	NA	NA	NA	NA	NA	NA	-	-
Acar_ENSACAP00000021012	AAWZ02040476	1	-	3978	4652	NA	NA	NA	NA	NA	NA	NA	NA	NA	NA	NA	-	-
Acar_ENSACAP00000001243	AAWZ02040481	1	+	991	5619	Pvit_09690	scf000127	3	29	+	53998	61383	0.99	0.75	75.82	L2	SERPINE1	SERPINE1
Acar_ENSACAP00000010596	AAWZ02040488	1	+	128	4390	Pvit_06270	scf000040	52	105	-	1597186	1600857	1	0.76	67.89	L2	-	AKR7A2
Acar_ENSACAP00000002513	AAWZ02040490	1	-	2225	6619	NA	NA	NA	NA	NA	NA	NA	NA	NA	NA	NA	-	-
Acar_ENSACAP00000021567	AAWZ02040494	1	-	2058	2150	Pvit_09994	scf000032	192	44	+	3685087	3690982	1	0.15	90.32	L2	POLR2E	POLR2E
Acar_ENSACAP00000020256	AAWZ02040495	1	-	1046	5206	NA	NA	NA	NA	NA	NA	NA	NA	NA	NA	NA	-	-
Acar_ENSACAP00000012044	AAWZ02040499	1	+	3539	6704	NA	NA	NA	NA	NA	NA	NA	NA	NA	NA	NA	-	-
Acar_ENSACAP00000001466	AAWZ02040500	1	-	707	4081	Pvit_15733	scf000148	66	17	-	2702030	2706839	0.99	0.3	68.84	L2	HPX	hpx
Acar_ENSACAP00000019840	AAWZ02040501	1	+	4060	6499	NA	NA	NA	NA	NA	NA	NA	NA	NA	NA	NA	-	-
Acar_ENSACAP00000004345	AAWZ02040505	1	-	1945	5793	NA	NA	NA	NA	NA	NA	NA	NA	NA	NA	NA	-	-
Acar_ENSACAP00000012248	AAWZ02040513	1	+	4791	6853	NA	NA	NA	NA	NA	NA	NA	NA	NA	NA	NA	CDC42	-
Acar_ENSACAP00000018250	AAWZ02040519	1	+	4466	5783	Pvit_19313	scf000007	116	32	-	9216706	9226299	1	0.19	94.67	L2	-	vps11
Acar_ENSACAP00000013813	AAWZ02040529	1	+	161	2849	Pvit_15707	scf000148	40	43	+	2108106	2111510	0.99	0.92	72.2	L2	-	art1
Acar_ENSACAP00000014171	AAWZ02040531	1	+	1406	5564	Pvit_06653	scf000027	59	90	-	1603272	1614930	1	0.67	51.45	L2	ARHGAP25	Q5ZJ53_CHICK
Acar_ENSACAP00000010970	AAWZ02040536	1	+	2411	5884	Pvit_02347	scf000620	27	10	+	471468	506787	0.96	0.15	93.33	L2	INTS3	INTS3
Acar_ENSACAP00000020495	AAWZ02040551	1	+	570	1495	NA	NA	NA	NA	NA	NA	NA	NA	NA	NA	NA	-	-
Acar_ENSACAP00000008390	AAWZ02040563	1	+	2276	4308	Pvit_19024	scf000957	4	9	-	112379	114045	0.95	0.98	65.52	L2	ZBTB22	ZBTB22
Acar_ENSACAP00000018714	AAWZ02040584	1	+	726	6615	Pvit_17517	scf000301	27	4	-	1485743	1501136	0.97	0.49	86.32	L2	NCF1	NCF1
Acar_ENSACAP00000019198	AAWZ02040588	1	-	2238	3211	NA	NA	NA	NA	NA	NA	NA	NA	NA	NA	NA	-	-
Acar_ENSACAP00000018050	AAWZ02040593	1	-	2341	6393	NA	NA	NA	NA	NA	NA	NA	NA	NA	NA	NA	-	-
Acar_ENSACAP00000019411	AAWZ02040599	1	-	1026	1788	NA	NA	NA	NA	NA	NA	NA	NA	NA	NA	NA	-	-
Acar_ENSACAP00000019004	AAWZ02040605	1	-	1726	4251	NA	NA	NA	NA	NA	NA	NA	NA	NA	NA	NA	-	-
Acar_ENSACAP00000019890	AAWZ02040617	1	+	928	2471	NA	NA	NA	NA	NA	NA	NA	NA	NA	NA	NA	-	-
Acar_ENSACAP00000015721	AAWZ02040620	1	-	272	5099	Pvit_10009	scf000032	207	29	-	4426945	4442026	1	0.85	58.38	L2	CASP9	casp9
Acar_ENSACAP00000013345	AAWZ02040641	1	+	1861	3853	NA	NA	NA	NA	NA	NA	NA	NA	NA	NA	NA	-	-
Acar_ENSACAP00000021483	AAWZ02040695	1	+	2895	4311	NA	NA	NA	NA	NA	NA	NA	NA	NA	NA	NA	-	-
Acar_ENSACAP00000011196	AAWZ02040696	1	+	520	5142	NA	NA	NA	NA	NA	NA	NA	NA	NA	NA	NA	-	-
Acar_ENSACAP00000001966	AAWZ02040697	1	-	1038	4760	Pvit_11029	scf000280	21	25	-	391097	399265	1	0.62	99.64	L2	PPP6C	ppp6c
Acar_ENSACAP00000015191	AAWZ02040702	1	-	1329	5740	NA	NA	NA	NA	NA	NA	NA	NA	NA	NA	NA	HIP1	-
Acar_ENSACAP00000018141	AAWZ02040712	1	-	2642	4405	NA	NA	NA	NA	NA	NA	NA	NA	NA	NA	NA	-	-
Acar_ENSACAP00000002135	AAWZ02040720	1	+	2636	5242	NA	NA	NA	NA	NA	NA	NA	NA	NA	NA	NA	-	-
Acar_ENSACAP00000005733	AAWZ02040724	1	-	38	5868	NA	NA	NA	NA	NA	NA	NA	NA	NA	NA	NA	-	-
Acar_ENSACAP00000008739	AAWZ02040726	1	+	1864	6496	NA	NA	NA	NA	NA	NA	NA	NA	NA	NA	NA	-	-
Acar_ENSACAP00000020637	AAWZ02040729	1	+	2220	5618	NA	NA	NA	NA	NA	NA	NA	NA	NA	NA	NA	-	-
Acar_ENSACAP00000006889	AAWZ02040743	1	-	136	6314	NA	NA	NA	NA	NA	NA	NA	NA	NA	NA	NA	-	-
Acar_ENSACAP00000005739	AAWZ02040747	1	-	234	365	NA	NA	NA	NA	NA	NA	NA	NA	NA	NA	NA	PGPEP1	-
Acar_ENSACAP00000020620	AAWZ02040749	1	-	1332	5467	NA	NA	NA	NA	NA	NA	NA	NA	NA	NA	NA	-	-
Acar_ENSACAP00000019622	AAWZ02040758	1	-	2238	5789	NA	NA	NA	NA	NA	NA	NA	NA	NA	NA	NA	-	-
Acar_ENSACAP00000019432	AAWZ02040759	1	+	388	6051	NA	NA	NA	NA	NA	NA	NA	NA	NA	NA	NA	-	-
Acar_ENSACAP00000011379	AAWZ02040763	1	+	773	6409	Pvit_04678	scf000179	80	13	-	2333923	2344995	1	0.16	76.07	L2	SNAPC4	SNAPC4
Acar_ENSACAP00000000347	AAWZ02040772	1	-	3858	3983	NA	NA	NA	NA	NA	NA	NA	NA	NA	NA	NA	TMEM59L	-
Acar_ENSACAP00000021535	AAWZ02040774	1	-	1117	4700	NA	NA	NA	NA	NA	NA	NA	NA	NA	NA	NA	-	-
Acar_ENSACAP00000002915	AAWZ02040777	1	-	577	6216	Pvit_14833	scf000267	63	11	-	1678557	1680796	0.75	0.94	60.19	L2	TMUB1	TMUB1
Acar_ENSACAP00000019905	AAWZ02040785	1	-	3845	4318	NA	NA	NA	NA	NA	NA	NA	NA	NA	NA	NA	-	-
Acar_ENSACAP00000018294	AAWZ02040786	1	+	76	3692	NA	NA	NA	NA	NA	NA	NA	NA	NA	NA	NA	-	-
Acar_ENSACAP00000000728	AAWZ02040787	1	+	1940	4388	NA	NA	NA	NA	NA	NA	NA	NA	NA	NA	NA	-	-
Acar_ENSACAP00000008212	AAWZ02040788	1	+	2801	5268	Pvit_00394	scf000351	1	68	+	3161	10686	1	0.76	80.43	L2	CRK	CRK_CHICK
Acar_ENSACAP00000019741	AAWZ02040799	1	-	2659	3796	NA	NA	NA	NA	NA	NA	NA	NA	NA	NA	NA	-	-
Acar_ENSACAP00000014017	AAWZ02040805	1	+	6173	6298	Pvit_14963	scf000161	21	8	-	2628565	2657970	0.83	0.09	80	L2	-	MPPE1_CHICK
Acar_ENSACAP00000002738	AAWZ02040808	1	+	1558	5404	Pvit_12498	scf001456	2	5	+	3990	10652	0.98	0.58	62.24	L2	-	XB-GENE-5734593
Acar_ENSACAP00000020581	AAWZ02040809	1	+	2480	2587	NA	NA	NA	NA	NA	NA	NA	NA	NA	NA	NA	-	-
Acar_ENSACAP00000019733	AAWZ02040812	1	+	1492	4681	NA	NA	NA	NA	NA	NA	NA	NA	NA	NA	NA	-	-
Acar_ENSACAP00000001442	AAWZ02040813	1	+	1262	6006	NA	NA	NA	NA	NA	NA	NA	NA	NA	NA	NA	-	-
Acar_ENSACAP00000020941	AAWZ02040816	1	+	552	668	Pvit_04971	scf000237	62	37	+	1380791	1392244	1	0.21	84.62	L2	CDC42SE1	CDC42SE1
Acar_ENSACAP00000011005	AAWZ02040847	1	-	79	5174	Pvit_00610	scf000004	13	157	+	791237	817236	0.99	0.52	62.75	L2	-	PECAM1
Acar_ENSACAP00000019024	AAWZ02040865	1	-	2910	6228	NA	NA	NA	NA	NA	NA	NA	NA	NA	NA	NA	-	-
Acar_ENSACAP00000003080	AAWZ02040866	1	+	817	2760	Pvit_15591	scf000601	7	5	+	539335	544782	0.99	0.86	71.52	L2	HES5	HES5
Acar_ENSACAP00000020115	AAWZ02040868	1	+	3643	5069	NA	NA	NA	NA	NA	NA	NA	NA	NA	NA	NA	-	-
Acar_ENSACAP00000019827	AAWZ02040870	1	-	394	6249	NA	NA	NA	NA	NA	NA	NA	NA	NA	NA	NA	-	-
Acar_ENSACAP00000018057	AAWZ02040896	1	-	170	1644	NA	NA	NA	NA	NA	NA	NA	NA	NA	NA	NA	-	-
Acar_ENSACAP00000003772	AAWZ02040922	1	+	1	862	NA	NA	NA	NA	NA	NA	NA	NA	NA	NA	NA	-	-
Acar_ENSACAP00000018463	AAWZ02040924	1	+	1922	3397	NA	NA	NA	NA	NA	NA	NA	NA	NA	NA	NA	-	-
Acar_ENSACAP00000007571	AAWZ02040943	1	+	2197	4897	NA	NA	NA	NA	NA	NA	NA	NA	NA	NA	NA	-	-
Acar_ENSACAP00000020846	AAWZ02040951	1	-	519	2748	NA	NA	NA	NA	NA	NA	NA	NA	NA	NA	NA	-	-
Acar_ENSACAP00000009098	AAWZ02040966	1	-	725	2425	NA	NA	NA	NA	NA	NA	NA	NA	NA	NA	NA	CALR3	-
Acar_ENSACAP00000015186	AAWZ02040982	1	-	1327	6042	NA	NA	NA	NA	NA	NA	NA	NA	NA	NA	NA	-	-
Acar_ENSACAP00000015834	AAWZ02040995	1	-	2099	4354	Pvit_09905	scf000032	103	133	+	2184733	2188630	1	1	90.99	L2	C19orf25	C19orf25
Acar_ENSACAP00000020969	AAWZ02041012	1	+	3412	6136	NA	NA	NA	NA	NA	NA	NA	NA	NA	NA	NA	-	-
Acar_ENSACAP00000020327	AAWZ02041057	1	-	3290	5409	NA	NA	NA	NA	NA	NA	NA	NA	NA	NA	NA	-	-
Acar_ENSACAP00000019792	AAWZ02041075	1	+	4855	5699	NA	NA	NA	NA	NA	NA	NA	NA	NA	NA	NA	-	-
Acar_ENSACAP00000007065	AAWZ02041081	1	+	2345	4255	Pvit_08050	scf000169	17	79	-	449448	454109	1	0.54	89.25	L2	GPX4	GPX4
Acar_ENSACAP00000013926	AAWZ02041083	1	-	574	4912	Pvit_08526	scf000160	49	29	-	1643008	1653192	0.98	0.68	79.43	L2	PTGES2	PTGES2
Acar_ENSACAP00000001896	AAWZ02041090	1	+	863	4774	NA	NA	NA	NA	NA	NA	NA	NA	NA	NA	NA	-	-
Acar_ENSACAP00000020105	AAWZ02041090	2	-	4762	5197	NA	NA	NA	NA	NA	NA	NA	NA	NA	NA	NA	-	-
Acar_ENSACAP00000020476	AAWZ02041099	1	+	3	4357	NA	NA	NA	NA	NA	NA	NA	NA	NA	NA	NA	-	-
Acar_ENSACAP00000021515	AAWZ02041107	1	-	2339	3090	NA	NA	NA	NA	NA	NA	NA	NA	NA	NA	NA	-	-
Acar_ENSACAP00000018622	AAWZ02041113	1	-	350	4187	NA	NA	NA	NA	NA	NA	NA	NA	NA	NA	NA	-	-
Acar_ENSACAP00000007680	AAWZ02041122	1	-	1361	4712	Pvit_05568	scf000492	27	3	+	806318	854132	1	0.42	85.53	L2	C15orf27	C15orf27
Acar_ENSACAP00000018281	AAWZ02041128	1	-	4720	5463	NA	NA	NA	NA	NA	NA	NA	NA	NA	NA	NA	-	-
Acar_ENSACAP00000018264	AAWZ02041141	1	+	1441	2784	Pvit_09923	scf000032	121	115	-	2544754	2557230	1	0.11	77.36	L2	SUGP2	SUGP2
Acar_ENSACAP00000007976	AAWZ02041144	1	-	2362	3491	NA	NA	NA	NA	NA	NA	NA	NA	NA	NA	NA	-	-
Acar_ENSACAP00000015974	AAWZ02041178	1	+	4195	5716	NA	NA	NA	NA	NA	NA	NA	NA	NA	NA	NA	CYP2A7P1	-
Acar_ENSACAP00000017699	AAWZ02041184	1	+	642	4129	NA	NA	NA	NA	NA	NA	NA	NA	NA	NA	NA	SEZ6	-
Acar_ENSACAP00000002266	AAWZ02041188	1	+	708	3619	Pvit_09183	scf001483	7	1	+	50050	51479	0.99	0.88	62.11	L2	-	XB-GENE-5734593
Acar_ENSACAP00000015860	AAWZ02041189	1	-	1398	4499	NA	NA	NA	NA	NA	NA	NA	NA	NA	NA	NA	TMPRSS9	-
Acar_ENSACAP00000020010	AAWZ02041195	1	+	343	1705	NA	NA	NA	NA	NA	NA	NA	NA	NA	NA	NA	-	-
Acar_ENSACAP00000020262	AAWZ02041204	1	-	2890	4379	NA	NA	NA	NA	NA	NA	NA	NA	NA	NA	NA	PRDM16	-
Acar_ENSACAP00000016168	AAWZ02041218	1	-	3797	4099	NA	NA	NA	NA	NA	NA	NA	NA	NA	NA	NA	-	-
Acar_ENSACAP00000021586	AAWZ02041223	1	-	1502	2575	NA	NA	NA	NA	NA	NA	NA	NA	NA	NA	NA	-	-
Acar_ENSACAP00000016456	AAWZ02041246	1	-	4667	5499	NA	NA	NA	NA	NA	NA	NA	NA	NA	NA	NA	-	-
Acar_ENSACAP00000016918	AAWZ02041254	1	-	1301	1692	NA	NA	NA	NA	NA	NA	NA	NA	NA	NA	NA	APH1B	-
Acar_ENSACAP00000019524	AAWZ02041292	1	-	2152	3850	NA	NA	NA	NA	NA	NA	NA	NA	NA	NA	NA	-	-
Acar_ENSACAP00000018293	AAWZ02041295	1	+	4049	4653	NA	NA	NA	NA	NA	NA	NA	NA	NA	NA	NA	-	-
Acar_ENSACAP00000000028	AAWZ02041297	1	-	1011	3365	Pvit_02639	scf000548	6	39	+	46146	54106	0.72	0.76	77.84	L2	SALL2	SALL2
Acar_ENSACAP00000002676	AAWZ02041299	1	+	1275	1592	NA	NA	NA	NA	NA	NA	NA	NA	NA	NA	NA	-	-
Acar_ENSACAP00000019913	AAWZ02041313	1	-	4468	5304	NA	NA	NA	NA	NA	NA	NA	NA	NA	NA	NA	-	-
Acar_ENSACAP00000020124	AAWZ02041321	1	-	798	2339	NA	NA	NA	NA	NA	NA	NA	NA	NA	NA	NA	-	-
Acar_ENSACAP00000011067	AAWZ02041337	1	+	1634	5259	NA	NA	NA	NA	NA	NA	NA	NA	NA	NA	NA	-	-
Acar_ENSACAP00000021336	AAWZ02041347	1	-	980	1628	NA	NA	NA	NA	NA	NA	NA	NA	NA	NA	NA	-	-
Acar_ENSACAP00000020079	AAWZ02041356	1	-	3062	5431	Pvit_09449	scf000226	76	23	+	1680268	1684243	1	0.63	82.56	L2	KRTCAP2	KRTCAP2
Acar_ENSACAP00000013225	AAWZ02041357	1	-	611	4940	NA	NA	NA	NA	NA	NA	NA	NA	NA	NA	NA	-	-
Acar_ENSACAP00000009765	AAWZ02041358	1	-	4861	5680	Pvit_07920	scf000261	73	11	-	1869526	1871522	0.85	0.62	60.87	L2	GLTPD2	gltpd2
Acar_ENSACAP00000008342	AAWZ02041359	1	-	1653	4768	NA	NA	NA	NA	NA	NA	NA	NA	NA	NA	NA	TPM3	-
Acar_ENSACAP00000008888	AAWZ02041380	1	+	2101	4518	NA	NA	NA	NA	NA	NA	NA	NA	NA	NA	NA	-	-
Acar_ENSACAP00000021527	AAWZ02041384	1	+	4272	5654	NA	NA	NA	NA	NA	NA	NA	NA	NA	NA	NA	-	-
Acar_ENSACAP00000018927	AAWZ02041389	1	-	1133	2515	NA	NA	NA	NA	NA	NA	NA	NA	NA	NA	NA	-	-
Acar_ENSACAP00000019156	AAWZ02041410	1	-	2647	4265	NA	NA	NA	NA	NA	NA	NA	NA	NA	NA	NA	-	-
Acar_ENSACAP00000002199	AAWZ02041413	1	-	3002	5446	NA	NA	NA	NA	NA	NA	NA	NA	NA	NA	NA	ENO3	-
Acar_ENSACAP00000008109	AAWZ02041417	1	+	691	5192	NA	NA	NA	NA	NA	NA	NA	NA	NA	NA	NA	BNIPL	-
Acar_ENSACAP00000003222	AAWZ02041427	1	+	2107	3522	Pvit_17372	scf000063	37	40	-	2975462	2976842	0.92	0.99	51.88	L2	-	C2CD4C (1 of 2)
Acar_ENSACAP00000009028	AAWZ02041433	1	+	81	1276	NA	NA	NA	NA	NA	NA	NA	NA	NA	NA	NA	-	-
Acar_ENSACAP00000018706	AAWZ02041447	1	-	3315	5505	NA	NA	NA	NA	NA	NA	NA	NA	NA	NA	NA	-	-
Acar_ENSACAP00000006023	AAWZ02041473	1	+	328	4304	NA	NA	NA	NA	NA	NA	NA	NA	NA	NA	NA	-	-
Acar_ENSACAP00000012936	AAWZ02041481	1	-	1950	4965	NA	NA	NA	NA	NA	NA	NA	NA	NA	NA	NA	-	-
Acar_ENSACAP00000018610	AAWZ02041483	1	+	1001	1450	Pvit_15326	scf000740	7	12	-	249286	249735	0.99	0.99	84.46	L2	-	calm3b
Acar_ENSACAP00000018082	AAWZ02041495	1	-	3704	5129	NA	NA	NA	NA	NA	NA	NA	NA	NA	NA	NA	-	-
Acar_ENSACAP00000015043	AAWZ02041498	1	+	428	5257	Pvit_15793	scf000491	8	14	-	691996	711822	1	0.31	91.3	L2	WRAP73	WDR8
Acar_ENSACAP00000010661	AAWZ02041529	1	-	3760	5546	Pvit_14085	scf000508	1	23	-	5007	14105	0.87	0.87	63.41	L2	-	PLA2G2A
Acar_ENSACAP00000020948	AAWZ02041538	1	+	658	5491	NA	NA	NA	NA	NA	NA	NA	NA	NA	NA	NA	NUP214	-
Acar_ENSACAP00000021054	AAWZ02041539	1	-	411	2480	NA	NA	NA	NA	NA	NA	NA	NA	NA	NA	NA	-	-
Acar_ENSACAP00000012691	AAWZ02041552	1	+	1062	5418	NA	NA	NA	NA	NA	NA	NA	NA	NA	NA	NA	DAGLB	-
Acar_ENSACAP00000019052	AAWZ02041556	1	-	305	4020	NA	NA	NA	NA	NA	NA	NA	NA	NA	NA	NA	-	-
Acar_ENSACAP00000018699	AAWZ02041558	1	-	3671	4483	NA	NA	NA	NA	NA	NA	NA	NA	NA	NA	NA	-	-
Acar_ENSACAP00000019800	AAWZ02041574	1	+	2031	2903	NA	NA	NA	NA	NA	NA	NA	NA	NA	NA	NA	-	-
Acar_ENSACAP00000019607	AAWZ02041581	1	+	237	3581	NA	NA	NA	NA	NA	NA	NA	NA	NA	NA	NA	-	-
Acar_ENSACAP00000008398	AAWZ02041583	1	+	1100	3453	Pvit_00038	scf010064	1	1	-	13	866	0.74	0.86	83.48	L2	UBE3B	UBE3B
Acar_ENSACAP00000010272	AAWZ02041587	1	-	1090	4649	NA	NA	NA	NA	NA	NA	NA	NA	NA	NA	NA	-	-
Acar_ENSACAP00000019409	AAWZ02041590	1	+	3182	4500	NA	NA	NA	NA	NA	NA	NA	NA	NA	NA	NA	-	-
Acar_ENSACAP00000018508	AAWZ02041598	1	-	2727	4642	NA	NA	NA	NA	NA	NA	NA	NA	NA	NA	NA	-	-
Acar_ENSACAP00000012747	AAWZ02041606	1	+	3881	5460	Pvit_16535	scf000501	17	23	-	662985	666934	0.8	0.34	60.16	L2	PREB	PREB
Acar_ENSACAP00000011504	AAWZ02041607	1	+	466	5471	Pvit_02436	scf000307	35	22	+	1144287	1150417	0.97	0.53	67.71	L2	FOXN4	foxn4
Acar_ENSACAP00000018583	AAWZ02041611	1	+	590	1426	NA	NA	NA	NA	NA	NA	NA	NA	NA	NA	NA	-	-
Acar_ENSACAP00000014099	AAWZ02041618	1	+	201	344	Pvit_15703	scf000148	36	47	-	2039843	2054834	0.96	0.15	91.3	L2	RNF121	RNF121
Acar_ENSACAP00000005374	AAWZ02041649	1	-	4084	5274	Pvit_04357	scf001175	3	3	-	54751	55962	0.94	1	52.19	L2	-	ZNF844
Acar_ENSACAP00000011493	AAWZ02041672	1	-	1453	4024	Pvit_09940	scf000032	138	98	-	2741809	2746129	1	0.4	93.02	L2	SLC35E1	SLC35E1
Acar_ENSACAP00000010480	AAWZ02041686	1	+	279	4331	Pvit_15589	scf000601	5	7	-	479360	505701	1	0.21	88.46	L2	-	PANK4
Acar_ENSACAP00000019001	AAWZ02041705	1	-	1098	1733	NA	NA	NA	NA	NA	NA	NA	NA	NA	NA	NA	-	-
Acar_ENSACAP00000000311	AAWZ02041731	1	+	418	5255	NA	NA	NA	NA	NA	NA	NA	NA	NA	NA	NA	CDS2	-
Acar_ENSACAP00000019599	AAWZ02041743	1	+	1093	5038	Pvit_17403	scf000063	68	9	+	4208670	4218620	1	0.62	60.15	L2	DYX1C1-CCPG1	DYX1C1
Acar_ENSACAP00000020320	AAWZ02041770	1	-	2	4316	NA	NA	NA	NA	NA	NA	NA	NA	NA	NA	NA	-	-
Acar_ENSACAP00000018904	AAWZ02041777	1	+	2225	5180	NA	NA	NA	NA	NA	NA	NA	NA	NA	NA	NA	-	-
Acar_ENSACAP00000018051	AAWZ02041784	1	+	2111	5268	NA	NA	NA	NA	NA	NA	NA	NA	NA	NA	NA	-	-
Acar_ENSACAP00000011768	AAWZ02041792	1	+	548	4108	NA	NA	NA	NA	NA	NA	NA	NA	NA	NA	NA	-	-
Acar_ENSACAP00000021428	AAWZ02041805	1	+	1996	4997	NA	NA	NA	NA	NA	NA	NA	NA	NA	NA	NA	-	-
Acar_ENSACAP00000010465	AAWZ02041818	1	-	3380	5222	NA	NA	NA	NA	NA	NA	NA	NA	NA	NA	NA	SIRT6	-
Acar_ENSACAP00000020019	AAWZ02041825	1	+	1814	5140	NA	NA	NA	NA	NA	NA	NA	NA	NA	NA	NA	-	-
Acar_ENSACAP00000019105	AAWZ02041832	1	-	3233	4016	NA	NA	NA	NA	NA	NA	NA	NA	NA	NA	NA	-	-
Acar_ENSACAP00000020376	AAWZ02041846	1	-	1222	3371	NA	NA	NA	NA	NA	NA	NA	NA	NA	NA	NA	-	-
Acar_ENSACAP00000001174	AAWZ02041877	1	-	2101	4231	NA	NA	NA	NA	NA	NA	NA	NA	NA	NA	NA	TXNIP	-
Acar_ENSACAP00000014656	AAWZ02041879	1	-	1089	3534	Pvit_09988	scf000032	186	50	-	3595202	3607352	1	0.07	84.75	L2	MED16	MED16
Acar_ENSACAP00000020273	AAWZ02041893	1	+	41	4429	NA	NA	NA	NA	NA	NA	NA	NA	NA	NA	NA	SEMA4B	-
Acar_ENSACAP00000021022	AAWZ02041899	1	+	1599	2505	NA	NA	NA	NA	NA	NA	NA	NA	NA	NA	NA	-	-
Acar_ENSACAP00000001013	AAWZ02041905	1	-	3241	4679	NA	NA	NA	NA	NA	NA	NA	NA	NA	NA	NA	-	-
Acar_ENSACAP00000009876	AAWZ02041939	1	-	370	3763	NA	NA	NA	NA	NA	NA	NA	NA	NA	NA	NA	-	-
Acar_ENSACAP00000013473	AAWZ02041940	1	-	453	2586	NA	NA	NA	NA	NA	NA	NA	NA	NA	NA	NA	-	-
Acar_ENSACAP00000021655	AAWZ02041946	1	+	11	4637	NA	NA	NA	NA	NA	NA	NA	NA	NA	NA	NA	-	-
Acar_ENSACAP00000021679	AAWZ02041952	1	+	1977	3125	NA	NA	NA	NA	NA	NA	NA	NA	NA	NA	NA	-	-
Acar_ENSACAP00000016101	AAWZ02041954	1	-	1313	4762	NA	NA	NA	NA	NA	NA	NA	NA	NA	NA	NA	ABR	-
Acar_ENSACAP00000013375	AAWZ02041979	1	-	1006	3296	NA	NA	NA	NA	NA	NA	NA	NA	NA	NA	NA	-	-
Acar_ENSACAP00000009319	AAWZ02041982	1	+	111	2941	Pvit_01429	scf000648	1	7	-	383477	388084	0.93	0.62	100	L2	LSM5	LSM5
Acar_ENSACAP00000004330	GL343193.1	1	+	423340	431137	Pvit_09523	scf000172	1	12	+	89895	108088	0.52	0.45	91.67	L1--	FAM174A	FAM174A
Acar_ENSACAP00000004428	GL343193.1	2	-	578171	718173	Pvit_09524	scf000172	2	11	-	249468	368261	1	1	95.54	L1--	A5I880_ANOCA	A5I880_ANOCA
Acar_ENSACAP00000006944	GL343193.1	3	+	1552377	1662531	Pvit_09526	scf000172	4	9	+	1089394	1199281	1	1	86.38	L1--	PAM	PAM
Acar_ENSACAP00000006979	GL343193.1	4	-	1676961	1685885	Pvit_09527	scf000172	5	8	-	1209680	1227410	1	0.85	71.17	L1--	GIN1	GIN1
Acar_ENSACAP00000007046	GL343193.1	5	+	1718033	1777271	Pvit_09529	scf000172	7	6	+	1237010	1304947	1	0.98	88.01	L1++	PPIP5K2	PPIP5K2
Acar_ENSACAP00000006561	GL343193.1	6	+	1827807	1828430	Pvit_09530	scf000172	8	5	+	1313880	1324369	1	1	94.71	L1++	C5orf30	C5orf30
Acar_ENSACAP00000006588	GL343193.1	7	-	1893813	1940881	Pvit_09531	scf000172	9	4	-	1364958	1399670	0.89	0.98	92.7	L1++	-	si:dkeyp-35f12.3
Acar_ENSACAP00000020364	GL343193.1	8	-	1974192	1978341	NA	NA	NA	NA	NA	NA	NA	NA	NA	NA	NA	-	-
Acar_ENSACAP00000006617	GL343193.1	9	-	1986707	1991863	Pvit_09533	scf000172	11	2	-	1432660	1449441	1	0.67	73.57	L2	-	NUDT12
Acar_ENSACAP00000021385	GL343193.1	10	-	2706816	2708563	NA	NA	NA	NA	NA	NA	NA	NA	NA	NA	NA	-	-
Acar_ENSACAP00000018121	GL343193.1	11	+	2771729	2772487	Pvit_04749	scf000951	2	5	-	55358	56091	0.94	1	34.68	L2	-	-
Acar_ENSACAP00000020973	GL343193.1	12	+	3326616	3327089	NA	NA	NA	NA	NA	NA	NA	NA	NA	NA	NA	-	-
Acar_ENSACAP00000019500	GL343193.1	13	+	3591167	3592480	NA	NA	NA	NA	NA	NA	NA	NA	NA	NA	NA	-	-
Acar_ENSACAP00000006641	GL343193.1	14	-	4477897	4520113	Pvit_14641	scf000026	1	41	-	91783	138057	0.82	0.91	99.42	L1--	EFNA5	EFNA5
Acar_ENSACAP00000006659	GL343193.1	15	-	4971182	5043709	Pvit_14643	scf000026	3	39	-	452223	695149	0.91	0.7	81.63	L1--	FBXL17	FBXL17
Acar_ENSACAP00000006772	GL343193.1	16	+	5107475	5255820	Pvit_14644	scf000026	4	38	+	786316	990187	1	1	96.49	L1--	FER	FER
Acar_ENSACAP00000006800	GL343193.1	17	-	5359060	5404720	Pvit_14647	scf000026	7	35	-	1090332	1138938	0.99	0.98	78.61	L1--	-	pja2
Acar_ENSACAP00000006915	GL343193.1	18	+	5572208	5661796	Pvit_14649	scf000026	9	33	+	1282203	1371133	1	1	89.6	L1++	MAN2A1	MAN2A1
Acar_ENSACAP00000006926	GL343193.1	19	-	6127054	6150305	Pvit_14650	scf000026	10	32	-	1842288	1877205	1	1	72.18	L1++	TMEM232	TMEM232
Acar_ENSACAP00000006974	GL343193.1	20	+	6165085	6183680	Pvit_14651	scf000026	11	31	+	1890018	1912735	1	1	90.8	L1++	SLC25A46	SLC25A46
Acar_ENSACAP00000007083	GL343193.1	21	+	6226867	6277137	Pvit_14652	scf000026	12	30	+	1981451	2038258	0.99	0.98	85.75	L1+	WDR36	WDR36
Acar_ENSACAP00000007156	GL343193.1	22	+	6300581	6421509	Pvit_14653	scf000026	13	29	+	2166786	2187090	0.55	0.81	97.33	L1	CAMK4	camk4
Acar_ENSACAP00000007186	GL343193.1	23	-	6432186	6437135	Pvit_14654	scf000026	14	28	-	2187182	2208068	1	0.83	92.65	L1+	STARD4	STARD4
Acar_ENSACAP00000007304	GL343193.1	24	-	6676307	6736445	Pvit_14656	scf000026	16	26	-	2402428	2480175	1	1	88.41	L1+	EPB41L4A	EPB41L4A
Acar_ENSACAP00000007315	GL343193.1	25	+	6920773	6928072	NA	NA	NA	NA	NA	NA	NA	NA	NA	NA	NA	-	-
Acar_ENSACAP00000007375	GL343193.1	26	+	6928765	6980586	Pvit_14657	scf000026	17	25	+	2636681	2703075	1	0.97	91.81	L1+	-	APC
Acar_ENSACAP00000019714	GL343193.1	27	-	6962845	6963390	NA	NA	NA	NA	NA	NA	NA	NA	NA	NA	NA	-	-
Acar_ENSACAP00000007378	GL343193.1	28	+	7004196	7010114	Pvit_14658	scf000026	18	24	+	2717171	2724025	0.91	0.92	93.98	L1++	SRP19	SRP19
Acar_ENSACAP00000007413	GL343193.1	29	-	7017242	7038666	Pvit_14659	scf000026	19	23	-	2736596	2754323	0.92	0.92	89.02	L1++	REEP5	REEP5
Acar_ENSACAP00000007483	GL343193.1	30	+	7053885	7072009	Pvit_14660	scf000026	20	22	+	2768726	2795826	1	1	87.03	L1++	DCP2	DCP2
Acar_ENSACAP00000007582	GL343193.1	31	-	7084895	7178820	Pvit_14661	scf000026	21	21	-	2782801	3095169	0.98	0.8	97.54	L1+	MCC	MCC
Acar_ENSACAP00000007635	GL343193.1	32	+	7347220	7380574	Pvit_14662	scf000026	22	20	+	3121713	3169653	1	0.96	94.52	L1+	YTHDC2	YTHDC2
Acar_ENSACAP00000020245	GL343193.1	33	-	7598919	7599728	NA	NA	NA	NA	NA	NA	NA	NA	NA	NA	NA	-	-
Acar_ENSACAP00000007757	GL343193.1	34	+	7687072	7779818	Pvit_14663	scf000026	23	19	+	3448838	3547198	0.74	0.7	89.66	L1+	KCNN2	KCNN2
Acar_ENSACAP00000007804	GL343193.1	35	-	8049872	8079667	Pvit_14666	scf000026	26	16	-	3799282	3843380	1	0.99	90.9	L1++	TRIM36	TRIM36
Acar_ENSACAP00000007829	GL343193.1	36	-	8135991	8167424	Pvit_14667	scf000026	27	15	-	3887565	3934589	0.98	0.94	95.93	L1++	PGGT1B	PGGT1B
Acar_ENSACAP00000007846	GL343193.1	37	-	8168776	8176827	Pvit_14668	scf000026	28	14	-	3938321	3952040	1	0.88	77.15	L1++	CCDC112	CCDC112
Acar_ENSACAP00000007854	GL343193.1	38	-	8272093	8282058	Pvit_14669	scf000026	29	13	-	4032922	4044792	1	1	96.76	L1++	FEM1C	FEM1C
Acar_ENSACAP00000007875	GL343193.1	39	-	8321023	8326692	Pvit_14670	scf000026	30	12	-	4059335	4087208	0.69	0.41	98.09	L1++	-	TICAM2
Acar_ENSACAP00000007895	GL343193.1	40	-	8361219	8377251	Pvit_14671	scf000026	31	11	-	4115822	4135226	1	0.98	85.93	L1++	CDO1	CDO1
Acar_ENSACAP00000007908	GL343193.1	41	-	8388250	8392975	Pvit_14672	scf000026	32	10	-	4141717	4148403	0.87	0.79	88.71	L1++	ATG12	ATG12
Acar_ENSACAP00000007931	GL343193.1	42	+	8393303	8407166	Pvit_14673	scf000026	33	9	+	4154846	4170110	0.64	0.9	95.19	L1++	AP3S1	AP3S1
Acar_ENSACAP00000007980	GL343193.1	43	+	8444200	8487754	Pvit_14674	scf000026	34	8	+	4197311	4250351	0.79	1	63.74	L1++	-	LVRN.1
Acar_ENSACAP00000007984	GL343193.1	44	+	8524092	8538602	Pvit_14677	scf000026	37	5	+	4297964	4373485	0.94	0.98	60.22	L1++	COMMD10	COMMD10
Acar_ENSACAP00000008118	GL343193.1	45	-	8694680	8783152	Pvit_14678	scf000026	38	4	-	4472456	4564547	1	1	94.37	L1++	SEMA6A	SEMA6A
Acar_ENSACAP00000004040	GL343193.1	46	-	10228165	10334468	Pvit_14679	scf000026	39	3	-	5935221	6042661	1	1	89.2	L1++	DTWD2	DTWD2
Acar_ENSACAP00000004036	GL343193.1	47	+	10342895	10393131	Pvit_14680	scf000026	40	2	+	6054343	6170141	1	0.56	87.38	L1+	-	DMXL1
Acar_ENSACAP00000003979	GL343193.1	48	+	10393135	10435222	NA	NA	NA	NA	NA	NA	NA	NA	NA	NA	NA	-	-
Acar_ENSACAP00000003869	GL343193.1	49	+	10512609	10513202	Pvit_14681	scf000026	41	1	+	6230885	6234808	0.95	0.93	94.15	L1+	TNFAIP8	TNFAIP8
Acar_ENSACAP00000003867	GL343193.1	50	+	10529629	10602324	Pvit_18509	scf000353	1	7	+	1854	81762	0.97	1	85.56	L2	HSD17B4	HSD17B4
Acar_ENSACAP00000003682	GL343193.1	51	+	11110471	11111235	Pvit_18511	scf000353	3	5	+	534333	535160	1	0.92	93.33	L1++	PRR16	PRR16
Acar_ENSACAP00000003679	GL343193.1	52	+	11697278	11725908	Pvit_18512	scf000353	4	4	+	1124863	1143273	0.87	1	60.96	L1++	SRFBP1	SRFBP1
Acar_ENSACAP00000003666	GL343193.1	53	-	11733641	11748190	Pvit_18513	scf000353	5	3	-	1144740	1159420	0.68	0.94	92.33	L1++	LOX	LOX
Acar_ENSACAP00000018895	GL343193.1	54	+	11793483	11804899	Pvit_18514	scf000353	6	2	+	1222487	1236906	1	0.86	60.86	L1+	ZNF474	ZNF474
Acar_ENSACAP00000018331	GL343193.1	55	+	12030635	12031111	Pvit_18515	scf000353	7	1	+	1405161	1443221	1	0.18	84.28	L1+	SNCAIP	SNCAIP
Acar_ENSACAP00000003450	GL343193.1	56	+	12173596	12201333	Pvit_11056	scf000130	1	20	+	98814	132094	1	1	96.72	L1++	SNX2	SNX2
Acar_ENSACAP00000003331	GL343193.1	57	+	12207545	12284854	Pvit_11057	scf000130	2	19	+	186590	224076	0.88	1	96.67	L1++	SNX24	SNX24
Acar_ENSACAP00000003328	GL343193.1	58	-	12288411	12296607	Pvit_11058	scf000130	3	18	-	225855	235827	0.98	0.81	90.24	L1++	PPIC	PPIC
Acar_ENSACAP00000003308	GL343193.1	59	+	12379603	12472519	Pvit_11059	scf000130	4	17	+	278705	390985	1	0.68	97.73	L1++	PRDM6	PRDM6
Acar_ENSACAP00000003280	GL343193.1	60	-	12540976	12572739	Pvit_11060	scf000130	5	16	-	482027	514016	0.86	0.93	84.17	L1++	CEP120	CEP120
Acar_ENSACAP00000003137	GL343193.1	61	+	12661510	12715925	Pvit_11061	scf000130	6	15	+	603073	653517	0.96	1	98.86	L1++	CSNK1G3	CSNK1G3
Acar_ENSACAP00000003048	GL343193.1	62	-	13178211	13350365	Pvit_11064	scf000130	9	12	-	1172626	1328865	1	1	92.73	L2	ZNF608	ZNF608
Acar_ENSACAP00000003017	GL343193.1	63	+	14165370	14184134	Pvit_11066	scf000130	11	10	+	2151595	2176809	0.91	0.99	75.47	L1++	-	GRAMD3
Acar_ENSACAP00000002927	GL343193.1	64	-	14215120	14246734	Pvit_11067	scf000130	12	9	-	2193733	2226821	0.96	0.94	89.88	L1++	ALDH7A1	ALDH7A1
Acar_ENSACAP00000002781	GL343193.1	65	+	14275510	14297463	Pvit_11068	scf000130	13	8	+	2229302	2250710	1	1	86.45	L1++	PHAX	PHAX
Acar_ENSACAP00000002762	GL343193.1	66	+	14302923	14307091	Pvit_11069	scf000130	14	7	+	2254587	2258383	1	0.76	90	L1+	C5orf48	C5orf48
Acar_ENSACAP00000004233	GL343194.1	1	-	79427	98215	Pvit_14310	scf000184	16	3	-	1448520	1460480	0.99	0.92	87.93	L1++	PTGER3	PTGER3
Acar_ENSACAP00000004228	GL343194.1	2	-	108935	128936	Pvit_14311	scf000184	17	2	-	1470421	1483618	0.6	0.61	98.02	L1++	ZRANB2	ZRANB2
Acar_ENSACAP00000004143	GL343194.1	3	-	291564	524236	Pvit_14312	scf000184	18	1	-	1725718	1826457	0.79	0.73	91.48	L1++	NEGR1	NEGR1
Acar_ENSACAP00000019755	GL343194.1	4	-	923461	924120	NA	NA	NA	NA	NA	NA	NA	NA	NA	NA	NA	-	-
Acar_ENSACAP00000020746	GL343194.1	5	-	1609048	1611431	NA	NA	NA	NA	NA	NA	NA	NA	NA	NA	NA	-	-
Acar_ENSACAP00000011456	GL343194.1	6	-	2338500	2343058	Pvit_10377	scf000177	3	23	-	418519	425172	1	0.87	87.44	L1--	LRRIQ3	LRRIQ3
Acar_ENSACAP00000020521	GL343194.1	7	+	2373785	2379103	NA	NA	NA	NA	NA	NA	NA	NA	NA	NA	NA	FPGT	-
Acar_ENSACAP00000011445	GL343194.1	8	+	2418393	2644723	Pvit_10378	scf000177	4	22	+	440606	705130	0.98	0.9	97.08	L1--	-	FPGT-TNNI3K.1
Acar_ENSACAP00000011453	GL343194.1	9	-	2596465	2617125	Pvit_10379	scf000177	5	21	-	653866	669997	1	1	75	L1--	LRRC53	LRRC53
Acar_ENSACAP00000011252	GL343194.1	10	-	2695187	2729460	Pvit_10381	scf000177	7	19	-	746044	775057	0.9	1	72.95	L1++	C1orf173	C1orf173
Acar_ENSACAP00000011210	GL343194.1	11	-	2754251	2767146	Pvit_10382	scf000177	8	18	-	819253	839479	0.98	0.98	75	L1++	CRYZ	CRYZ
Acar_ENSACAP00000011117	GL343194.1	12	+	2802072	2820005	Pvit_10383	scf000177	9	17	+	840224	851945	1	0.76	83.33	L1++	TYW3	TYW3
Acar_ENSACAP00000011113	GL343194.1	13	+	2994876	3018752	Pvit_10384	scf000177	10	16	+	1015822	1038920	0.95	0.93	93.54	L1+	LHX8	LHX8
Acar_ENSACAP00000011008	GL343194.1	14	-	3044838	3062933	Pvit_10385	scf000177	11	15	-	1060175	1137000	0.96	0.48	93.39	L1+	SLC44A5	SLC44A5
Acar_ENSACAP00000011035	GL343194.1	15	-	3244445	3245581	NA	NA	NA	NA	NA	NA	NA	NA	NA	NA	NA	-	-
Acar_ENSACAP00000010983	GL343194.1	16	+	3322615	3334837	Pvit_10386	scf000177	12	14	+	1314775	1335340	0.97	0.7	88.18	L1++	ACADM	acadm
Acar_ENSACAP00000010900	GL343194.1	17	+	3342089	3350406	Pvit_10387	scf000177	13	13	+	1338397	1357001	1	0.84	94.12	L1++	RABGGTB	RABGGTB
Acar_ENSACAP00000010816	GL343194.1	18	+	3378016	3402928	Pvit_10388	scf000177	14	12	+	1377024	1435953	0.99	0.89	90.38	L1++	MSH4	MSH4
Acar_ENSACAP00000005682	GL343194.1	19	+	3691220	3923446	NA	NA	NA	NA	NA	NA	NA	NA	NA	NA	NA	ST6GALNAC3	-
Acar_ENSACAP00000018249	GL343194.1	20	+	4010828	4012278	NA	NA	NA	NA	NA	NA	NA	NA	NA	NA	NA	-	-
Acar_ENSACAP00000005740	GL343194.1	21	+	4156453	4174904	Pvit_10390	scf000177	16	10	+	1938754	2042888	1	0.72	95.62	L1--	ST6GALNAC5	ST6GALNAC5
Acar_ENSACAP00000018712	GL343194.1	22	-	4354062	4354957	NA	NA	NA	NA	NA	NA	NA	NA	NA	NA	NA	-	-
Acar_ENSACAP00000005851	GL343194.1	23	+	4413542	4542205	Pvit_10392	scf000177	18	8	+	2239419	2355234	0.95	0.97	84.54	L1++	AK5	AK5
Acar_ENSACAP00000005883	GL343194.1	24	-	4547562	4591196	Pvit_10393	scf000177	19	7	-	2355353	2401056	1	1	86.2	L1++	ZZZ3	ZZZ3
Acar_ENSACAP00000006091	GL343194.1	25	-	4641883	4677312	Pvit_10394	scf000177	20	6	-	2435662	2476357	1	0.99	87.78	L1++	USP33	USP33
Acar_ENSACAP00000006118	GL343194.1	26	+	4689593	4737911	Pvit_10395	scf000177	21	5	+	2485884	2535885	0.99	1	87.06	L1++	FAM73A	FAM73A
Acar_ENSACAP00000006155	GL343194.1	27	+	4772893	4800287	Pvit_10396	scf000177	22	4	+	2577765	2608104	1	1	93.05	L1++	NEXN	NEXN
Acar_ENSACAP00000006309	GL343194.1	28	-	4806140	4821609	Pvit_10397	scf000177	23	3	-	2601172	2641879	0.98	0.68	99.28	L1++	FUBP1	FUBP1
Acar_ENSACAP00000006323	GL343194.1	29	+	4850906	4859936	Pvit_10398	scf000177	24	2	+	2657568	2667615	0.99	1	97.35	L1+	DNAJB4	DNAJB4
Acar_ENSACAP00000006367	GL343194.1	30	+	4878859	4906210	Pvit_10399	scf000177	25	1	+	2689376	2706460	0.57	1	88.89	L1	GIPC2	GIPC2
Acar_ENSACAP00000006379	GL343194.1	31	+	5023401	5047185	Pvit_02458	scf001005	1	3	+	110443	141257	0.82	0.83	90.3	L1--	PTGFR	PTGFR
Acar_ENSACAP00000019443	GL343194.1	32	+	5115588	5115764	NA	NA	NA	NA	NA	NA	NA	NA	NA	NA	NA	-	-
Acar_ENSACAP00000017989	GL343194.1	33	+	5153726	5163313	NA	NA	NA	NA	NA	NA	NA	NA	NA	NA	NA	-	-
Acar_ENSACAP00000006392	GL343194.1	34	+	5168586	5175593	NA	NA	NA	NA	NA	NA	NA	NA	NA	NA	NA	-	-
Acar_ENSACAP00000006395	GL343194.1	35	+	5183105	5194405	Pvit_02459	scf001005	2	2	+	225639	240293	1	0.88	58.07	L1--	-	zgc:153654
Acar_ENSACAP00000006403	GL343194.1	36	-	5342810	5390620	Pvit_14734	scf000731	5	1	-	224617	301208	1	0.54	94.02	L2	ELTD1	ELTD1
Acar_ENSACAP00000006408	GL343194.1	37	+	5892980	5894236	Pvit_04393	scf001150	2	3	-	42522	43778	1	1	69.23	L2	-	POGK
Acar_ENSACAP00000006570	GL343194.1	38	+	7560292	7667021	Pvit_10276	scf000266	1	4	-	256857	357807	1	0.97	96.57	L2	LPHN2	LPHN2
Acar_ENSACAP00000020477	GL343194.1	39	-	9049298	9050149	NA	NA	NA	NA	NA	NA	NA	NA	NA	NA	NA	-	-
Acar_ENSACAP00000005797	GL343194.1	40	-	9217254	9296375	Pvit_16602	scf000181	30	2	+	1536224	1594541	0.84	0.98	90.6	L1+	TTLL7	TTLL7
Acar_ENSACAP00000005713	GL343194.1	41	+	9373023	9421594	Pvit_16601	scf000181	29	3	-	1408606	1427159	0.84	1	99.11	L1+	PRKACB	PRKACB
Acar_ENSACAP00000019765	GL343194.1	42	+	9459665	9470045	Pvit_16600	scf000181	28	4	-	1347765	1372270	0.89	0.5	94.55	L1+	SAMD13	SAMD13
Acar_ENSACAP00000020437	GL343194.1	43	+	9474476	9475132	Pvit_16599	scf000181	27	5	-	1345872	1353698	1	0.99	62.95	L1++	-	DNJB6_CHICK
Acar_ENSACAP00000005699	GL343194.1	44	-	9487514	9496665	Pvit_16598	scf000181	26	6	+	1312379	1331164	0.97	0.77	75.25	L1++	-	XB-GENE-5811053
Acar_ENSACAP00000005666	GL343194.1	45	+	9509601	9520903	Pvit_16597	scf000181	25	7	-	1296429	1311630	0.93	0.91	82.48	L1++	DNASE2B	DNASE2B
Acar_ENSACAP00000005638	GL343194.1	46	+	9606944	9614124	Pvit_16596	scf000181	24	8	-	1226040	1235154	0.98	1	88.12	L1+	RPF1	RPF1
Acar_ENSACAP00000005611	GL343194.1	47	-	9617963	9621891	Pvit_16595	scf000181	23	9	+	1220038	1222771	0.97	0.96	95.38	L1+	-	GNG5
Acar_ENSACAP00000005573	GL343194.1	48	-	9678186	9686703	Pvit_16592	scf000181	20	12	+	1147389	1159915	0.98	0.83	82.21	L1+	CTBS	CTBS
Acar_ENSACAP00000019572	GL343194.1	49	-	9690102	9741064	NA	NA	NA	NA	NA	NA	NA	NA	NA	NA	NA	-	-
Acar_ENSACAP00000005521	GL343194.1	50	+	9747876	9782848	NA	NA	NA	NA	NA	NA	NA	NA	NA	NA	NA	-	-
Acar_ENSACAP00000019043	GL343194.1	51	+	9800623	9804024	NA	NA	NA	NA	NA	NA	NA	NA	NA	NA	NA	-	-
Acar_ENSACAP00000005496	GL343194.1	52	-	9814236	9825915	Pvit_16591	scf000181	19	13	+	1098567	1147011	0.5	0.2	29.34	L1+	-	VTG2
Acar_ENSACAP00000005478	GL343194.1	53	-	9861395	9879953	Pvit_16590	scf000181	18	14	+	1018174	1039726	1	0.95	87.43	L1+	SSX2IP	SSX2IP
Acar_ENSACAP00000012639	GL343194.1	54	-	9944179	9964140	Pvit_16589	scf000181	17	15	+	949957	974245	1	1	93.24	L1+	LPAR3	LPAR3
Acar_ENSACAP00000018364	GL343194.1	55	-	9952283	9958719	NA	NA	NA	NA	NA	NA	NA	NA	NA	NA	NA	-	-
Acar_ENSACAP00000007511	GL343194.1	56	-	9991235	9991915	NA	NA	NA	NA	NA	NA	NA	NA	NA	NA	NA	-	-
Acar_ENSACAP00000021498	GL343194.1	57	+	10012402	10013601	NA	NA	NA	NA	NA	NA	NA	NA	NA	NA	NA	-	-
Acar_ENSACAP00000000547	GL343194.1	58	-	10028597	10029778	NA	NA	NA	NA	NA	NA	NA	NA	NA	NA	NA	-	-
Acar_ENSACAP00000012711	GL343194.1	59	-	10043232	10065854	Pvit_16588	scf000181	16	16	+	897137	917461	1	0.93	92.79	L1++	MCOLN2	MCOLN2
Acar_ENSACAP00000012771	GL343194.1	60	-	10082522	10096746	Pvit_16587	scf000181	15	17	+	868859	893113	1	1	90.24	L1++	MCOLN3	MCOLN3
Acar_ENSACAP00000012856	GL343194.1	61	+	10139881	10166376	Pvit_16586	scf000181	14	18	-	814147	860129	1	0.91	84.07	L1++	WDR63	WDR63
Acar_ENSACAP00000012872	GL343194.1	62	-	10178813	10223816	Pvit_16585	scf000181	13	19	+	758239	807250	1	1	78.03	L1++	SYDE2	SYDE2
Acar_ENSACAP00000012881	GL343194.1	63	-	10266899	10273167	Pvit_16584	scf000181	12	20	+	724122	728949	1	0.99	72.77	L1++	C1orf52	C1orf52
Acar_ENSACAP00000012895	GL343194.1	64	-	10290410	10291759	Pvit_16583	scf000181	11	21	+	704377	718609	0.94	0.92	80.54	L1++	BCL10	BCL10
Acar_ENSACAP00000012922	GL343194.1	65	-	10322423	10402441	Pvit_16582	scf000181	10	22	+	595548	686261	1	1	92.36	L1++	DDAH1	DDAH1
Acar_ENSACAP00000012956	GL343194.1	66	+	10495076	10498306	Pvit_16581	scf000181	9	23	-	520491	523827	1	1	91.2	L1++	CYR61	CYR61
Acar_ENSACAP00000012972	GL343194.1	67	-	10548349	10561782	Pvit_16580	scf000181	8	24	+	439134	484493	0.95	0.72	81.73	L1++	ZNHIT6	ZNHIT6
Acar_ENSACAP00000013113	GL343194.1	68	-	10578903	10603359	Pvit_16579	scf000181	7	25	+	377280	435291	1	0.78	85.16	L1+	-	COL24A1
Acar_ENSACAP00000020595	GL343195.1	1	-	837477	838203	NA	NA	NA	NA	NA	NA	NA	NA	NA	NA	NA	HMGN5	-
Acar_ENSACAP00000000345	GL343195.1	2	+	2802712	2885824	NA	NA	NA	NA	NA	NA	NA	NA	NA	NA	NA	-	-
Acar_ENSACAP00000020071	GL343195.1	3	+	2892242	2910414	NA	NA	NA	NA	NA	NA	NA	NA	NA	NA	NA	-	-
Acar_ENSACAP00000016023	GL343195.1	4	+	4501880	4610054	Pvit_05300	scf000289	3	1	+	767263	877376	1	1	96.59	L2	CDH10	CDH10
Acar_ENSACAP00000015886	GL343195.1	5	+	6330929	6459544	Pvit_05900	scf000033	19	1	-	5663659	5819034	0.92	1	96.67	L2	CDH12	CDH12
Acar_ENSACAP00000015733	GL343195.1	6	+	7691710	7694804	NA	NA	NA	NA	NA	NA	NA	NA	NA	NA	NA	-	-
Acar_ENSACAP00000015688	GL343195.1	7	+	7758409	7875926	Pvit_05899	scf000033	18	2	-	4328301	4561334	1	0.73	92.55	L2	CDH18	CDH18
Acar_ENSACAP00000020526	GL343195.1	8	+	8028034	8030729	NA	NA	NA	NA	NA	NA	NA	NA	NA	NA	NA	-	-
Acar_ENSACAP00000000903	GL343195.1	9	-	9000411	9001133	Pvit_05896	scf000033	15	5	+	3266370	3270433	0.95	0.74	75.11	L2	BASP1	BASP1
Acar_ENSACAP00000013846	GL343196.1	1	+	580	77712	Pvit_13858	scf000139	28	6	-	2250338	2391462	0.66	0.4	98.25	L1+	-	F1NEQ7_CHICK
Acar_ENSACAP00000013851	GL343196.1	2	-	263669	269006	Pvit_13857	scf000139	27	7	+	2062066	2073231	1	0.93	90.75	L1++	FBXL15	FBXL15
Acar_ENSACAP00000013882	GL343196.1	3	+	313512	413212	Pvit_13856	scf000139	26	8	-	1929874	2029537	1	0.97	88.23	L1++	PSD	PSD
Acar_ENSACAP00000006109	GL343196.1	4	-	416392	445347	Pvit_13855	scf000139	25	9	+	1891942	1924063	1	1	81.96	L1++	NFKB2	NFKB2
Acar_ENSACAP00000014235	GL343196.1	5	-	538347	562216	Pvit_13853	scf000139	23	11	+	1737333	1811740	1	0.57	94	L1++	GBF1	GBF1
Acar_ENSACAP00000014248	GL343196.1	6	+	670205	673768	Pvit_13852	scf000139	22	12	-	1638772	1645012	0.93	0.88	96.81	L1++	PITX3	pitx3
Acar_ENSACAP00000014281	GL343196.1	7	-	690913	713987	Pvit_13851	scf000139	21	13	+	1605227	1630219	0.16	0.17	80.87	L1++	NOLC1	NOLC1
Acar_ENSACAP00000014485	GL343196.1	8	+	731278	760526	Pvit_13850	scf000139	20	14	-	1544323	1584639	0.99	0.98	77.75	L1+	PIK3AP1	PIK3AP1
Acar_ENSACAP00000014522	GL343196.1	9	+	766924	804257	Pvit_13848	scf000139	18	16	+	1471790	1505323	0.95	1	95.14	L1++	TM9SF3	TM9SF3
Acar_ENSACAP00000010109	GL343196.1	10	+	811859	821902	Pvit_13847	scf000139	17	17	-	1440059	1462675	0.72	0.97	92.65	L1++	EIF3F	EIF3F
Acar_ENSACAP00000010048	GL343196.1	11	+	848344	860905	Pvit_13846	scf000139	16	18	-	1409566	1435188	1	1	91.34	L1++	ANXA7	ANXA7
Acar_ENSACAP00000009938	GL343196.1	12	-	864597	907124	Pvit_13845	scf000139	15	19	+	1371526	1402166	0.97	0.97	96.28	L1++	PPP3CB	PPP3CB
Acar_ENSACAP00000009785	GL343196.1	13	-	931583	978704	Pvit_13844	scf000139	14	20	+	1241171	1314811	1	0.9	79.96	L1++	USP54	USP54
Acar_ENSACAP00000009727	GL343196.1	14	-	1045837	1078031	Pvit_13843	scf000139	13	21	+	1167555	1191086	1	1	77.06	L1++	MYOZ1	MYOZ1
Acar_ENSACAP00000009708	GL343196.1	15	-	1143457	1194539	Pvit_13842	scf000139	12	22	+	1080121	1124385	1	1	77.39	L1++	SYNPO2L	SYNPO2L
Acar_ENSACAP00000009683	GL343196.1	16	+	1222839	1266572	Pvit_13841	scf000139	11	23	-	991234	1058982	1	1	89.37	L1++	SEC24C	SEC24C
Acar_ENSACAP00000009510	GL343196.1	17	+	1275749	1287143	Pvit_13840	scf000139	10	24	-	979480	990902	0.99	0.81	82.84	L1++	FUT11	FUT11
Acar_ENSACAP00000009485	GL343196.1	18	+	1301525	1302815	NA	NA	NA	NA	NA	NA	NA	NA	NA	NA	NA	CHCHD1	-
Acar_ENSACAP00000009470	GL343196.1	19	+	1319177	1352348	Pvit_13839	scf000139	9	25	-	919432	944419	1	1	79.64	L1++	-	XB-GENE-987370
Acar_ENSACAP00000009342	GL343196.1	20	+	1364657	1414828	Pvit_13838	scf000139	8	26	-	811789	876844	0.96	1	96.88	L1++	KIAA0913	KIAA0913
Acar_ENSACAP00000009303	GL343196.1	21	-	1421793	1445840	Pvit_13837	scf000139	7	27	+	779315	810564	1	1	93.22	L1++	NDST2	NDST2
Acar_ENSACAP00000009119	GL343196.1	22	-	1538336	1618048	Pvit_13836	scf000139	6	28	+	607613	682211	0.87	1	98.58	L1++	-	CAMK2G
Acar_ENSACAP00000021170	GL343196.1	23	-	1735700	1739726	Pvit_13835	scf000139	5	29	+	472269	474471	1	0.56	96.23	L1++	-	CAMK2G
Acar_ENSACAP00000008848	GL343196.1	24	+	1869044	1879549	Pvit_13834	scf000139	4	30	-	336435	353178	1	0.89	61.27	L1++	PLAU	PLAU
Acar_ENSACAP00000008830	GL343196.1	25	+	1937166	2034757	Pvit_13833	scf000139	3	31	-	207227	294015	1	1	97.65	L1+	VCL	VCL
Acar_ENSACAP00000008723	GL343196.1	26	-	2042137	2050450	Pvit_13832	scf000139	2	32	+	185483	206313	1	0.81	98.82	L1+	AP3M1	AP3M1
Acar_ENSACAP00000008717	GL343196.1	27	+	2124515	2238028	Pvit_13831	scf000139	1	33	-	27661	157895	0.4	0.73	87.02	L1	ADK	Q5ZMK9_CHICK
Acar_ENSACAP00000020074	GL343196.1	28	+	2210480	2212013	NA	NA	NA	NA	NA	NA	NA	NA	NA	NA	NA	-	-
Acar_ENSACAP00000018043	GL343196.1	29	+	2273979	2316803	NA	NA	NA	NA	NA	NA	NA	NA	NA	NA	NA	-	-
Acar_ENSACAP00000008638	GL343196.1	30	+	2331618	2372859	Pvit_10161	scf000198	3	15	+	213953	337234	1	0.63	76.49	L1++	-	KAT6B
Acar_ENSACAP00000008506	GL343196.1	31	-	2379579	2390437	Pvit_10162	scf000198	4	14	-	344073	362314	1	1	89.86	L1++	DUPD1	DUPD1
Acar_ENSACAP00000008485	GL343196.1	32	-	2451855	2468078	Pvit_10163	scf000198	5	13	-	399847	406578	1	0.95	84.08	L1++	DUSP13	DUSP13
Acar_ENSACAP00000008461	GL343196.1	33	-	2586350	2591969	NA	NA	NA	NA	NA	NA	NA	NA	NA	NA	NA	-	-
Acar_ENSACAP00000018439	GL343196.1	34	-	2607853	2611900	Pvit_10166	scf000198	8	10	-	480373	484471	0.98	1	80.32	L1+	-	si:ch211-223p8.8
Acar_ENSACAP00000008448	GL343196.1	35	+	2640062	2655466	Pvit_10167	scf000198	9	9	+	489227	518441	0.99	1	94.96	L1++	SAMD8	SAMD8
Acar_ENSACAP00000008392	GL343196.1	36	+	2701810	2712103	Pvit_10168	scf000198	10	8	+	534069	560799	1	0.92	92.18	L1++	VDAC2	VDAC2
Acar_ENSACAP00000008354	GL343196.1	37	-	2727592	2745147	Pvit_10169	scf000198	11	7	-	566283	576282	1	0.9	75.12	L1++	COMTD1	COMTD1
Acar_ENSACAP00000008322	GL343196.1	38	-	3193329	3197618	Pvit_10170	scf000198	12	6	-	978558	982319	1	1	71.71	L1+	ZNF503	znf503
Acar_ENSACAP00000008314	GL343196.1	39	-	4382575	4646243	Pvit_10175	scf000198	17	1	-	2200577	2455119	0.93	1	98.73	L2	KCNMA1	KCNMA1
Acar_ENSACAP00000008027	GL343196.1	40	-	5176328	5264302	Pvit_01265	scf000546	3	1	+	311718	379596	0.98	1	87.04	L1++	DLG5	DLG5
Acar_ENSACAP00000007911	GL343196.1	41	-	5353755	5397723	Pvit_01264	scf000546	2	2	+	145229	209907	1	0.93	97.23	L1++	POLR3A	F1NIK7_CHICK
Acar_ENSACAP00000007801	GL343196.1	42	+	5402355	5405408	Pvit_01263	scf000546	1	3	-	134442	142798	0.97	0.72	98.45	L1++	RPS24	RPS24
Acar_ENSACAP00000003128	GL343197.1	1	-	26468	28418	NA	NA	NA	NA	NA	NA	NA	NA	NA	NA	NA	-	-
Acar_ENSACAP00000003125	GL343197.1	2	+	47798	51492	NA	NA	NA	NA	NA	NA	NA	NA	NA	NA	NA	-	-
Acar_ENSACAP00000003110	GL343197.1	3	-	56713	79425	Pvit_19201	scf000007	4	144	-	251943	281787	0.98	1	92.68	L1++	APLP2	APLP2
Acar_ENSACAP00000017393	GL343197.1	4	+	175483	212659	Pvit_19202	scf000007	5	143	+	366757	412477	1	1	86.12	L1++	PRDM10	PRDM10
Acar_ENSACAP00000017407	GL343197.1	5	+	216180	232801	Pvit_19203	scf000007	6	142	+	416347	440207	1	1	86.2	L1++	NFRKB	NFRKB
Acar_ENSACAP00000017424	GL343197.1	6	+	264383	290308	Pvit_19204	scf000007	7	141	+	459398	485574	1	1	78.74	L1++	ST14	ST14
Acar_ENSACAP00000017429	GL343197.1	7	-	343956	352395	Pvit_19205	scf000007	8	140	-	531047	549037	1	0.92	97.19	L1++	ZBTB44	ZBTB44
Acar_ENSACAP00000017444	GL343197.1	8	-	379628	402413	Pvit_19206	scf000007	9	139	-	584259	619212	1	1	83.15	L1++	ADAMTS8	ADAMTS8
Acar_ENSACAP00000017454	GL343197.1	9	+	433549	467281	Pvit_19207	scf000007	10	138	+	650161	691687	0.97	0.78	82.75	L1++	ADAMTS15	ADAMTS15
Acar_ENSACAP00000017463	GL343197.1	10	-	669153	701726	Pvit_19208	scf000007	11	137	-	916673	930697	0.86	1	73.7	L1++	SNX19	SNX19
Acar_ENSACAP00000017475	GL343197.1	11	+	1872369	2117868	Pvit_19209	scf000007	12	136	+	1824509	1964745	0.89	1	99.22	L1++	NTM	NTM
Acar_ENSACAP00000019450	GL343197.1	12	+	1883304	1884158	NA	NA	NA	NA	NA	NA	NA	NA	NA	NA	NA	-	-
Acar_ENSACAP00000019058	GL343197.1	13	-	2191219	2694368	Pvit_19210	scf000007	13	135	-	2039909	2196671	0.72	0.85	97.17	L1+	OPCML	OPCML
Acar_ENSACAP00000015890	GL343197.1	14	-	3435691	3523735	Pvit_19212	scf000007	15	133	-	3004454	3062568	0.96	1	94.19	L1--	IGSF9B	IGSF9B
Acar_ENSACAP00000015905	GL343197.1	15	-	3836002	3845485	Pvit_19198	scf000007	1	147	+	29212	81381	1	0.77	83.81	L1--	BARX2	Q9W694_CHICK
Acar_ENSACAP00000015976	GL343197.1	16	+	4014972	4121350	Pvit_04275	scf000525	1	4	+	147062	286047	1	1	82.79	L1++	ARHGAP32	ARHGAP32
Acar_ENSACAP00000019964	GL343197.1	17	-	4212055	4244751	Pvit_04276	scf000525	2	3	-	352745	388252	0.91	0.87	95.51	L1++	KCNJ5	KCNJ5
Acar_ENSACAP00000015978	GL343197.1	18	+	4325581	4326762	Pvit_04277	scf000525	3	2	+	450133	451251	0.94	1	88.17	L1++	KCNJ1	KCNJ1
Acar_ENSACAP00000016038	GL343197.1	19	-	4345845	4401011	Pvit_04278	scf000525	4	1	+	743622	768203	0.51	0.84	50.34	L1	FLI1	ETS1
Acar_ENSACAP00000017069	GL343197.1	20	-	4551804	4555422	Pvit_12020	scf000313	10	6	-	1503646	1520478	0.71	0.67	26.75	L2	-	-
Acar_ENSACAP00000018984	GL343197.1	21	+	4565984	4566058	NA	NA	NA	NA	NA	NA	NA	NA	NA	NA	NA	-	-
Acar_ENSACAP00000016092	GL343197.1	22	+	4649175	4679132	NA	NA	NA	NA	NA	NA	NA	NA	NA	NA	NA	ETS1	-
Acar_ENSACAP00000016095	GL343197.1	23	+	6024665	6034868	Pvit_07741	scf001130	1	1	-	30236	39600	0.94	0.97	100	L2	-	KIRREL3
Acar_ENSACAP00000008900	GL343198.1	1	+	218707	320793	Pvit_15663	scf000498	9	3	+	646280	684269	0.99	0.61	62.88	L2	ANKFN1	ankfn1
Acar_ENSACAP00000008905	GL343198.1	2	+	325709	347935	Pvit_00674	scf000004	77	93	-	4215826	4298983	0.97	0.42	87.09	L1+	-	ANKFN1 (1 of 2)
Acar_ENSACAP00000008910	GL343198.1	3	+	406299	407012	Pvit_00673	scf000004	76	94	-	4155186	4169070	0.88	0.68	83.89	L1++	NOG	NOG
Acar_ENSACAP00000008911	GL343198.1	4	-	584800	590356	Pvit_00672	scf000004	75	95	+	4022309	4024226	1	1	88	L1++	C17orf67	C17orf67
Acar_ENSACAP00000008978	GL343198.1	5	+	598722	622051	Pvit_00671	scf000004	74	96	-	3987753	4018524	0.99	0.99	91.5	L1++	DGKE	DGKE
Acar_ENSACAP00000009001	GL343198.1	6	+	639115	649121	Pvit_00670	scf000004	73	97	-	3965858	3980034	0.87	1	84.17	L1++	-	METRNL
Acar_ENSACAP00000009034	GL343198.1	7	-	658793	676009	Pvit_00669	scf000004	72	98	+	3927527	3961305	0.98	0.88	63.27	L1++	TRIM25	TRIM25
Acar_ENSACAP00000009066	GL343198.1	8	-	683283	691699	Pvit_00668	scf000004	71	99	+	3910203	3923856	0.99	0.91	59.11	L1++	COIL	COIL
Acar_ENSACAP00000009166	GL343198.1	9	+	706328	725439	Pvit_00667	scf000004	70	100	-	3880290	3909956	0.95	0.96	86.71	L1+	SCPEP1	SCPEP1
Acar_ENSACAP00000009211	GL343198.1	10	+	955917	976292	Pvit_00665	scf000004	68	102	-	3647988	3681060	0.96	1	84.43	L1++	RAB11FIP4	RAB11FIP4
Acar_ENSACAP00000009285	GL343198.1	11	-	1407726	1430714	Pvit_00664	scf000004	67	103	+	3190071	3218031	1	1	82.3	L1++	UTP6	UTP6
Acar_ENSACAP00000009374	GL343198.1	12	+	1446375	1476003	Pvit_00663	scf000004	66	104	-	3126449	3178294	0.9	1	96.11	L1++	SUZ12	SUZ12
Acar_ENSACAP00000009387	GL343198.1	13	-	1486358	1512279	Pvit_00662	scf000004	65	105	+	3093171	3120234	0.99	1	88.13	L1++	-	CRLF3
Acar_ENSACAP00000019218	GL343198.1	14	+	1523620	1550590	Pvit_00661	scf000004	64	106	-	3055792	3093179	1	0.99	62.48	L1++	ATAD5	ATAD5
Acar_ENSACAP00000009422	GL343198.1	15	-	1552843	1557077	Pvit_00660	scf000004	63	107	+	3046890	3065695	0.97	0.95	68.24	L1++	TEFM	TEFM
Acar_ENSACAP00000009427	GL343198.1	16	+	1572445	1573460	Pvit_00659	scf000004	62	108	-	3033903	3045482	0.85	0.42	69.1	L1+	RNF135	RNF135
Acar_ENSACAP00000009550	GL343198.1	17	+	1580161	1620331	Pvit_00658	scf000004	61	109	-	2983099	3029311	0.97	1	96.13	L1+	RHOT1	RHOT1
Acar_ENSACAP00000009617	GL343198.1	18	+	1767011	1795896	Pvit_00655	scf000004	58	112	-	2806248	2872055	0.97	0.83	95.67	L1+	RHBDL3	RHBDL3
Acar_ENSACAP00000009654	GL343198.1	19	-	1806711	1822560	Pvit_00654	scf000004	57	113	+	2771720	2796624	1	0.97	82.5	L1+	C17orf75	C17orf75
Acar_ENSACAP00000009744	GL343198.1	20	+	1828166	1834165	NA	NA	NA	NA	NA	NA	NA	NA	NA	NA	NA	-	-
Acar_ENSACAP00000018997	GL343198.1	21	+	1835165	1836336	Pvit_00653	scf000004	56	114	-	2749520	2767420	1	0.42	95.77	L1++	-	znf207b
Acar_ENSACAP00000009778	GL343198.1	22	+	1868704	1887881	Pvit_00652	scf000004	55	115	-	2696125	2715955	1	1	76.47	L1++	CD63	CD63
Acar_ENSACAP00000009802	GL343198.1	23	-	1891630	1898064	Pvit_00651	scf000004	54	116	+	2677086	2692155	1	1	88.4	L1++	RDH5	RDH5
Acar_ENSACAP00000009819	GL343198.1	24	-	1910328	1920949	Pvit_00650	scf000004	53	117	+	2662952	2673095	1	1	98.4	L1++	-	BLOC1S1
Acar_ENSACAP00000010091	GL343198.1	25	+	1970863	2009564	Pvit_00649	scf000004	52	118	-	2581068	2615604	0.98	0.99	86.94	L1++	ITGA7	ITGA7
Acar_ENSACAP00000010202	GL343198.1	26	+	2016992	2025593	Pvit_00648	scf000004	51	119	-	2562830	2579358	1	0.98	97.82	L1++	-	MCRS1
Acar_ENSACAP00000002573	GL343198.1	27	-	2028162	2052814	Pvit_00647	scf000004	50	120	+	2542539	2565115	0.97	1	84.73	L1++	KCNH3	KCNH3
Acar_ENSACAP00000002586	GL343198.1	28	-	2160578	2177156	Pvit_00646	scf000004	49	121	+	2457322	2476008	0.96	1	82.8	L1++	SPATS2	SPATS2
Acar_ENSACAP00000015517	GL343198.1	29	-	2212158	2222482	Pvit_00645	scf000004	48	122	+	2413116	2419909	0.96	0.98	79.57	L1++	DNAJC22	DNAJC22
Acar_ENSACAP00000015511	GL343198.1	30	+	2343762	2385445	Pvit_00644	scf000004	47	123	-	2290229	2328360	1	0.75	98.38	L1+	C1QL4	C1QL4
Acar_ENSACAP00000015488	GL343198.1	31	-	2468534	2479251	NA	NA	NA	NA	NA	NA	NA	NA	NA	NA	NA	PRPH	-
Acar_ENSACAP00000013166	GL343198.1	32	-	2510605	2513168	Pvit_00639	scf000004	42	128	-	2092516	2101055	0.98	0.97	99.54	L1+	TUBA1C	TUBA1B
Acar_ENSACAP00000015405	GL343198.1	33	+	2595738	2598395	Pvit_00640	scf000004	43	127	-	2111042	2116948	1	1	99.78	L1--	TUBA1A	TUBA1A
Acar_ENSACAP00000021185	GL343198.1	34	+	2625261	2625557	NA	NA	NA	NA	NA	NA	NA	NA	NA	NA	NA	-	-
Acar_ENSACAP00000015364	GL343198.1	35	+	2666949	2684662	Pvit_00638	scf000004	41	129	-	2045853	2067245	0.98	0.98	97.15	L1++	LMBR1L	LMBR1L
Acar_ENSACAP00000015281	GL343198.1	36	+	2695100	2731452	Pvit_00637	scf000004	40	130	-	2023821	2039889	1	1	84.54	L1++	DHH	DHH
Acar_ENSACAP00000015268	GL343198.1	37	+	2755294	2759311	Pvit_00636	scf000004	39	131	-	2001048	2009230	1	0.7	96.48	L1++	RHEBL1	RHEBL1
Acar_ENSACAP00000015233	GL343198.1	38	+	2802348	2930963	Pvit_00634	scf000004	37	133	-	1892471	1956021	0.86	0.95	70.9	L1++	MLL2	MLL2
Acar_ENSACAP00000015178	GL343198.1	39	-	2937081	2940125	Pvit_00633	scf000004	36	134	+	1848854	1856439	1	1	97.39	L1++	ORMDL2	ORMDL2
Acar_ENSACAP00000015177	GL343198.1	40	+	2942956	2972791	Pvit_00632	scf000004	35	135	-	1757877	1846884	0.92	0.97	79.79	L1++	SARNP	SARNP
Acar_ENSACAP00000015165	GL343198.1	41	-	3034383	3058997	Pvit_00631	scf000004	34	136	+	1710781	1744373	0.87	1	96.25	L1++	GDF11	GDF11
Acar_ENSACAP00000015136	GL343198.1	42	-	3087251	3102641	Pvit_00630	scf000004	33	137	+	1678300	1689593	1	0.77	79.68	L1++	-	dnajc14
Acar_ENSACAP00000015085	GL343198.1	43	+	3138148	3149735	Pvit_00629	scf000004	32	138	-	1644919	1661953	1	0.99	91.12	L1++	-	tmem198
Acar_ENSACAP00000015077	GL343198.1	44	-	3158636	3179784	Pvit_00628	scf000004	31	139	+	1626367	1639727	1	1	86.47	L1++	MMP19	MMP19
Acar_ENSACAP00000005578	GL343198.1	45	-	3211710	3218184	Pvit_00627	scf000004	30	140	+	1586623	1592732	0.94	0.77	84.8	L1++	WIBG	WIBG
Acar_ENSACAP00000005569	GL343198.1	46	+	3307320	3334002	Pvit_00626	scf000004	29	141	-	1481235	1508118	1	0.99	89.52	L1++	DGKA	DGKA
Acar_ENSACAP00000005360	GL343198.1	47	-	3338821	3353336	Pvit_00625	scf000004	28	142	+	1456048	1478439	1	0.95	73.42	L1++	PMEL	PMEL
Acar_ENSACAP00000005327	GL343198.1	48	+	3371965	3384039	Pvit_00624	scf000004	27	143	-	1430429	1446302	0.99	1	99.33	L1++	CDK2	CDK2
Acar_ENSACAP00000005261	GL343198.1	49	+	3411090	3421428	Pvit_00623	scf000004	26	144	-	1399020	1411312	1	1	99.53	L1++	RAB5B	RAB5B
Acar_ENSACAP00000005234	GL343198.1	50	+	3449819	3453644	Pvit_00622	scf000004	25	145	-	1378392	1392995	0.98	0.86	81.28	L1++	SUOX	SUOX
Acar_ENSACAP00000005226	GL343198.1	51	+	3529369	3544470	Pvit_00621	scf000004	24	146	-	1276834	1321830	1	0.76	96.28	L1++	IKZF4	IKZF4
Acar_ENSACAP00000005179	GL343198.1	52	-	3555609	3559742	Pvit_00620	scf000004	23	147	+	1263260	1270828	0.98	1	82.56	L1++	-	ZNF397
Acar_ENSACAP00000005170	GL343198.1	53	+	3574028	3575446	Pvit_00619	scf000004	22	148	-	1251262	1255333	1	1	99.13	L1+	RPS26	RPS26
Acar_ENSACAP00000021540	GL343198.1	54	+	3659093	3665158	NA	NA	NA	NA	NA	NA	NA	NA	NA	NA	NA	-	-
Acar_ENSACAP00000005159	GL343198.1	55	+	3672170	3705747	Pvit_00617	scf000004	20	150	-	1138844	1189932	1	0.88	88.02	L1++	ERBB3	ERBB3
Acar_ENSACAP00000004955	GL343198.1	56	+	3725287	3740816	Pvit_00616	scf000004	19	151	-	1107041	1123878	0.86	1	97.06	L1++	-	PA2G4
Acar_ENSACAP00000004886	GL343198.1	57	+	3760029	3761213	Pvit_00615	scf000004	18	152	-	1091244	1098136	1	1	97.47	L1++	ZC3H10	ZC3H10
Acar_ENSACAP00000004884	GL343198.1	58	-	3767652	3771164	Pvit_00614	scf000004	17	153	+	1071452	1084920	1	0.75	82.38	L1+	-	SAMD9L
Acar_ENSACAP00000004877	GL343198.1	59	-	3801407	3811417	Pvit_05874	scf000021	90	8	+	6542333	6556818	0.86	1	94.42	L1++	-	PGLS
Acar_ENSACAP00000004865	GL343198.1	60	-	3823045	3849173	Pvit_05873	scf000021	89	9	+	6507958	6535030	1	1	91.34	L1++	SLC27A1	SLC27A1
Acar_ENSACAP00000004774	GL343198.1	61	+	3876053	3880402	Pvit_05872	scf000021	88	10	-	6483073	6487511	0.96	0.99	79.21	L1++	NXNL1	NXNL1
Acar_ENSACAP00000004771	GL343198.1	62	+	3940861	3984191	Pvit_05871	scf000021	87	11	-	6393675	6445202	1	0.72	75.81	L1++	GMIP	GMIP
Acar_ENSACAP00000004732	GL343198.1	63	+	4088156	4103641	Pvit_05870	scf000021	86	12	-	6311936	6327103	1	0.9	93.35	L1++	LPAR2	LPAR2
Acar_ENSACAP00000004726	GL343198.1	64	+	4187860	4225460	Pvit_05869	scf000021	85	13	-	6233481	6253438	0.84	1	99.43	L1++	PBX4	PBX4
Acar_ENSACAP00000004634	GL343198.1	65	+	4238103	4251012	Pvit_05868	scf000021	84	14	-	6211393	6232932	1	0.66	66.8	L1++	DSN1	DSN1
Acar_ENSACAP00000004607	GL343198.1	66	+	4288089	4292927	Pvit_05867	scf000021	83	15	-	6200923	6209788	0.98	0.77	72.02	L1++	FAM125A	FAM125A
Acar_ENSACAP00000004582	GL343198.1	67	-	4294115	4339015	Pvit_05866	scf000021	82	16	+	6146919	6200843	0.99	0.98	93.42	L1++	ATP13A1	ATP13A1
Acar_ENSACAP00000004486	GL343198.1	68	+	4343420	4344829	Pvit_05865	scf000021	81	17	-	6142080	6147044	0.99	0.62	87.1	L1+	CHCHD5	CHCHD5
Acar_ENSACAP00000004484	GL343198.1	69	-	4367130	4372912	Pvit_05864	scf000021	80	18	+	6118613	6130849	0.99	1	91.8	L1+	-	lmx1b.2
Acar_ENSACAP00000004420	GL343198.1	70	-	4506679	4515379	Pvit_05860	scf000021	76	22	+	5919112	5923264	0.95	0.77	65.05	L1--	FBXL12	FBXL12
Acar_ENSACAP00000004403	GL343198.1	71	-	4794967	4803806	Pvit_05858	scf000021	74	24	+	5727889	5736562	1	0.79	77.95	L1--	-	map1lc3c
Acar_ENSACAP00000004390	GL343198.1	72	-	5062576	5091216	Pvit_05857	scf000021	73	25	+	5475218	5551050	1	0.74	97.91	L1--	OLFM2	OLFM2
Acar_ENSACAP00000004346	GL343198.1	73	-	5443527	5503809	NA	NA	NA	NA	NA	NA	NA	NA	NA	NA	NA	COL5A3	-
Acar_ENSACAP00000018683	GL343199.1	1	+	58755	59620	NA	NA	NA	NA	NA	NA	NA	NA	NA	NA	NA	-	-
Acar_ENSACAP00000000521	GL343199.1	2	-	370765	371040	NA	NA	NA	NA	NA	NA	NA	NA	NA	NA	NA	-	-
Acar_ENSACAP00000019426	GL343199.1	3	-	817086	817559	NA	NA	NA	NA	NA	NA	NA	NA	NA	NA	NA	-	-
Acar_ENSACAP00000005692	GL343199.1	4	+	2194370	2244740	Pvit_08159	scf000214	1	16	+	28258	874555	1	0.57	86.61	L1++	NRG3	NRG3
Acar_ENSACAP00000015200	GL343199.1	5	+	3125020	3137680	Pvit_08160	scf000214	2	15	+	1592572	1609892	1	1	80.97	L1++	GHITM	GHITM
Acar_ENSACAP00000015160	GL343199.1	6	+	3174952	3254580	Pvit_08161	scf000214	3	14	+	1639224	1709984	0.99	0.99	91.87	L1++	CDHR1	CDHR1
Acar_ENSACAP00000021596	GL343199.1	7	-	3273104	3284603	Pvit_08162	scf000214	4	13	-	1719273	1728129	0.98	0.95	87.11	L1++	LRIT2	LRIT2
Acar_ENSACAP00000015119	GL343199.1	8	-	3297614	3335311	Pvit_08163	scf000214	5	12	-	1741168	1758166	0.9	0.58	92.42	L1++	LRIT1	LRIT1
Acar_ENSACAP00000015111	GL343199.1	9	+	3386866	3413177	Pvit_08164	scf000214	6	11	+	1803561	1821911	1	1	90.17	L1++	RGR	RGR
Acar_ENSACAP00000015100	GL343199.1	10	+	3477625	3479196	Pvit_08165	scf000214	7	10	+	1872700	1874334	1	1	82.25	L1++	SLC18A3	SLC18A3
Acar_ENSACAP00000015095	GL343199.1	11	+	3507689	3582743	Pvit_08166	scf000214	8	9	+	1880304	1937695	1	1	91.88	L1++	CHAT	CHAT
Acar_ENSACAP00000014963	GL343199.1	12	-	3628326	3680445	Pvit_08167	scf000214	9	8	-	1953760	2049621	1	1	93.03	L1++	OGDHL	OGDHL
Acar_ENSACAP00000020647	GL343199.1	13	-	3748571	3765706	Pvit_08168	scf000214	10	7	-	2090850	2198916	1	0.24	93.25	L1+	-	PARG
Acar_ENSACAP00000014791	GL343199.1	14	-	3790717	3834155	NA	NA	NA	NA	NA	NA	NA	NA	NA	NA	NA	PARG	-
Acar_ENSACAP00000014709	GL343199.1	15	+	3842803	3863368	Pvit_08169	scf000214	11	6	+	2197817	2223528	0.93	0.89	92.93	L1+	-	TIMM23
Acar_ENSACAP00000021599	GL343199.1	16	-	3927219	3928730	Pvit_08172	scf000214	14	3	-	2263969	2265726	1	0.85	72.48	L1++	GPRIN2	GPRIN2
Acar_ENSACAP00000014642	GL343199.1	17	+	4021987	4037999	Pvit_08173	scf000214	15	2	+	2306143	2317899	0.97	0.9	78.82	L1++	SYT15	SYT15
Acar_ENSACAP00000017808	GL343199.1	18	-	4046918	4074805	Pvit_08174	scf000214	16	1	-	2325030	2348014	1	1	48.22	L1++	-	FAM35A
Acar_ENSACAP00000014581	GL343199.1	19	+	4105571	4144224	Pvit_14013	scf000422	1	8	+	14376	52010	1	1	94.62	L1++	-	GLUD1
Acar_ENSACAP00000014476	GL343199.1	20	-	4208583	4233082	Pvit_14014	scf000422	2	7	-	84208	106709	1	0.39	95.83	L1++	-	Q9I9H0_CHICK
Acar_ENSACAP00000014466	GL343199.1	21	+	4276381	4304235	Pvit_14015	scf000422	3	6	+	130431	157142	0.95	1	56.66	L1++	MMRN2	MMRN2
Acar_ENSACAP00000014455	GL343199.1	22	-	4313633	4334290	Pvit_14016	scf000422	4	5	-	143151	181987	1	1	91.18	L1+	BMPR1A	BMPR1A
Acar_ENSACAP00000014246	GL343199.1	23	-	4430795	4491394	Pvit_14017	scf000422	5	4	-	254989	434293	0.7	0.48	80.05	L1+	LDB3	LDB3
Acar_ENSACAP00000020344	GL343200.1	1	+	804304	805020	Pvit_17269	scf000002	60	38	+	8833402	8837500	1	1	79.28	L1++	CITED2	CITED2
Acar_ENSACAP00000004781	GL343200.1	2	+	841842	867453	Pvit_17270	scf000002	61	37	+	8858486	8890783	0.99	0.92	82.86	L1++	TXLNB	TXLNB
Acar_ENSACAP00000004786	GL343200.1	3	-	881342	910204	Pvit_17271	scf000002	62	36	-	8903566	8923596	0.76	1	96.63	L1++	HECA	HECA
Acar_ENSACAP00000004787	GL343200.1	4	-	918045	920097	NA	NA	NA	NA	NA	NA	NA	NA	NA	NA	NA	ABRACL	-
Acar_ENSACAP00000004900	GL343200.1	5	+	944814	1015006	Pvit_17272	scf000002	63	35	+	8954545	9024898	1	1	91.44	L1+	REPS1	REPS1
Acar_ENSACAP00000016522	GL343200.1	6	-	1085330	1090205	Pvit_17275	scf000002	66	32	-	9079334	9094116	0.87	0.92	90	L1++	CCDC28A	CCDC28A
Acar_ENSACAP00000016535	GL343200.1	7	+	1276610	1295261	Pvit_17276	scf000002	67	31	+	9274046	9307693	0.97	0.98	69.78	L1++	NHSL1	NHSL1
Acar_ENSACAP00000016539	GL343200.1	8	-	1299749	1308508	Pvit_17277	scf000002	68	30	-	9303269	9321352	1	1	83.85	L1++	HEBP2	HEBP2
Acar_ENSACAP00000018315	GL343200.1	9	-	1364542	1366876	Pvit_17278	scf000002	69	29	-	9373262	9425299	1	0.17	91.59	L1+	-	KIAA1244
Acar_ENSACAP00000016573	GL343200.1	10	-	1400617	1428593	NA	NA	NA	NA	NA	NA	NA	NA	NA	NA	NA	-	-
Acar_ENSACAP00000016575	GL343200.1	11	+	1496102	1509623	Pvit_17279	scf000002	70	28	+	9492301	9505380	1	0.98	88.36	L1+	-	PERP
Acar_ENSACAP00000016617	GL343200.1	12	-	1575552	1593112	Pvit_17281	scf000002	72	26	-	9557121	9581189	1	1	79.08	L1--	TNFAIP3	TNFAIP3
Acar_ENSACAP00000019661	GL343200.1	13	+	1938640	1947917	Pvit_17283	scf000002	74	24	+	9874488	9897913	1	0.95	47.59	L1--	IFNGR1	IFNGR1
Acar_ENSACAP00000016636	GL343200.1	14	-	2060677	2069004	Pvit_17285	scf000002	76	22	-	9981078	9997068	0.96	1	88.92	L1++	SLC35D3	SLC35D3
Acar_ENSACAP00000016643	GL343200.1	15	-	2084059	2160064	Pvit_17286	scf000002	77	21	-	10031018	10090174	0.93	0.95	93.2	L1++	PEX7	PEX7
Acar_ENSACAP00000016711	GL343200.1	16	+	2225112	2298636	Pvit_17287	scf000002	78	20	+	10142020	10207326	0.99	1	94.62	L1++	MAP3K5	MAP3K5
Acar_ENSACAP00000016729	GL343200.1	17	+	2406939	2455399	Pvit_17288	scf000002	79	19	+	10291223	10343648	0.99	1	80.08	L1+	MAP7	MAP7
Acar_ENSACAP00000016752	GL343200.1	18	+	2483579	2509828	Pvit_17290	scf000002	81	17	+	10385007	10421315	0.95	0.95	93.2	L1+	BCLAF1	BCLAF1
Acar_ENSACAP00000016754	GL343200.1	19	+	2527975	2528629	Pvit_17291	scf000002	82	16	+	10425940	10447548	1	0.26	80.65	L1+	FAM54A	FAM54A
Acar_ENSACAP00000016812	GL343200.1	20	-	2541890	2586266	Pvit_17292	scf000002	83	15	-	10457750	10509856	0.99	1	94.27	L1++	PDE7B	PDE7B
Acar_ENSACAP00000009650	GL343200.1	21	+	2919536	2966722	Pvit_17293	scf000002	84	14	+	10808683	10848704	1	1	76.99	L1++	AHI1	AHI1
Acar_ENSACAP00000009909	GL343200.1	22	-	3091338	3126684	Pvit_17294	scf000002	85	13	-	10975127	11022424	1	1	85.6	L1++	MYB	MYB
Acar_ENSACAP00000009992	GL343200.1	23	+	3191565	3234079	Pvit_17295	scf000002	86	12	+	11089815	11148404	1	1	89.96	L1++	HBS1L	HBS1L
Acar_ENSACAP00000010013	GL343200.1	24	+	3239606	3255125	Pvit_17296	scf000002	87	11	+	11151707	11167750	1	0.69	90.53	L1++	ALDH8A1	ALDH8A1
Acar_ENSACAP00000010101	GL343200.1	25	+	3703999	3710335	Pvit_17297	scf000002	88	10	+	11598135	11606189	1	1	97.68	L1++	SGK1	SGK1
Acar_ENSACAP00000010115	GL343200.1	26	+	3745053	3758826	Pvit_17298	scf000002	89	9	+	11634240	11652342	1	1	82.97	L1+	SLC2A12	SLC2A12
Acar_ENSACAP00000010135	GL343200.1	27	-	3768474	3774457	NA	NA	NA	NA	NA	NA	NA	NA	NA	NA	NA	TCF21	-
Acar_ENSACAP00000010268	GL343200.1	28	-	3915034	3958194	Pvit_17299	scf000002	90	8	-	11795301	11880883	1	1	95.51	L1++	EYA4	EYA4
Acar_ENSACAP00000010292	GL343200.1	29	-	4366559	4369981	Pvit_17300	scf000002	91	7	-	12237444	12242836	0.86	0.97	95.58	L1++	RPS12	RS12_CHICK
Acar_ENSACAP00000010309	GL343200.1	30	+	4388092	4415138	Pvit_17301	scf000002	92	6	+	12246196	12281809	1	0.95	82.61	L1++	SLC18B1	SLC18B1
Acar_ENSACAP00000010361	GL343200.1	31	+	4438687	4447998	Pvit_17302	scf000002	93	5	+	12285066	12312254	0.94	0.52	66.17	L1+	-	VNN1
Acar_ENSACAP00000010365	GL343200.1	32	+	4463427	4464434	Pvit_17303	scf000002	94	4	+	12327725	12328732	1	1	80.65	L1+	TAAR1	TAAR1
Acar_ENSACAP00000010368	GL343200.1	33	+	4474066	4475094	NA	NA	NA	NA	NA	NA	NA	NA	NA	NA	NA	TAAR2	-
Acar_ENSACAP00000010372	GL343200.1	34	+	4484200	4485258	NA	NA	NA	NA	NA	NA	NA	NA	NA	NA	NA	TAAR5	-
Acar_ENSACAP00000010430	GL343200.1	35	+	4505307	4532948	Pvit_17304	scf000002	95	3	+	12351302	12377337	1	0.99	90	L1+	STX7	Q5ZMP2_CHICK
Acar_ENSACAP00000020649	GL343200.1	36	+	4570689	4621309	Pvit_17305	scf000002	96	2	+	12404377	12458598	0.98	0.98	88.96	L1+	MOXD1	MOXD1
Acar_ENSACAP00000018444	GL343201.1	1	-	419878	431637	NA	NA	NA	NA	NA	NA	NA	NA	NA	NA	NA	-	-
Acar_ENSACAP00000001679	GL343201.1	2	-	455802	473450	Pvit_06901	scf000947	1	2	-	119272	162958	1	0.33	89.64	L2	-	PIGG
Acar_ENSACAP00000021334	GL343201.1	3	+	457716	458575	NA	NA	NA	NA	NA	NA	NA	NA	NA	NA	NA	-	-
Acar_ENSACAP00000001613	GL343201.1	4	-	538284	619235	Pvit_06902	scf000947	2	1	-	197253	272585	1	1	88.21	L2	GAK	GAK
Acar_ENSACAP00000021179	GL343201.1	5	-	587913	588698	NA	NA	NA	NA	NA	NA	NA	NA	NA	NA	NA	-	-
Acar_ENSACAP00000001257	GL343201.1	6	+	674122	688507	Pvit_07820	scf001239	2	2	-	80074	98526	0.98	0.98	85.92	L2	TMEM175	TMEM175
Acar_ENSACAP00000001222	GL343201.1	7	-	691044	699226	Pvit_07819	scf001239	1	3	+	69643	78801	0.99	0.99	95.88	L2	MYL5	MYL5
Acar_ENSACAP00000001154	GL343201.1	8	+	706165	712490	NA	NA	NA	NA	NA	NA	NA	NA	NA	NA	NA	ATP5I	-
Acar_ENSACAP00000001148	GL343201.1	9	-	783527	838060	NA	NA	NA	NA	NA	NA	NA	NA	NA	NA	NA	PDE6B	-
Acar_ENSACAP00000000465	GL343201.1	10	+	872363	875471	Pvit_01112	scf000461	9	1	-	1082478	1093191	1	0.79	96.15	L1+	-	PURP_CHICK
Acar_ENSACAP00000000416	GL343201.1	11	-	882601	907003	NA	NA	NA	NA	NA	NA	NA	NA	NA	NA	NA	-	-
Acar_ENSACAP00000017973	GL343201.1	12	-	908740	910900	Pvit_01111	scf000461	8	2	+	1054384	1078837	0.99	0.26	91.91	L1+	-	Q5F366_CHICK
Acar_ENSACAP00000000463	GL343201.1	13	+	936144	937907	NA	NA	NA	NA	NA	NA	NA	NA	NA	NA	NA	-	-
Acar_ENSACAP00000000446	GL343201.1	14	+	947077	951289	Pvit_01110	scf000461	7	3	-	1030772	1046181	0.98	0.97	85.13	L1++	SLC26A1	SLC26A1
Acar_ENSACAP00000000273	GL343201.1	15	+	968643	984698	Pvit_01109	scf000461	6	4	-	996860	1025939	0.99	0.77	70.75	L1++	-	prc1.2
Acar_ENSACAP00000000263	GL343201.1	16	+	1073420	1113523	Pvit_01108	scf000461	5	5	-	841012	914610	1	1	88.32	L1++	DGKQ	DGKQ
Acar_ENSACAP00000018221	GL343201.1	17	-	1126896	1146142	Pvit_01107	scf000461	4	6	+	811469	835703	0.97	0.85	79.13	L1+	MFSD7	MFSD7
Acar_ENSACAP00000000226	GL343201.1	18	+	1276977	1294794	Pvit_01106	scf000461	3	7	-	677622	709189	0.98	1	97.94	L1+	PCGF3	PCGF3
Acar_ENSACAP00000001731	GL343201.1	19	-	1682864	1908184	Pvit_01104	scf000461	1	9	+	250770	339008	0.95	0.74	97.58	L2	CPLX1	CPLX1
Acar_ENSACAP00000001742	GL343201.1	20	+	2212547	2214310	NA	NA	NA	NA	NA	NA	NA	NA	NA	NA	NA	-	-
Acar_ENSACAP00000001875	GL343201.1	21	+	2285999	2311045	Pvit_15561	scf000141	39	1	-	3164745	3173773	0.48	0.99	92.05	L1+	GNE	GNE
Acar_ENSACAP00000001933	GL343201.1	22	-	2314426	2340205	Pvit_15560	scf000141	38	2	+	3133529	3155244	1	1	90.78	L1+	CLTA	CLTA
Acar_ENSACAP00000001939	GL343201.1	23	-	2362809	2364569	Pvit_15559	scf000141	37	3	+	3120555	3122318	1	1	72.96	L1+	-	CCIN
Acar_ENSACAP00000001994	GL343201.1	24	+	2372370	2387379	Pvit_15558	scf000141	36	4	-	3098823	3111106	1	0.89	90.53	L1++	NANS	NANS
Acar_ENSACAP00000002042	GL343201.1	25	-	2398186	2417982	Pvit_15557	scf000141	35	5	+	3088765	3097836	0.95	1	72.73	L1++	TRIM14	TRIM14
Acar_ENSACAP00000002152	GL343201.1	26	-	2424529	2440672	Pvit_15556	scf000141	34	6	+	3064557	3085768	0.93	1	98.38	L1++	RNF38	RNF38
Acar_ENSACAP00000011373	GL343201.1	27	+	2880687	2907703	Pvit_15555	scf000141	33	7	-	2645294	2681497	1	1	79.3	L1++	MELK	MELK
Acar_ENSACAP00000011597	GL343201.1	28	-	3094781	3339110	Pvit_15554	scf000141	32	8	+	2192390	2426101	0.94	1	99.44	L1++	PAX5	PAX5
Acar_ENSACAP00000011622	GL343201.1	29	+	3459942	3460616	Pvit_15553	scf000141	31	9	-	1999668	2110616	1	0.6	65.07	L1++	-	zcchc7
Acar_ENSACAP00000011628	GL343201.1	30	+	3578375	3590120	Pvit_15552	scf000141	30	10	-	1958828	1966186	0.97	0.85	56.19	L1++	-	ZCCHC7
Acar_ENSACAP00000011696	GL343201.1	31	+	3638486	3656567	Pvit_15551	scf000141	29	11	-	1879390	1899535	1	1	90.66	L1++	GRHPR	GRHPR
Acar_ENSACAP00000011705	GL343201.1	32	-	3659381	3661393	Pvit_15550	scf000141	28	12	+	1865053	1876050	1	1	91.56	L1++	ZBTB5	ZBTB5
Acar_ENSACAP00000011777	GL343201.1	33	+	3682156	3698714	Pvit_15549	scf000141	27	13	-	1841118	1861536	0.99	0.98	71.71	L1++	POLR1E	POLR1E
Acar_ENSACAP00000011862	GL343201.1	34	-	3702915	3730820	Pvit_15548	scf000141	26	14	+	1799600	1839784	1	1	88.42	L1++	FBXO10	FBXO10
Acar_ENSACAP00000011869	GL343201.1	35	+	3760700	3761602	Pvit_15547	scf000141	25	15	-	1775740	1784856	0.97	1	92.15	L1++	-	NP_001107506.1
Acar_ENSACAP00000011889	GL343201.1	36	-	3775686	3790742	Pvit_15546	scf000141	24	16	+	1751588	1763091	0.99	0.81	89.96	L1++	DCAF10	DCAF10
Acar_ENSACAP00000011891	GL343201.1	37	-	3797101	3802491	Pvit_15545	scf000141	23	17	+	1738093	1750621	1	0.81	79.6	L1++	-	-
Acar_ENSACAP00000011921	GL343201.1	38	+	3817844	3830348	Pvit_15544	scf000141	22	18	-	1717602	1735889	0.99	0.96	76.51	L1++	RG9MTD3	RG9MTD3
Acar_ENSACAP00000011958	GL343201.1	39	-	3834354	3871582	Pvit_15543	scf000141	21	19	+	1696969	1717180	0.83	0.99	59.98	L1+	FRMPD1	FRMPD1
Acar_ENSACAP00000011997	GL343201.1	40	-	3959807	4016112	Pvit_15540	scf000141	18	22	+	1543931	1605324	0.57	0.98	89.87	L2	IGFBPL1	IGFBPL1
Acar_ENSACAP00000014445	GL343202.1	1	-	1761	5598	Pvit_12390	scf000481	18	5	-	757402	765030	1	0.73	94.51	L2	-	HM14A_CHICK
Acar_ENSACAP00000014436	GL343202.1	2	+	20006	51358	Pvit_12391	scf000481	19	4	+	797121	804448	0.81	0.59	91.3	L2	SH3BGRL	SH3BGRL
Acar_ENSACAP00000018443	GL343202.1	3	-	54276	57150	NA	NA	NA	NA	NA	NA	NA	NA	NA	NA	NA	-	-
Acar_ENSACAP00000018518	GL343202.1	4	+	65099	65968	Pvit_12393	scf000481	21	2	+	818062	822359	1	0.97	54.45	L2	-	cxorf21
Acar_ENSACAP00000014401	GL343202.1	5	+	75265	96590	Pvit_12394	scf000481	22	1	+	824605	867492	1	0.76	81.8	L2	-	F1N8F1_CHICK
Acar_ENSACAP00000014247	GL343202.1	6	+	520000	521067	Pvit_02954	scf000600	8	1	-	608284	609366	0.88	0.98	60.98	L2	POU3F4	POU3F4
Acar_ENSACAP00000018967	GL343202.1	7	+	590073	590768	NA	NA	NA	NA	NA	NA	NA	NA	NA	NA	NA	-	-
Acar_ENSACAP00000014240	GL343202.1	8	-	596345	632837	Pvit_02952	scf000600	6	3	+	516521	545466	0.98	1	89.71	L2	-	RPS6KA6
Acar_ENSACAP00000013859	GL343202.1	9	-	710733	738043	Pvit_02951	scf000600	5	4	+	412819	455529	1	0.99	92.67	L2	HDX	HDX
Acar_ENSACAP00000013836	GL343202.1	10	+	863505	980126	NA	NA	NA	NA	NA	NA	NA	NA	NA	NA	NA	-	-
Acar_ENSACAP00000013805	GL343202.1	11	+	1040912	1060916	NA	NA	NA	NA	NA	NA	NA	NA	NA	NA	NA	-	-
Acar_ENSACAP00000013804	GL343202.1	12	+	1080383	1086745	Pvit_02949	scf000600	3	6	-	23976	41797	0.99	0.99	62.72	L2	APOOL	APOOL
Acar_ENSACAP00000013781	GL343202.1	13	-	1088537	1097432	NA	NA	NA	NA	NA	NA	NA	NA	NA	NA	NA	SATL1	-
Acar_ENSACAP00000013769	GL343202.1	14	+	1114013	1127544	Pvit_08921	scf001287	1	2	+	30608	57397	0.98	1	96.25	L2	ZNF711	ZNF711
Acar_ENSACAP00000013755	GL343202.1	15	-	1132432	1143493	Pvit_08922	scf001287	2	1	-	61504	83258	0.97	1	77.73	L2	POF1B	POF1B
Acar_ENSACAP00000013715	GL343202.1	16	-	1229248	1282095	Pvit_01672	scf000612	1	9	-	568	35205	0.57	0.96	75.53	L1++	-	CHM
Acar_ENSACAP00000013576	GL343202.1	17	+	1315585	1622475	Pvit_01673	scf000612	2	8	+	246290	411469	0.83	1	90.85	L1++	DACH2	Q9PTH2_CHICK
Acar_ENSACAP00000015561	GL343202.1	18	-	1700649	1703601	Pvit_01674	scf000612	3	7	-	521509	533070	0.99	0.5	94.74	L1++	-	cetn1
Acar_ENSACAP00000015545	GL343202.1	19	+	1706927	1710987	Pvit_01675	scf000612	4	6	+	536035	545512	0.95	1	85.98	L1++	NSDHL	NSDHL
Acar_ENSACAP00000015528	GL343202.1	20	+	1745141	1778632	Pvit_01676	scf000612	5	5	+	547259	614540	0.97	0.72	59.3	L1++	ZNF185	ZNF185
Acar_ENSACAP00000015526	GL343202.1	21	+	1791099	1800412	Pvit_01677	scf000612	6	4	+	622778	642778	1	0.65	71.93	L1++	-	XB-GENE-5831456
Acar_ENSACAP00000015525	GL343202.1	22	-	1804478	1809234	Pvit_01678	scf000612	7	3	-	644757	662649	1	0.99	98.17	L1++	VAMP7	VAMP7
Acar_ENSACAP00000020744	GL343202.1	23	+	1813776	1817454	Pvit_01679	scf000612	8	2	+	662283	667893	0.93	0.84	87.76	L1++	POLR1D	POLR1D
Acar_ENSACAP00000015465	GL343202.1	24	-	1822586	1837760	Pvit_01680	scf000612	9	1	-	672758	684694	1	1	80.64	L1++	-	Q8JHV3_CHICK
Acar_ENSACAP00000015410	GL343202.1	25	-	2023563	2024420	Pvit_00811	scf001035	1	2	+	34160	35062	1	0.95	82.93	L2	SPRY3	SPRY3
Acar_ENSACAP00000015407	GL343202.1	26	+	2074050	2081525	Pvit_13465	scf000379	1	40	+	8919	29451	1	0.75	93.37	L1++	TMLHE	TMLH_CHICK
Acar_ENSACAP00000020838	GL343202.1	27	-	2086373	2088440	Pvit_13466	scf000379	2	39	-	32859	33947	0.93	0.93	66.57	L1++	-	gpr34l
Acar_ENSACAP00000015384	GL343202.1	28	+	2091247	2092254	Pvit_13467	scf000379	3	38	-	40719	42975	0.33	0.76	88.18	L1++	-	NP_001072171.1
Acar_ENSACAP00000015380	GL343202.1	29	+	2096110	2107554	Pvit_13468	scf000379	4	37	+	41760	58440	0.99	0.99	88.89	L1+	DKC1	DKC1
Acar_ENSACAP00000015312	GL343202.1	30	-	2111205	2142030	Pvit_13469	scf000379	5	36	-	55404	73810	0.85	1	90.45	L1+	MPP1	MPP1
Acar_ENSACAP00000015228	GL343202.1	31	+	2185221	2187114	Pvit_12378	scf000481	6	17	-	293452	304532	0.88	0.96	73.37	L1++	CYSLTR1	CYSLTR1
Acar_ENSACAP00000015223	GL343202.1	32	+	2220565	2253284	Pvit_12377	scf000481	5	18	-	222521	259615	1	1	85.82	L1++	FNDC3A	FNDC3A
Acar_ENSACAP00000015069	GL343202.1	33	-	2257750	2260485	Pvit_12376	scf000481	4	19	+	214515	216375	0.95	1	75.29	L1++	-	ghsra
Acar_ENSACAP00000015062	GL343202.1	34	-	2263915	2277500	Pvit_12375	scf000481	3	20	+	195243	205335	0.98	0.79	78.52	L1+	-	STARD10
Acar_ENSACAP00000015020	GL343202.1	35	-	2285084	2298257	Pvit_12374	scf000481	2	21	+	184382	192489	0.71	0.67	99.32	L1	-	RAB6B
Acar_ENSACAP00000015017	GL343202.1	36	-	2315637	2464874	Pvit_12373	scf000481	1	22	+	68595	169801	0.91	1	93.96	L1+	ODZ1	ODZ1
Acar_ENSACAP00000020640	GL343202.1	37	+	2889123	2889766	NA	NA	NA	NA	NA	NA	NA	NA	NA	NA	NA	POLR2C	-
Acar_ENSACAP00000020884	GL343202.1	38	+	3008604	3010091	NA	NA	NA	NA	NA	NA	NA	NA	NA	NA	NA	-	-
Acar_ENSACAP00000019698	GL343202.1	39	-	3405753	3406632	NA	NA	NA	NA	NA	NA	NA	NA	NA	NA	NA	-	-
Acar_ENSACAP00000011357	GL343202.1	40	-	3717133	3744384	Pvit_13228	scf000060	1	80	-	212912	248691	1	0.94	97.59	L1--	SMARCA1	SMARCA1
Acar_ENSACAP00000011478	GL343202.1	41	+	3773509	3781382	Pvit_13229	scf000060	2	79	+	260328	285538	1	0.39	91.71	L1--	-	SYTL2
Acar_ENSACAP00000011526	GL343202.1	42	-	3805081	3812768	Pvit_13231	scf000060	4	77	-	301777	311690	1	0.91	90.24	L1+	VBP1	VBP1
Acar_ENSACAP00000020342	GL343202.1	43	+	3810160	3811359	NA	NA	NA	NA	NA	NA	NA	NA	NA	NA	NA	-	-
Acar_ENSACAP00000011654	GL343202.1	44	-	3824093	3854303	Pvit_13232	scf000060	5	76	-	313300	359752	0.86	1	87.77	L1++	-	picalm.2
Acar_ENSACAP00000011691	GL343202.1	45	-	3863414	3887934	Pvit_13233	scf000060	6	75	-	370647	390900	0.98	1	81.46	L1++	GAB3	GAB3
Acar_ENSACAP00000019868	GL343202.1	46	+	3956865	3965611	Pvit_13234	scf000060	7	74	+	449321	461806	0.91	0.96	60.65	L1++	VSIG1	VSIG1
Acar_ENSACAP00000011764	GL343202.1	47	-	3966520	3970923	Pvit_13235	scf000060	8	73	-	466605	470363	0.97	1	87.39	L1++	PSMD10	PSMD10
Acar_ENSACAP00000011916	GL343202.1	48	+	3976535	3986866	Pvit_13236	scf000060	9	72	+	473927	486846	0.96	0.86	93.19	L1++	ATG4A	ATG4A
Acar_ENSACAP00000012057	GL343202.1	49	-	3989724	4057311	Pvit_13237	scf000060	10	71	-	484540	537864	0.99	1	76.67	L1++	COL4A6	COL4A6
Acar_ENSACAP00000012357	GL343202.1	50	+	4181089	4272811	Pvit_13238	scf000060	11	70	+	652107	695519	0.65	1	76.42	L1+	COL4A5	col4a5
Acar_ENSACAP00000012384	GL343202.1	51	-	4296021	4298968	Pvit_13240	scf000060	13	68	-	749349	756495	1	0.89	88.7	L1--	IRS4	IRS4
Acar_ENSACAP00000012405	GL343202.1	52	+	4342702	4344652	Pvit_13241	scf000060	14	67	+	799600	805516	0.98	0.79	88.03	L1--	-	NXT2_CHICK
Acar_ENSACAP00000012407	GL343202.1	53	-	4348731	4349009	NA	NA	NA	NA	NA	NA	NA	NA	NA	NA	NA	KCNE1L	-
Acar_ENSACAP00000012627	GL343202.1	54	-	4353107	4371394	Pvit_13242	scf000060	15	66	-	812967	844514	0.99	1	93.53	L1--	ACSL4	ACSL4
Acar_ENSACAP00000012648	GL343202.1	55	+	4448856	4461790	NA	NA	NA	NA	NA	NA	NA	NA	NA	NA	NA	-	-
Acar_ENSACAP00000018501	GL343203.1	1	+	77856	166775	NA	NA	NA	NA	NA	NA	NA	NA	NA	NA	NA	-	-
Acar_ENSACAP00000002010	GL343203.1	2	-	1976707	2025701	Pvit_11156	scf000182	23	1	+	2060075	2099861	0.8	1	92.14	L1++	PLA2G4A	PLA2G4A
Acar_ENSACAP00000001254	GL343203.1	3	+	2256804	2267497	Pvit_11155	scf000182	22	2	-	1919095	1931538	1	1	90.08	L1++	PTGS2	PTGS2
Acar_ENSACAP00000001281	GL343203.1	4	+	2379564	2388902	Pvit_11154	scf000182	21	3	-	1786166	1790352	1	1	88.84	L1++	PDC	PDC
Acar_ENSACAP00000020512	GL343203.1	5	+	2394949	2396046	NA	NA	NA	NA	NA	NA	NA	NA	NA	NA	NA	-	-
Acar_ENSACAP00000001337	GL343203.1	6	-	2408203	2432138	Pvit_11153	scf000182	20	4	+	1753960	1767826	0.67	1	81.73	L1++	C1orf27	C1orf27
Acar_ENSACAP00000001710	GL343203.1	7	+	2434529	2499530	Pvit_11152	scf000182	19	5	-	1683914	1746960	0.99	0.99	85.18	L1++	TPR	TPR
Acar_ENSACAP00000001743	GL343203.1	8	-	2499731	2541851	Pvit_11151	scf000182	18	6	+	1645005	1684271	0.99	1	54.39	L1++	PRG4	PRG4
Acar_ENSACAP00000019086	GL343203.1	9	-	2566387	2568627	NA	NA	NA	NA	NA	NA	NA	NA	NA	NA	NA	-	-
Acar_ENSACAP00000002050	GL343203.1	10	-	2588391	2828895	Pvit_11150	scf000182	17	7	+	1326226	1604150	1	1	82.75	L1++	HMCN1	HMCN1
Acar_ENSACAP00000002153	GL343203.1	11	+	3104849	3118896	Pvit_11149	scf000182	16	8	-	1065416	1089293	1	1	94.71	L1++	IVNS1ABP	IVNS1ABP
Acar_ENSACAP00000018641	GL343203.1	12	-	3164016	3188814	Pvit_11148	scf000182	15	9	+	996281	1046600	1	0.58	67.27	L1++	SWT1	SWT1
Acar_ENSACAP00000002310	GL343203.1	13	+	3206841	3226528	Pvit_11147	scf000182	14	10	-	971685	996750	0.96	0.9	83.36	L1++	TRMT1L	TRMT1L
Acar_ENSACAP00000002339	GL343203.1	14	-	3228929	3235741	Pvit_11146	scf000182	13	11	+	955497	976130	1	0.97	99.7	L1++	RNF2	RNF2
Acar_ENSACAP00000002421	GL343203.1	15	+	3319634	3363377	Pvit_11145	scf000182	12	12	-	850617	889021	1	0.73	73.79	L1++	FAM129A	FAM129A
Acar_ENSACAP00000002602	GL343203.1	16	+	3371195	3418512	Pvit_11144	scf000182	11	13	-	803943	849864	0.99	1	92.09	L1+	EDEM3	EDEM3
Acar_ENSACAP00000002609	GL343203.1	17	-	3440851	3535258	Pvit_11143	scf000182	10	14	+	645036	770631	1	1	97.52	L1+	C1orf21	C1orf21
Acar_ENSACAP00000015061	GL343203.1	18	+	3826851	3850428	Pvit_11141	scf000182	8	16	-	383389	405554	0.95	1	93.15	L1--	-	GLT25D2
Acar_ENSACAP00000014998	GL343203.1	19	-	3888290	3923940	Pvit_11139	scf000182	6	18	+	252606	373323	0.97	0.67	70.93	L1--	-	Q5ZIY0_CHICK
Acar_ENSACAP00000014906	GL343203.1	20	+	4021696	4022727	Pvit_11138	scf000182	5	19	-	222772	223698	0.92	1	69.81	L1--	APOBEC4	APOBEC4
Acar_ENSACAP00000019445	GL343203.1	21	+	4048542	4050947	NA	NA	NA	NA	NA	NA	NA	NA	NA	NA	NA	-	-
Acar_ENSACAP00000014871	GL343203.1	22	+	4064157	4097455	Pvit_11136	scf000182	3	21	-	141504	172199	0.98	1	76.25	L1--	-	NCF2
Acar_ENSACAP00000014777	GL343203.1	23	-	4100714	4149504	Pvit_11134	scf000182	1	23	+	51513	142148	0.98	1	95.65	L1--	SMG7	SMG7
Acar_ENSACAP00000005277	GL343203.1	24	+	4269494	4311098	Pvit_05212	scf001016	3	1	-	145375	174646	1	1	96.79	L1++	NMNAT2	NMNAT2
Acar_ENSACAP00000005233	GL343203.1	25	-	4319000	4359462	Pvit_05211	scf001016	2	2	+	83418	144610	0.98	0.98	71.47	L1++	LAMC2	LAMC2
Acar_ENSACAP00000005127	GL343203.1	26	-	4407502	4553332	Pvit_05210	scf001016	1	3	+	1905	68676	0.91	1	91.25	L1++	LAMC1	LAMC1
Acar_ENSACAP00000004998	GL343203.1	27	+	4605551	4626965	Pvit_16343	scf000116	2	36	+	115128	160175	1	0.9	82.55	L1++	-	SHCBP1L
Acar_ENSACAP00000004975	GL343203.1	28	-	4633889	4667082	Pvit_16344	scf000116	3	35	-	162199	204372	0.93	0.91	91.65	L1++	DHX9	DHX9
Acar_ENSACAP00000004887	GL343203.1	29	-	4673416	4693283	Pvit_16345	scf000116	4	34	-	215684	235073	0.86	0.85	79.25	L1++	NPL	NPL
Acar_ENSACAP00000009641	GL343204.1	1	-	12130	52226	Pvit_07248	scf000025	29	20	+	4007541	4045630	0.96	0.97	73.35	L1++	VWA2	VWA2
Acar_ENSACAP00000009716	GL343204.1	2	-	74738	115161	Pvit_07247	scf000025	28	21	+	3918360	3986646	1	0.78	58.27	L1++	TDRD1	TDRD1
Acar_ENSACAP00000009780	GL343204.1	3	+	154758	175932	Pvit_07246	scf000025	27	22	-	3858322	3894038	1	0.91	90.67	L1++	C10orf118	C10orf118
Acar_ENSACAP00000009784	GL343204.1	4	-	291501	292796	Pvit_07245	scf000025	26	23	+	3771440	3772753	1	1	86.17	L1+	ADRB1	ADRB1
Acar_ENSACAP00000009839	GL343204.1	5	-	468855	482926	Pvit_07244	scf000025	25	24	+	3588142	3644416	1	0.52	80.94	L1+	-	NHLRC2
Acar_ENSACAP00000020278	GL343204.1	6	-	497543	520134	NA	NA	NA	NA	NA	NA	NA	NA	NA	NA	NA	-	-
Acar_ENSACAP00000009857	GL343204.1	7	+	525444	544278	Pvit_07243	scf000025	24	25	-	3565605	3588877	1	1	60.02	L1++	DCLRE1A	DCLRE1A
Acar_ENSACAP00000009863	GL343204.1	8	-	586567	588775	Pvit_07242	scf000025	23	26	+	3522276	3526873	0.94	0.28	76.25	L1++	C10orf81	C10orf81
Acar_ENSACAP00000009923	GL343204.1	9	-	604430	610931	Pvit_07241	scf000025	22	27	+	3500047	3507554	1	0.95	83.52	L1++	CASP7	CASP7
Acar_ENSACAP00000010139	GL343204.1	10	+	640400	726820	Pvit_07240	scf000025	21	28	-	3402748	3466788	0.91	0.99	89.33	L1++	NRAP	NRAP
Acar_ENSACAP00000010222	GL343204.1	11	-	728756	752839	Pvit_07239	scf000025	20	29	+	3366964	3400726	0.93	0.91	76.37	L1++	HABP2	HABP2
Acar_ENSACAP00000010302	GL343204.1	12	-	1238384	1270708	Pvit_07238	scf000025	19	30	+	2961644	2997764	1	0.99	95.5	L1++	-	TCF7L2
Acar_ENSACAP00000019780	GL343204.1	13	-	1732525	1734474	Pvit_07237	scf000025	18	31	+	2339023	2655772	0.6	0.21	93.48	L1+	-	VTI1A
Acar_ENSACAP00000019821	GL343204.1	14	-	1860719	1871534	NA	NA	NA	NA	NA	NA	NA	NA	NA	NA	NA	VTI1A	-
Acar_ENSACAP00000009272	GL343204.1	15	+	1945488	1961980	Pvit_07236	scf000025	17	32	-	2318938	2338235	1	1	94.42	L1++	ZDHHC6	ZDHHC6
Acar_ENSACAP00000009720	GL343204.1	16	-	1964899	1987009	Pvit_07235	scf000025	16	33	+	2290442	2318551	0.97	0.99	87.13	L1++	ACSL5	ACSL5
Acar_ENSACAP00000009768	GL343204.1	17	+	2018630	2073815	Pvit_07234	scf000025	15	34	-	2236980	2275132	1	1	80.04	L1++	-	CU459185.1
Acar_ENSACAP00000009813	GL343204.1	18	-	2078001	2103283	Pvit_07233	scf000025	14	35	+	2217639	2230069	0.95	1	88.82	L1+	TECTB	TECTB
Acar_ENSACAP00000009970	GL343204.1	19	+	2159653	2215131	Pvit_07232	scf000025	13	36	-	2139560	2182668	1	1	89.02	L1+	GPAM	GPAM
Acar_ENSACAP00000009987	GL343204.1	20	-	2229346	2264360	Pvit_18402	scf000158	10	5	+	1283289	1332760	1	0.99	89.67	L1++	-	SLC22A15
Acar_ENSACAP00000010004	GL343204.1	21	-	2295510	2333207	Pvit_18401	scf000158	9	6	+	1203899	1249036	0.96	1	76.8	L1++	REEP3	REEP3
Acar_ENSACAP00000010106	GL343204.1	22	+	2441868	2505204	Pvit_18400	scf000158	8	7	-	945490	1060397	1	1	83.52	L1++	JMJD1C	JMJD1C
Acar_ENSACAP00000010129	GL343204.1	23	-	2517789	2522057	Pvit_18399	scf000158	7	8	+	928652	933124	0.85	1	88.71	L1+	NRBF2	NRBF2
Acar_ENSACAP00000010152	GL343204.1	24	+	2650531	2656561	Pvit_06731	scf000027	137	12	-	5208385	5215094	0.93	0.88	44.32	L2	EGR2	EGR3
Acar_ENSACAP00000010629	GL343204.1	25	-	2892619	2902771	Pvit_18397	scf000158	5	10	+	607566	634089	0.71	0.32	86.01	L1++	ZNF365	ZNF365
Acar_ENSACAP00000010690	GL343204.1	26	+	2962406	3008990	Pvit_18396	scf000158	4	11	-	501330	569117	0.98	0.99	74.01	L1++	RTKN2	RTKN2
Acar_ENSACAP00000010738	GL343204.1	27	-	3047117	3108487	Pvit_18395	scf000158	3	12	+	395389	465063	1	0.95	83.83	L1++	ARID5B	ARID5B
Acar_ENSACAP00000020525	GL343204.1	28	-	3497448	3506904	Pvit_18394	scf000158	2	13	+	149755	157214	1	1	72.07	L1+	-	C10orf107
Acar_ENSACAP00000010769	GL343204.1	29	-	3554375	3563123	Pvit_18393	scf000158	1	14	+	88456	101621	0.76	1	83.02	L1+	-	C10orf107
Acar_ENSACAP00000010779	GL343204.1	30	+	3676827	3715804	Pvit_06898	scf000920	1	3	+	4238	38037	1	0.9	82.35	L1++	TMEM26	TMEM26
Acar_ENSACAP00000010849	GL343204.1	31	+	3956285	4004144	Pvit_06899	scf000920	2	2	+	219927	275330	1	1	93.4	L1++	RHOBTB1	RHOBTB1
Acar_ENSACAP00000010949	GL343204.1	32	-	4018813	4036295	Pvit_06900	scf000920	3	1	-	284359	304559	1	1	94.72	L1++	CDK1	CDK1
Acar_ENSACAP00000004246	GL343205.1	1	-	3231	20631	Pvit_10620	scf000216	10	4	+	974682	1002611	1	1	76.53	L1++	FAM114A2	FAM114A2
Acar_ENSACAP00000004164	GL343205.1	2	+	29657	33118	Pvit_10619	scf000216	9	5	-	960475	975127	1	1	83.77	L1++	MFAP3	MFAP3
Acar_ENSACAP00000004158	GL343205.1	3	+	311514	354392	Pvit_10618	scf000216	8	6	-	714936	769211	1	1	94.19	L1++	GALNT10	GALNT10
Acar_ENSACAP00000004042	GL343205.1	4	+	372615	381639	Pvit_10617	scf000216	7	7	-	685373	697722	1	1	96.63	L1+	SAP30L	SAP30L
Acar_ENSACAP00000004020	GL343205.1	5	+	683097	745991	Pvit_10615	scf000216	5	9	-	377086	416204	0.94	0.99	90.44	L1++	LARP1	LARP1
Acar_ENSACAP00000003932	GL343205.1	6	-	752702	764988	Pvit_10614	scf000216	4	10	+	346557	369341	0.94	0.98	48.09	L1++	C5orf4	C5orf4
Acar_ENSACAP00000003923	GL343205.1	7	+	799754	806218	Pvit_10613	scf000216	3	11	-	303835	323955	1	1	99.66	L1++	CNOT8	CNOT8
Acar_ENSACAP00000003886	GL343205.1	8	-	815569	870897	Pvit_10612	scf000216	2	12	+	272449	306958	0.85	1	75.67	L1+	GEMIN5	GEMIN5
Acar_ENSACAP00000003783	GL343205.1	9	+	880990	896748	Pvit_10611	scf000216	1	13	-	249938	254163	0.57	1	87.07	L1+	MRPL22	MRPL22
Acar_ENSACAP00000018934	GL343205.1	10	-	1941184	1944550	NA	NA	NA	NA	NA	NA	NA	NA	NA	NA	NA	-	-
Acar_ENSACAP00000003754	GL343205.1	11	+	2053450	2384581	Pvit_11950	scf000794	5	1	-	231768	384269	0.73	0.75	91.76	L1--	SGCD	SGCD
Acar_ENSACAP00000018845	GL343205.1	12	+	2373694	2378080	NA	NA	NA	NA	NA	NA	NA	NA	NA	NA	NA	-	-
Acar_ENSACAP00000018741	GL343205.1	13	-	2524375	2524770	Pvit_11949	scf000794	4	2	+	122544	127119	0.88	0.41	73.28	L1--	TIMD4	TIMD4
Acar_ENSACAP00000021630	GL343205.1	14	-	2551432	2551587	NA	NA	NA	NA	NA	NA	NA	NA	NA	NA	NA	HAVCR2	-
Acar_ENSACAP00000003748	GL343205.1	15	-	2568245	2568934	Pvit_11947	scf000794	2	4	+	89260	93191	1	1	91.3	L1--	MED7	MED7
Acar_ENSACAP00000003742	GL343205.1	16	+	2576407	2618248	Pvit_11946	scf000794	1	5	-	31036	81362	1	0.99	82.75	L1--	ITK	ITK
Acar_ENSACAP00000003576	GL343205.1	17	+	2643426	2699565	Pvit_05143	scf001261	2	1	-	44610	117232	0.9	1	100	L1--	CYFIP2	CYFIP2
Acar_ENSACAP00000003419	GL343205.1	18	+	2728246	2733781	Pvit_05142	scf001261	1	2	-	15954	25018	1	0.96	76.64	L1--	NIPAL4	NIPAL4
Acar_ENSACAP00000003391	GL343205.1	19	-	2743008	2779098	Pvit_11389	scf000006	147	1	+	9808854	9837430	0.72	0.99	87.59	L1++	ADAM19	ADAM19
Acar_ENSACAP00000003276	GL343205.1	20	-	2821404	2837107	Pvit_11388	scf000006	146	2	+	9736137	9762681	0.99	0.63	87.34	L1++	SOX30	SOX30
Acar_ENSACAP00000003247	GL343205.1	21	+	2839592	2849520	Pvit_11387	scf000006	145	3	-	9718820	9736201	0.91	1	88.1	L1++	THG1L	THG1L
Acar_ENSACAP00000003210	GL343205.1	22	+	2885730	2886635	Pvit_11386	scf000006	144	4	-	9691916	9714272	1	0.47	76.43	L1+	LSM11	LSM11
Acar_ENSACAP00000003183	GL343205.1	23	-	2931134	2971828	Pvit_11385	scf000006	143	5	+	9616884	9655378	0.97	1	89.34	L1+	CLINT1	CLINT1
Acar_ENSACAP00000003081	GL343205.1	24	-	3673862	3794654	Pvit_11383	scf000006	141	7	+	8883421	9039482	0.97	0.95	99.25	L1--	-	F1NPQ1_CHICK
Acar_ENSACAP00000019959	GL343205.1	25	+	3982770	3983684	NA	NA	NA	NA	NA	NA	NA	NA	NA	NA	NA	-	-
Acar_ENSACAP00000002976	GL343205.1	26	-	4047258	4083127	NA	NA	NA	NA	NA	NA	NA	NA	NA	NA	NA	-	-
Acar_ENSACAP00000002931	GL343205.1	27	-	4133492	4180780	Pvit_11382	scf000006	140	8	+	8523138	8551879	0.79	0.88	97.04	L1--	RNF145	RNF145
Acar_ENSACAP00000002850	GL343205.1	28	+	4221142	4238175	Pvit_11381	scf000006	139	9	-	8424834	8447677	1	1	97.8	L1--	UBLCP1	UBLCP1
Acar_ENSACAP00000010218	GL343206.1	1	+	80785	82599	Pvit_11675	scf000079	8	28	-	1002724	1004041	0.95	1	86.42	L1++	PRLHR	PRLHR
Acar_ENSACAP00000018618	GL343206.1	2	+	98139	99662	Pvit_11674	scf000079	7	29	-	992128	993162	0.87	0.82	93.62	L1++	-	PRLHR
Acar_ENSACAP00000010213	GL343206.1	3	+	396352	419235	Pvit_11673	scf000079	6	30	-	742031	773389	1	1	78.86	L1++	FAM204A	FAM204A
Acar_ENSACAP00000010163	GL343206.1	4	+	649407	679801	Pvit_11671	scf000079	4	32	-	521130	557133	1	1	90.02	L1--	RAB11FIP2	RAB11FIP2
Acar_ENSACAP00000010150	GL343206.1	5	-	1110932	1135606	Pvit_11669	scf000079	2	34	+	148933	161867	1	1	84.79	L1--	EMX2	emx2
Acar_ENSACAP00000010117	GL343206.1	6	+	1306256	1361740	Pvit_07267	scf000025	48	1	-	6394381	6424655	0.74	0.96	78.59	L1++	PDZD8	PDZD8
Acar_ENSACAP00000010114	GL343206.1	7	-	1369583	1415722	Pvit_07266	scf000025	47	2	+	6353013	6390216	0.98	0.98	91.41	L1++	SLC18A2	SLC18A2
Acar_ENSACAP00000010000	GL343206.1	8	-	1477628	1484176	Pvit_07265	scf000025	46	3	+	6292175	6304432	1	1	79.85	L1++	KCNK18	KCNK18
Acar_ENSACAP00000009993	GL343206.1	9	+	1543137	1556631	Pvit_07264	scf000025	45	4	-	6231234	6240533	1	1	56.86	L1++	-	VAX1
Acar_ENSACAP00000009985	GL343206.1	10	+	1685968	1757000	Pvit_07263	scf000025	44	5	-	6094157	6149159	0.95	1	84.02	L1++	KIAA1598	KIAA1598
Acar_ENSACAP00000009946	GL343206.1	11	-	1787036	1824620	Pvit_07262	scf000025	43	6	+	6038695	6074879	0.98	0.91	74.96	L1++	ENO4	ENO4
Acar_ENSACAP00000009931	GL343206.1	12	+	1913720	1976779	Pvit_07261	scf000025	42	7	-	5910530	5965319	0.98	1	94.7	L1+	HSPA12A	HSPA12A
Acar_ENSACAP00000009850	GL343206.1	13	-	2017189	2041833	Pvit_07259	scf000025	40	9	+	5834646	5883923	0.92	0.54	70.21	L1--	-	pnliprp2
Acar_ENSACAP00000009656	GL343206.1	14	-	2054890	2108305	NA	NA	NA	NA	NA	NA	NA	NA	NA	NA	NA	PNLIPRP3	-
Acar_ENSACAP00000020367	GL343206.1	15	-	2165626	2165715	NA	NA	NA	NA	NA	NA	NA	NA	NA	NA	NA	-	-
Acar_ENSACAP00000009655	GL343206.1	16	-	2185397	2199251	Pvit_07257	scf000025	38	11	+	5727254	5743019	1	1	72.48	L1--	C10orf96	C10orf96
Acar_ENSACAP00000009645	GL343206.1	17	+	2300055	2585627	Pvit_07256	scf000025	37	12	-	5435356	5529267	0.71	1	88.36	L1--	GFRA1	GFRA1
Acar_ENSACAP00000018482	GL343206.1	18	-	3242384	3248702	NA	NA	NA	NA	NA	NA	NA	NA	NA	NA	NA	-	-
Acar_ENSACAP00000009062	GL343206.1	19	-	3347845	3460701	Pvit_07254	scf000025	35	14	+	4633011	5320735	1	0.7	95.76	L1++	-	ATRNL1
Acar_ENSACAP00000009094	GL343206.1	20	-	3679438	3727762	Pvit_07253	scf000025	34	15	+	4541791	4573154	0.86	1	67.63	L1++	TRUB1	TRUB1
Acar_ENSACAP00000009177	GL343206.1	21	-	3774332	3809542	Pvit_07252	scf000025	33	16	+	4470961	4519552	1	0.87	91.61	L1++	FAM160B1	FAM160B1
Acar_ENSACAP00000009518	GL343206.1	22	+	3978576	4152146	Pvit_07250	scf000025	31	18	-	4178327	4324072	1	1	92.68	L2	ABLIM1	ABLIM1
Acar_ENSACAP00000017683	GL343207.1	1	+	35466	60646	Pvit_15315	scf000195	17	3	+	1811136	1857126	1	1	96.09	L2	PCMTD1	PCMD1_CHICK
Acar_ENSACAP00000012130	GL343207.1	2	-	493089	545839	Pvit_15317	scf000195	19	1	-	2241900	2373996	1	0.55	96.47	L2	SNTG1	SNTG1
Acar_ENSACAP00000012079	GL343207.1	3	+	1067873	1071420	Pvit_15376	scf000133	28	2	-	2861092	2866239	1	1	98.51	L1++	SNAI2	SNAI2
Acar_ENSACAP00000017967	GL343207.1	4	-	1434237	1462800	Pvit_15375	scf000133	27	3	+	2457223	2536125	1	0.46	73	L1++	-	clcn7
Acar_ENSACAP00000012069	GL343207.1	5	-	1481531	1494053	Pvit_15374	scf000133	26	4	+	2434654	2449002	0.97	0.77	97.18	L1++	UBE2V2	UB2V2_CHICK
Acar_ENSACAP00000012052	GL343207.1	6	-	1525840	1549073	Pvit_15373	scf000133	25	5	+	2406771	2428331	1	1	91.66	L1++	MCM4	MCM4
Acar_ENSACAP00000018655	GL343207.1	7	+	1548123	1668579	Pvit_15372	scf000133	24	6	-	2278547	2406971	0.99	1	82.39	L1++	PRKDC	PRKDC
Acar_ENSACAP00000011756	GL343207.1	8	+	1680007	1681249	Pvit_15371	scf000133	23	7	-	2266719	2267658	0.99	0.9	62.15	L1++	CEBPD	CEBPD
Acar_ENSACAP00000011737	GL343207.1	9	-	1686781	1721465	Pvit_15370	scf000133	22	8	+	2231519	2264320	0.98	1	74.88	L1+	-	KIAA0146
Acar_ENSACAP00000020072	GL343207.1	10	-	1802673	1815446	NA	NA	NA	NA	NA	NA	NA	NA	NA	NA	NA	-	-
Acar_ENSACAP00000006709	GL343207.1	11	+	1925434	1965802	Pvit_15368	scf000133	20	10	-	1988450	1993402	0.39	1	69.63	L1	-	EPT1
Acar_ENSACAP00000018243	GL343207.1	12	+	1948731	1948929	NA	NA	NA	NA	NA	NA	NA	NA	NA	NA	NA	-	-
Acar_ENSACAP00000006748	GL343207.1	13	-	1974445	2017298	Pvit_15367	scf000133	19	11	+	1946735	1980073	1	1	96.85	L1++	MAPRE2	MAPRE2
Acar_ENSACAP00000006866	GL343207.1	14	-	2128498	2230452	Pvit_15366	scf000133	18	12	+	1743389	1857984	0.98	1	98.08	L1++	DTNA	DTNA
Acar_ENSACAP00000017610	GL343207.1	15	+	2483175	2583692	Pvit_15365	scf000133	17	13	-	1308662	1459668	0.98	1	95.27	L1++	NOL4	NOL4
Acar_ENSACAP00000017608	GL343207.1	16	-	2608965	2673110	Pvit_15364	scf000133	16	14	+	1201129	1259152	0.99	1	82.21	L1++	ASXL3	ASXL3
Acar_ENSACAP00000020442	GL343207.1	17	+	2804640	2815345	Pvit_15363	scf000133	15	15	-	1030558	1075925	0.99	0.37	63.23	L1++	-	C18orf34
Acar_ENSACAP00000018286	GL343207.1	18	+	2908907	2944611	Pvit_15362	scf000133	14	16	-	915770	951539	0.99	0.84	84.04	L1++	-	si:ch211-176d9.3
Acar_ENSACAP00000017605	GL343207.1	19	+	3145989	3189171	Pvit_15361	scf000133	13	17	-	680913	776164	1	0.56	99.36	L1+	KLHL14	KLHL14
Acar_ENSACAP00000017603	GL343207.1	20	+	3349562	3374695	Pvit_15359	scf000133	11	19	-	523860	550968	1	1	89.99	L1++	FAM59A	FAM59A
Acar_ENSACAP00000017602	GL343207.1	21	-	3388711	3412221	Pvit_15358	scf000133	10	20	+	497301	516753	0.82	1	76.27	L1++	MEP1B	MEP1B
Acar_ENSACAP00000017594	GL343207.1	22	-	3423283	3431887	Pvit_15357	scf000133	9	21	+	455330	469021	1	0.83	89.11	L1++	RNF138	RNF138
Acar_ENSACAP00000017589	GL343207.1	23	-	3443845	3451870	Pvit_15356	scf000133	8	22	+	433541	451405	0.99	0.72	83.62	L1+	RNF125	RNF125
Acar_ENSACAP00000017585	GL343207.1	24	+	3478702	3572058	Pvit_15355	scf000133	7	23	-	359520	426369	1	1	89.59	L1+	TRAPPC8	TRAPPC8
Acar_ENSACAP00000021161	GL343207.1	25	-	3573670	3576024	NA	NA	NA	NA	NA	NA	NA	NA	NA	NA	NA	-	-
Acar_ENSACAP00000019550	GL343207.1	26	-	3612620	3614313	NA	NA	NA	NA	NA	NA	NA	NA	NA	NA	NA	-	-
Acar_ENSACAP00000018847	GL343207.1	27	+	3628261	3630597	NA	NA	NA	NA	NA	NA	NA	NA	NA	NA	NA	-	-
Acar_ENSACAP00000020520	GL343207.1	28	+	3674018	3689087	Pvit_15353	scf000133	5	25	-	290981	299900	0.99	1	77.81	L1++	-	OPN5
Acar_ENSACAP00000017583	GL343207.1	29	+	3762587	3770695	Pvit_15352	scf000133	4	26	-	226421	250172	0.91	0.93	75.7	L1++	B4GALT6	B4GALT6
Acar_ENSACAP00000017580	GL343207.1	30	-	3774572	3780103	Pvit_15351	scf000133	3	27	+	215529	222498	1	1	88.16	L1++	TTR	TTR
Acar_ENSACAP00000017577	GL343207.1	31	-	3807823	3824924	Pvit_15350	scf000133	2	28	+	163930	190572	0.99	1	61.38	L1+	DSG2	DSG2
Acar_ENSACAP00000017573	GL343207.1	32	-	3859130	3883207	Pvit_15349	scf000133	1	29	+	105741	135048	0.98	0.98	76.58	L1+	-	DSG4
Acar_ENSACAP00000017565	GL343207.1	33	+	3967092	3980002	NA	NA	NA	NA	NA	NA	NA	NA	NA	NA	NA	-	-
Acar_ENSACAP00000017561	GL343207.1	34	+	4005714	4028303	Pvit_01475	scf000517	1	1	-	902763	931353	0.98	0.98	79.02	L2	-	DSC1
Acar_ENSACAP00000009453	GL343208.1	1	+	200651	237689	Pvit_13104	scf000031	23	15	+	3777744	3808220	0.94	1	89.64	L1++	KLF7	KLF7
Acar_ENSACAP00000009423	GL343208.1	2	-	329153	343127	Pvit_13105	scf000031	24	14	-	3871971	3896066	1	0.82	59.57	L1++	FASTKD2	FASTKD2
Acar_ENSACAP00000009383	GL343208.1	3	+	345990	361213	Pvit_13106	scf000031	25	13	+	3895838	3908751	0.96	0.98	80.57	L1++	MDH1B	MDH1B
Acar_ENSACAP00000009341	GL343208.1	4	-	424510	464616	Pvit_13107	scf000031	26	12	-	4004269	4066262	0.93	0.93	77.63	L1+	ADAM23	ADAM23
Acar_ENSACAP00000021015	GL343208.1	5	-	538657	538878	NA	NA	NA	NA	NA	NA	NA	NA	NA	NA	NA	-	-
Acar_ENSACAP00000009258	GL343208.1	6	-	540160	551525	Pvit_13108	scf000031	27	11	-	4144137	4158312	0.94	0.34	72.81	L1++	ZDBF2	ZDBF2
Acar_ENSACAP00000001308	GL343208.1	7	+	626368	627465	Pvit_13109	scf000031	28	10	+	4192446	4194285	0.94	1	85.42	L1++	GPR1	GPR1
Acar_ENSACAP00000001356	GL343208.1	8	-	642880	652683	Pvit_13110	scf000031	29	9	-	4201854	4212190	0.99	1	92.41	L1++	EEF1B2	EEF1B2
Acar_ENSACAP00000001645	GL343208.1	9	+	659283	677895	Pvit_13111	scf000031	30	8	+	4211330	4238430	0.98	1	88.46	L1++	NDUFS1	NDUFS1
Acar_ENSACAP00000003992	GL343208.1	10	+	703542	723694	Pvit_13112	scf000031	31	7	+	4271158	4305367	1	1	92.15	L1++	INO80D	INO80D
Acar_ENSACAP00000004269	GL343208.1	11	-	953477	1096536	Pvit_13113	scf000031	32	6	-	4492151	4636391	1	1	89.12	L1++	NRP2	NRP2
Acar_ENSACAP00000004277	GL343208.1	12	-	1343019	1343399	Pvit_13114	scf000031	33	5	-	4816353	5391599	0.97	0.11	78.05	L1+	-	PARD3B
Acar_ENSACAP00000017870	GL343208.1	13	-	1500962	1501255	NA	NA	NA	NA	NA	NA	NA	NA	NA	NA	NA	-	-
Acar_ENSACAP00000018783	GL343208.1	14	-	1602649	1604753	NA	NA	NA	NA	NA	NA	NA	NA	NA	NA	NA	-	-
Acar_ENSACAP00000004321	GL343208.1	15	-	1733839	1774937	NA	NA	NA	NA	NA	NA	NA	NA	NA	NA	NA	-	-
Acar_ENSACAP00000021221	GL343208.1	16	-	1850129	1850299	NA	NA	NA	NA	NA	NA	NA	NA	NA	NA	NA	-	-
Acar_ENSACAP00000017998	GL343208.1	17	-	2684025	2687950	Pvit_13116	scf000031	35	3	-	6001734	6007191	0.81	0.97	53.18	L2	-	Q1XDY5_CHICK
Acar_ENSACAP00000004357	GL343208.1	18	-	2843907	2849200	Pvit_08402	scf000891	3	2	+	329726	334516	0.9	1	50.5	L1++	CD28	CD28
Acar_ENSACAP00000004399	GL343208.1	19	+	3044269	3092811	Pvit_08401	scf000891	2	3	-	136139	173209	1	1	88.1	L1++	RAPH1	RAPH1
Acar_ENSACAP00000004469	GL343208.1	20	-	3107230	3133340	Pvit_08400	scf000891	1	4	+	42672	137874	1	0.94	95.6	L1++	ABI2	ABI2
Acar_ENSACAP00000004521	GL343208.1	21	-	3245342	3284489	Pvit_19138	scf000592	1	12	-	7135	37061	1	0.95	90.43	L1++	CYP20A1	CYP20A1
Acar_ENSACAP00000004524	GL343208.1	22	+	3287473	3297163	Pvit_19139	scf000592	2	11	+	37141	58506	0.96	0.75	86.32	L1++	-	dpepe
Acar_ENSACAP00000004616	GL343208.1	23	-	3302947	3402020	Pvit_19140	scf000592	3	10	-	50858	156031	1	0.98	90.01	L1++	NBEAL1	NBEAL1
Acar_ENSACAP00000004637	GL343208.1	24	-	3541154	3555782	Pvit_19141	scf000592	4	9	-	186992	215452	0.96	0.45	72.63	L1+	C20orf152	C20orf152
Acar_ENSACAP00000004723	GL343208.1	25	+	3568619	3585289	Pvit_19142	scf000592	5	8	+	225900	243327	1	1	94.59	L1+	WDR12	WDR12
Acar_ENSACAP00000004750	GL343208.1	26	-	3593828	3625307	Pvit_19144	scf000592	7	6	-	343592	427157	0.76	0.8	94.55	L1++	FAM117B	FAM117B
Acar_ENSACAP00000004815	GL343208.1	27	-	3653272	3704233	Pvit_19145	scf000592	8	5	-	474544	499416	0.83	1	90.32	L1++	BMPR2	BMPR2
Acar_ENSACAP00000005070	GL343208.1	28	-	3818333	3833324	Pvit_19146	scf000592	9	4	-	627161	657516	1	0.78	96.45	L1++	NOP58	NOP58
Acar_ENSACAP00000005060	GL343208.1	29	+	3852560	3862651	Pvit_19147	scf000592	10	3	+	672117	686736	1	0.96	98.97	L1++	SUMO1	SUMO1
Acar_ENSACAP00000005044	GL343208.1	30	-	3871650	3876851	Pvit_19148	scf000592	11	2	-	688572	703654	0.98	0.36	81.44	L1++	-	-
Acar_ENSACAP00000021063	GL343208.1	31	-	3962860	3985110	Pvit_19149	scf000592	12	1	-	720038	760417	0.89	0.35	56.43	L1++	-	-
Acar_ENSACAP00000005043	GL343208.1	32	-	4038811	4040586	Pvit_18519	scf000889	4	1	+	322201	323963	0.94	0.94	88.79	L2	FZD7	FZD7
Acar_ENSACAP00000005024	GL343208.1	33	-	4061741	4080818	NA	NA	NA	NA	NA	NA	NA	NA	NA	NA	NA	-	-
Acar_ENSACAP00000013040	GL343209.1	1	-	14256	102966	Pvit_05689	scf000117	22	13	+	1900824	2007617	0.99	1	94.4	L2	-	CDYL
Acar_ENSACAP00000021135	GL343209.1	2	-	438047	439488	Pvit_05685	scf000117	18	17	-	1535339	1545361	0.82	0.23	60	L1++	FAM217A	FAM217A
Acar_ENSACAP00000002581	GL343209.1	3	+	465468	468837	Pvit_05686	scf000117	19	16	+	1548161	1555355	0.99	0.43	73.77	L1++	C6orf201	C6orf201
Acar_ENSACAP00000002646	GL343209.1	4	-	469048	494751	Pvit_05687	scf000117	20	15	-	1556986	1577404	0.77	0.99	79.08	L1++	ECI2	ECI2
Acar_ENSACAP00000002721	GL343209.1	5	+	651547	708883	Pvit_11223	scf000220	2	18	+	64922	117019	0.98	0.98	89.88	L1++	DSP	DSP
Acar_ENSACAP00000002900	GL343209.1	6	+	855182	879792	Pvit_11224	scf000220	3	17	+	154907	289836	1	0.65	92.98	L1++	BMP6	BMP6
Acar_ENSACAP00000002963	GL343209.1	7	-	882798	897267	Pvit_11225	scf000220	4	16	-	285571	316689	0.98	0.7	84.77	L1++	TXNDC5	F1P4H4_CHICK
Acar_ENSACAP00000002982	GL343209.1	8	-	971336	979520	Pvit_11226	scf000220	5	15	-	350092	371471	0.96	0.99	77.89	L1++	-	MUTED
Acar_ENSACAP00000002992	GL343209.1	9	-	993414	1000514	Pvit_11227	scf000220	6	14	-	380931	391148	0.92	0.61	90.57	L1++	EEF1E1	EEF1E1
Acar_ENSACAP00000008700	GL343209.1	10	-	1202215	1220608	Pvit_11228	scf000220	7	13	-	573323	603832	0.98	1	97.02	L1++	SLC35B3	SLC35B3
Acar_ENSACAP00000018033	GL343209.1	11	-	1862358	1881662	Pvit_11229	scf000220	8	12	-	1177895	1195351	0.98	1	83	L1+	-	OFCC1
Acar_ENSACAP00000008687	GL343209.1	12	-	1998233	2022038	NA	NA	NA	NA	NA	NA	NA	NA	NA	NA	NA	OFCC1	-
Acar_ENSACAP00000008661	GL343209.1	13	-	2373008	2393629	Pvit_11230	scf000220	9	11	-	1577750	1597809	0.99	0.66	97.83	L1+	TFAP2A	TFAP2A
Acar_ENSACAP00000008598	GL343209.1	14	+	2498689	2499609	Pvit_11231	scf000220	10	10	+	1663357	1674409	0.99	0.89	73.29	L1++	-	GCNT2
Acar_ENSACAP00000021464	GL343209.1	15	+	2539467	2571261	Pvit_11232	scf000220	11	9	+	1688916	1713938	0.9	0.81	77.66	L1++	-	gcnt2
Acar_ENSACAP00000017887	GL343209.1	16	+	2583459	2588647	Pvit_11233	scf000220	12	8	+	1718911	1728169	0.93	0.99	91.51	L1++	-	tmem14c
Acar_ENSACAP00000008534	GL343209.1	17	-	2593163	2616404	Pvit_11234	scf000220	13	7	-	1729244	1775457	1	1	82.73	L1+	MAK	MAK
Acar_ENSACAP00000008505	GL343209.1	18	-	2655985	2666198	Pvit_11235	scf000220	14	6	-	1782286	1791604	1	0.83	76.79	L1+	GCM2	GCM2
Acar_ENSACAP00000008440	GL343209.1	19	-	2748799	2778926	Pvit_11237	scf000220	16	4	-	1845267	1862374	0.94	1	91.04	L1++	ELOVL2	ELOVL2
Acar_ENSACAP00000008411	GL343209.1	20	-	2899242	2941148	Pvit_11238	scf000220	17	3	-	1955585	1965168	0.81	1	84.74	L1++	NEDD9	NEDD9
Acar_ENSACAP00000008367	GL343209.1	21	+	3105146	3116245	Pvit_11239	scf000220	18	2	+	2136166	2150745	1	1	97.73	L1++	TMEM170B	TMEM170B
Acar_ENSACAP00000008361	GL343209.1	22	-	3174608	3207810	Pvit_11240	scf000220	19	1	-	2182345	2207524	0.99	1	68.35	L1+	ADTRP	ADTRP
Acar_ENSACAP00000008328	GL343209.1	23	+	3359925	3402837	Pvit_07058	scf001096	1	2	+	68754	101357	1	1	76.46	L2	HIVEP1	HIVEP1
Acar_ENSACAP00000008302	GL343209.1	24	+	3436737	3444682	Pvit_07059	scf001096	2	1	+	121063	129937	0.97	0.94	71.94	L2	EDN1	EDN1
Acar_ENSACAP00000002350	GL343210.1	1	+	486565	626864	Pvit_18244	scf000588	1	4	+	23271	202468	1	1	95.29	L2	MAGI1	MAGI1
Acar_ENSACAP00000000822	GL343210.1	2	+	1188949	1299105	Pvit_17420	scf000392	1	9	+	5065	13806	0.18	1	92.58	L1	-	ADAMTS9
Acar_ENSACAP00000018376	GL343210.1	3	+	1329539	1368373	Pvit_17421	scf000392	2	8	+	36464	70438	1	1	89.03	L1+	-	ADAMTS9
Acar_ENSACAP00000000901	GL343210.1	4	+	1632878	1734686	Pvit_17422	scf000392	3	7	+	317816	416321	0.98	1	95.58	L1+	PRICKLE2	PRICKLE2
Acar_ENSACAP00000019184	GL343210.1	5	-	1749472	1750947	NA	NA	NA	NA	NA	NA	NA	NA	NA	NA	NA	-	-
Acar_ENSACAP00000020657	GL343210.1	6	+	1818557	1819063	NA	NA	NA	NA	NA	NA	NA	NA	NA	NA	NA	-	-
Acar_ENSACAP00000000969	GL343210.1	7	+	1855673	1873804	Pvit_17423	scf000392	4	6	+	503963	516221	1	1	97.94	L1++	PSMD6	PSMD6
Acar_ENSACAP00000000995	GL343210.1	8	-	1882833	1896039	Pvit_17424	scf000392	5	5	-	517831	539830	1	0.99	89.93	L1++	ATXN7	ATXN7
Acar_ENSACAP00000001068	GL343210.1	9	+	2021078	2034399	Pvit_17425	scf000392	6	4	+	684810	696223	0.96	1	96.43	L1++	THOC7	THOC7
Acar_ENSACAP00000001086	GL343210.1	10	-	2128852	2135326	Pvit_17427	scf000392	8	2	-	783037	793989	1	1	79.05	L1--	SNTN	SNTN
Acar_ENSACAP00000001188	GL343210.1	11	-	2157453	2188834	Pvit_17428	scf000392	9	1	-	805351	843779	0.93	1	93.77	L1--	SYNPR	SYNPR
Acar_ENSACAP00000002538	GL343210.1	12	+	2802469	3070657	NA	NA	NA	NA	NA	NA	NA	NA	NA	NA	NA	CADPS	-
Acar_ENSACAP00000002247	GL343210.1	13	+	3187650	3198984	NA	NA	NA	NA	NA	NA	NA	NA	NA	NA	NA	FEZF2	-
Acar_ENSACAP00000002212	GL343210.1	14	-	3288709	3434056	Pvit_04353	scf000388	2	2	-	226733	567556	1	0.88	94.98	L2	PTPRG	PTPRG
Acar_ENSACAP00000014320	GL343211.1	1	+	6713	41894	Pvit_14625	scf000062	24	4	-	3902599	3932355	1	0.69	93.59	L1--	LHX9	LHX9
Acar_ENSACAP00000018086	GL343211.1	2	-	173401	174012	NA	NA	NA	NA	NA	NA	NA	NA	NA	NA	NA	-	-
Acar_ENSACAP00000014271	GL343211.1	3	+	213868	298757	Pvit_14624	scf000062	23	5	-	3667868	3767919	1	1	99.67	L1--	NEK7	NEK7
Acar_ENSACAP00000014186	GL343211.1	4	-	369826	376650	NA	NA	NA	NA	NA	NA	NA	NA	NA	NA	NA	-	-
Acar_ENSACAP00000006380	GL343211.1	5	+	618818	655682	Pvit_14621	scf000062	20	8	-	3352356	3397200	0.99	0.94	68.26	L1++	PTPRC	PTPRC
Acar_ENSACAP00000006208	GL343211.1	6	+	1432242	1562434	Pvit_14620	scf000062	19	9	-	2477045	2585883	0.98	1	98.02	L1++	NR5A2	F1NVB5_CHICK
Acar_ENSACAP00000006145	GL343211.1	7	-	1731514	1734147	Pvit_14619	scf000062	18	10	+	2357843	2360494	0.96	1	80.29	L1++	ZNF281	ZNF281
Acar_ENSACAP00000006129	GL343211.1	8	-	1829748	1857792	Pvit_14618	scf000062	17	11	+	2231592	2268651	0.97	0.72	82.61	L1++	KIF14	KIF14
Acar_ENSACAP00000006084	GL343211.1	9	-	1865723	1877318	Pvit_14617	scf000062	16	12	+	2215630	2227251	1	1	82.07	L1++	DDX59	DDX59
Acar_ENSACAP00000006068	GL343211.1	10	+	1909973	2020677	Pvit_14616	scf000062	15	13	-	2047116	2170283	1	1	87.46	L1++	CAMSAP2	CAMSAP2
Acar_ENSACAP00000006036	GL343211.1	11	+	2047951	2073159	Pvit_14614	scf000062	13	15	-	1962561	2004326	1	1	94.83	L1--	WDR47	WDR47
Acar_ENSACAP00000005960	GL343211.1	12	+	2084162	2095537	Pvit_14613	scf000062	12	16	-	1911160	1959644	0.97	0.79	79.48	L1--	CLCC1	CLCC1
Acar_ENSACAP00000005926	GL343211.1	13	-	2102554	2119532	Pvit_14610	scf000062	9	19	+	1868746	1916794	0.97	0.98	93.95	L1+	GPSM2	GPSM2
Acar_ENSACAP00000018825	GL343211.1	14	+	2151839	2156106	NA	NA	NA	NA	NA	NA	NA	NA	NA	NA	NA	-	-
Acar_ENSACAP00000005874	GL343211.1	15	+	2156464	2158073	Pvit_14609	scf000062	8	20	-	1798399	1824040	1	0.09	75	L1+	-	AKNAD1
Acar_ENSACAP00000005833	GL343211.1	16	-	2171590	2203004	Pvit_14608	scf000062	7	21	+	1757329	1794207	0.92	1	91.21	L1++	STXBP3	STXBP3
Acar_ENSACAP00000005626	GL343211.1	17	+	2228509	2242048	Pvit_14607	scf000062	6	22	-	1712653	1732800	0.96	0.89	86.02	L1++	FNDC7	FNDC7
Acar_ENSACAP00000005604	GL343211.1	18	-	2255758	2256072	Pvit_14606	scf000062	5	23	+	1697058	1714335	0.97	0.17	75.7	L1++	PRPF38B	prpf38b
Acar_ENSACAP00000005584	GL343211.1	19	+	2264452	2275797	Pvit_14605	scf000062	4	24	-	1664625	1680325	0.97	0.93	72.5	L1+	HENMT1	HENMT1
Acar_ENSACAP00000021077	GL343211.1	20	-	2280722	2286779	Pvit_14604	scf000062	3	25	+	1621439	1664454	0.97	0.39	90.14	L1+	-	FAM102B
Acar_ENSACAP00000005552	GL343211.1	21	-	2289088	2319326	NA	NA	NA	NA	NA	NA	NA	NA	NA	NA	NA	-	-
Acar_ENSACAP00000005520	GL343211.1	22	+	2359272	2379696	Pvit_14603	scf000062	2	26	-	1570482	1600949	1	0.78	93.05	L1+	-	SLC25A24
Acar_ENSACAP00000000674	GL343211.1	23	-	2418291	2452137	Pvit_14754	scf000190	4	7	-	463638	486433	1	1	99.38	L1++	UBE2QL1	UBE2QL1
Acar_ENSACAP00000000688	GL343211.1	24	+	2517356	2526398	Pvit_14755	scf000190	5	6	+	527463	537086	1	1	99.25	L1++	MED10	MED10
Acar_ENSACAP00000000714	GL343211.1	25	-	2744205	2750273	Pvit_14756	scf000190	6	5	-	725873	755712	1	0.1	80.09	L1++	KIAA0947	KIAA0947
Acar_ENSACAP00000000565	GL343211.1	26	-	2840613	2931055	Pvit_14757	scf000190	7	4	-	816899	911637	1	0.96	87.7	L1+	ADAMTS16	ADAMTS16
Acar_ENSACAP00000020042	GL343212.1	1	-	4034	19420	Pvit_05802	scf000021	18	80	-	952355	969870	0.98	0.73	89.25	L1+	SLC26A10	slc26a10
Acar_ENSACAP00000019828	GL343212.1	2	+	99413	100234	Pvit_05803	scf000021	19	79	+	1029069	1040419	0.99	0.82	85.35	L1+	-	sp5l
Acar_ENSACAP00000007018	GL343212.1	3	-	115034	127841	Pvit_05804	scf000021	20	78	-	1048525	1087186	1	0.39	88.52	L1+	ARHGEF25	arhgef25
Acar_ENSACAP00000019584	GL343212.1	4	-	253118	264063	Pvit_05805	scf000021	21	77	-	1149708	1167176	1	0.89	93.04	L1++	DTX3	DTX3
Acar_ENSACAP00000007008	GL343212.1	5	-	296898	340327	Pvit_05806	scf000021	22	76	-	1183065	1218023	0.87	0.95	95.52	L1++	PIP4K2C	PIP4K2C
Acar_ENSACAP00000006968	GL343212.1	6	-	346064	392019	Pvit_05807	scf000021	23	75	-	1234269	1272714	0.98	1	96.26	L1++	KIF5A	KIF5A
Acar_ENSACAP00000006650	GL343212.1	7	+	496063	506633	Pvit_05808	scf000021	24	74	+	1357571	1369398	0.97	1	94.86	L1++	DCTN2	DCTN2
Acar_ENSACAP00000021199	GL343212.1	8	-	515989	546851	Pvit_05809	scf000021	25	73	-	1371801	1398149	0.86	0.99	77.93	L1++	MBD6	MBD6
Acar_ENSACAP00000006576	GL343212.1	9	+	576541	579438	Pvit_05810	scf000021	26	72	+	1403786	1416425	1	1	66.49	L1++	DDIT3	DDIT3
Acar_ENSACAP00000006572	GL343212.1	10	-	580055	617131	Pvit_05811	scf000021	27	71	-	1411438	1443547	1	1	83.67	L1++	MARS	MARS
Acar_ENSACAP00000006534	GL343212.1	11	+	628646	658117	Pvit_05812	scf000021	28	70	+	1454942	1491886	1	0.99	74.23	L1++	ARHGAP9	ARHGAP9
Acar_ENSACAP00000006421	GL343212.1	12	-	667295	685220	Pvit_05813	scf000021	29	69	-	1489581	1510343	1	1	75.06	L1++	GLI1	GLI1
Acar_ENSACAP00000019130	GL343212.1	13	-	901905	904866	Pvit_05814	scf000021	30	68	-	1665873	1669766	1	0.98	79.61	L1+	-	inhbc.1
Acar_ENSACAP00000006381	GL343212.1	14	+	1069214	1161176	Pvit_05816	scf000021	32	66	+	1831012	1917749	1	1	91.05	L2	R3HDM2	R3HDM2
Acar_ENSACAP00000006228	GL343212.1	15	+	1182846	1202040	Pvit_05818	scf000021	34	64	+	1927355	1954139	0.98	0.92	86.27	L1+	STAC3	STAC3
Acar_ENSACAP00000006206	GL343212.1	16	+	1713800	1716386	NA	NA	NA	NA	NA	NA	NA	NA	NA	NA	NA	NDUFA4L2	-
Acar_ENSACAP00000006204	GL343212.1	17	-	1740137	1764681	Pvit_05819	scf000021	35	63	-	2300490	2325136	1	1	95.03	L1++	SHMT2	SHMT2
Acar_ENSACAP00000006127	GL343212.1	18	-	1832675	1833421	Pvit_05820	scf000021	36	62	-	2365899	2366618	0.96	1	93.72	L1++	NXPH4	NXPH4
Acar_ENSACAP00000006105	GL343212.1	19	-	2025807	2353959	Pvit_05821	scf000021	37	61	-	2496625	2799070	1	1	94.44	L1++	LRP1	LRP1
Acar_ENSACAP00000009669	GL343212.1	20	-	2149029	2156519	NA	NA	NA	NA	NA	NA	NA	NA	NA	NA	NA	-	-
Acar_ENSACAP00000019477	GL343212.1	21	-	2199874	2200463	NA	NA	NA	NA	NA	NA	NA	NA	NA	NA	NA	-	-
Acar_ENSACAP00000009595	GL343212.1	22	+	2609909	2640760	Pvit_05823	scf000021	39	59	+	3059146	3115065	1	0.81	71.62	L1++	STAT6	STAT6
Acar_ENSACAP00000009461	GL343212.1	23	-	2650498	2667479	Pvit_05824	scf000021	40	58	-	3106663	3124305	0.94	0.88	88.82	L1++	NAB2	NAB2
Acar_ENSACAP00000009419	GL343212.1	24	+	2722393	2732414	Pvit_05825	scf000021	41	57	+	3144558	3160034	0.99	0.88	81.03	L1++	TMEM194A	TMEM194A
Acar_ENSACAP00000019641	GL343212.1	25	-	2737530	2742986	Pvit_05826	scf000021	42	56	-	3163962	3170049	1	0.48	87.34	L1++	IGFBP6	IGFBP6
Acar_ENSACAP00000009385	GL343212.1	26	+	2798757	2842689	Pvit_05827	scf000021	43	55	+	3201317	3256091	0.99	1	94.34	L1++	SPRYD3	SPRYD3
Acar_ENSACAP00000009357	GL343212.1	27	-	2853076	2901522	Pvit_05828	scf000021	44	54	-	3255444	3331191	0.97	1	82.94	L1++	TENC1	TENC1
Acar_ENSACAP00000008553	GL343213.1	1	-	30316	98535	Pvit_09821	scf000032	19	217	-	464135	474332	0.98	0.85	78.51	L2	MBD2	MBD3
Acar_ENSACAP00000008593	GL343213.1	2	+	110536	124686	Pvit_04403	scf000707	3	1	+	543680	562977	0.97	0.63	72.75	L2	POLI	POLI
Acar_ENSACAP00000008609	GL343213.1	3	-	130093	141750	Pvit_08559	scf001471	1	2	-	2336	9695	0.58	0.93	69.29	L2	STARD6	STARD6
Acar_ENSACAP00000008625	GL343213.1	4	+	148307	158159	Pvit_08560	scf001471	2	1	+	2897	27664	0.84	0.88	58.57	L2	C18orf54	C18orf54
Acar_ENSACAP00000008651	GL343213.1	5	+	321304	330822	Pvit_19116	scf000270	7	1	-	1817789	1833722	1	0.88	94.04	L1++	RAB27B	RAB27B
Acar_ENSACAP00000008660	GL343213.1	6	-	341006	356324	Pvit_19115	scf000270	6	2	+	1765076	1808760	1	0.58	65.8	L1++	CCDC68	CCDC68
Acar_ENSACAP00000008907	GL343213.1	7	-	526412	578219	Pvit_19114	scf000270	5	3	+	1588181	1650025	0.93	1	97.59	L1++	TCF4	TCF4
Acar_ENSACAP00000008957	GL343213.1	8	-	1444611	1458601	Pvit_19113	scf000270	4	4	+	706113	740996	1	1	92.39	L1+	TXNL1	TXNL1
Acar_ENSACAP00000009126	GL343213.1	9	+	1486219	1684601	Pvit_19112	scf000270	3	5	-	448177	680625	1	1	94.91	L1+	WDR7	WDR7
Acar_ENSACAP00000009190	GL343213.1	10	+	1964265	1987250	Pvit_19110	scf000270	1	7	-	134498	163972	1	1	97.89	L1--	A5I879_ANOCA	A5I879_ANOCA
Acar_ENSACAP00000009206	GL343213.1	11	+	2025117	2092532	Pvit_09823	scf000032	21	215	+	608971	643219	0.77	1	62.62	L2	ONECUT2	ONECUT2
Acar_ENSACAP00000009322	GL343213.1	12	-	2144584	2165214	Pvit_09200	scf001331	2	1	+	38860	70431	1	0.95	90.95	L2	FECH	FECH
Acar_ENSACAP00000009436	GL343213.1	13	-	2183847	2208383	Pvit_09199	scf001331	1	2	+	1241	24197	0.83	1	95.04	L2	NARS	NARS
Acar_ENSACAP00000009666	GL343213.1	14	-	2217390	2256052	Pvit_03115	scf001034	1	1	+	188800	228444	1	1	90.12	L2	ATP8B1	ATP8B1
Acar_ENSACAP00000009808	GL343213.1	15	+	2569142	2653110	Pvit_18863	scf000384	12	1	-	1110635	1198752	0.97	1	94.41	L2	NEDD4L	NEDD4L
Acar_ENSACAP00000009814	GL343213.1	16	-	2705342	2733824	NA	NA	NA	NA	NA	NA	NA	NA	NA	NA	NA	ALPK2	-
Acar_ENSACAP00000019315	GL343213.1	17	+	2789643	2832851	Pvit_18861	scf000384	10	3	-	881152	917375	0.88	1	75.17	L2	MALT1	MALT1
Acar_ENSACAP00000000306	GL343214.1	1	-	235086	251381	Pvit_10350	scf000110	8	25	+	1240857	1304707	0.99	0.96	70.94	L1++	XIRP2	XIRP2
Acar_ENSACAP00000001152	GL343214.1	2	+	789958	867035	Pvit_10349	scf000110	7	26	-	765476	836807	0.99	0.99	82.77	L1++	SCN9A	SCN9A
Acar_ENSACAP00000003307	GL343214.1	3	+	989868	1053814	Pvit_10348	scf000110	6	27	-	589239	651969	1	0.96	95.48	L1++	SCN1A	SCN1A
Acar_ENSACAP00000002727	GL343214.1	4	+	1073312	1128430	Pvit_10347	scf000110	5	28	-	528277	578800	1	0.99	83.12	L1+	TTC21B	TTC21B
Acar_ENSACAP00000002449	GL343214.1	5	-	1335171	1391703	NA	NA	NA	NA	NA	NA	NA	NA	NA	NA	NA	SCN2A	-
Acar_ENSACAP00000001946	GL343214.1	6	-	1400932	1409322	NA	NA	NA	NA	NA	NA	NA	NA	NA	NA	NA	-	-
Acar_ENSACAP00000001906	GL343214.1	7	+	1520472	1609232	Pvit_10343	scf000110	1	32	-	79027	165890	1	1	95.06	L2	SCN3A	SCN3A
Acar_ENSACAP00000000917	GL343214.1	8	+	1670468	1694502	Pvit_15856	scf000372	1	6	+	7218	19062	0.5	1	74.55	L1++	SLC38A11	SLC38A11
Acar_ENSACAP00000000846	GL343214.1	9	+	1823987	1856464	Pvit_15857	scf000372	2	5	+	138269	184042	0.99	0.85	64.62	L1++	-	COBLL1
Acar_ENSACAP00000000803	GL343214.1	10	+	1899784	1965666	Pvit_15858	scf000372	3	4	+	209534	278903	1	1	91.16	L1++	GRB14	GRB14
Acar_ENSACAP00000018623	GL343214.1	11	-	1995923	1997321	NA	NA	NA	NA	NA	NA	NA	NA	NA	NA	NA	-	-
Acar_ENSACAP00000000594	GL343214.1	12	+	2757198	2759468	Pvit_15859	scf000372	4	3	+	963974	966214	0.99	1	97.18	L1+	FIGN	FIGN
Acar_ENSACAP00000010503	GL343215.1	1	-	17868	565732	NA	NA	NA	NA	NA	NA	NA	NA	NA	NA	NA	-	-
Acar_ENSACAP00000021146	GL343215.1	2	+	96034	96507	NA	NA	NA	NA	NA	NA	NA	NA	NA	NA	NA	-	-
Acar_ENSACAP00000010466	GL343215.1	3	+	659293	661816	Pvit_05239	scf000544	1	8	+	209906	212386	0.95	1	97.46	L1++	LRRTM3	LRRTM3
Acar_ENSACAP00000010448	GL343215.1	4	-	899473	922380	Pvit_05240	scf000544	2	7	-	404479	432558	0.99	0.72	83.97	L1++	-	CTNNA3
Acar_ENSACAP00000010410	GL343215.1	5	+	1215227	1219022	Pvit_05241	scf000544	3	6	+	612428	622343	0.97	0.98	80.48	L1++	-	ATP2B3
Acar_ENSACAP00000010407	GL343215.1	6	-	1245311	1257536	Pvit_05242	scf000544	4	5	-	650142	663887	1	1	77.55	L1+	DNAJC12	DNAJC12
Acar_ENSACAP00000010385	GL343215.1	7	+	1274117	1291829	Pvit_05243	scf000544	5	4	+	677557	713470	0.82	1	88.15	L1+	SIRT1	SIRT1
Acar_ENSACAP00000010343	GL343215.1	8	-	1312559	1337175	Pvit_05245	scf000544	7	2	-	738839	800429	1	0.84	92.41	L2	HERC4	HERC4
Acar_ENSACAP00000010281	GL343215.1	9	+	1389227	1438917	Pvit_00554	scf000490	23	1	-	991514	1005734	0.26	0.88	90.78	L1	MYPN	MYPN
Acar_ENSACAP00000010233	GL343215.1	10	-	1447012	1447458	Pvit_00553	scf000490	22	2	+	984053	984505	1	1	85.33	L1+	ATOH7	ATOH7
Acar_ENSACAP00000010229	GL343215.1	11	-	1472745	1477775	Pvit_00552	scf000490	21	3	+	949214	963413	1	1	57.93	L1+	-	PBLD
Acar_ENSACAP00000010207	GL343215.1	12	-	1485372	1492933	Pvit_00551	scf000490	20	4	-	919339	933442	0.95	0.95	98.45	L1+	HNRNPH3	HNRNPH3
Acar_ENSACAP00000010155	GL343215.1	13	+	1505715	1519060	NA	NA	NA	NA	NA	NA	NA	NA	NA	NA	NA	-	-
Acar_ENSACAP00000010090	GL343215.1	14	-	1526250	1551938	Pvit_00550	scf000490	19	5	+	861289	911679	0.94	0.95	93.87	L1++	RUFY2	RUFY2
Acar_ENSACAP00000009982	GL343215.1	15	-	1560642	1595303	Pvit_00549	scf000490	18	6	+	827718	855681	0.99	0.96	82.14	L1++	DNA2	DNA2
Acar_ENSACAP00000009926	GL343215.1	16	-	1606632	1639865	Pvit_00548	scf000490	17	7	+	804983	823021	0.75	1	93.59	L1++	SLC25A16	SLC25A16
Acar_ENSACAP00000021206	GL343215.1	17	+	1689107	1733035	Pvit_00547	scf000490	16	8	-	702518	750683	0.99	0.98	73.78	L1+	-	TET1
Acar_ENSACAP00000009919	GL343215.1	18	+	1756731	1763210	Pvit_00546	scf000490	15	9	-	673548	687016	1	0.32	92.55	L1+	-	TET1
Acar_ENSACAP00000009894	GL343215.1	19	+	1787408	1815240	Pvit_00544	scf000490	13	11	-	612907	649964	1	1	94.96	L1++	CCAR1	CCAR1
Acar_ENSACAP00000009714	GL343215.1	20	+	1829974	1866048	Pvit_00543	scf000490	12	12	-	561472	579493	0.88	1	60.76	L1++	STOX1	STOX1
Acar_ENSACAP00000009711	GL343215.1	21	+	1909787	1926391	Pvit_00542	scf000490	11	13	-	538338	559756	1	0.67	87.12	L1++	-	DDX21
Acar_ENSACAP00000009615	GL343215.1	22	+	1931421	1944583	Pvit_00541	scf000490	10	14	-	518902	533880	1	1	88.38	L1+	KIAA1279	KIAA1279
Acar_ENSACAP00000009568	GL343215.1	23	+	1993863	2005641	Pvit_00539	scf000490	8	16	-	461450	481315	0.93	1	98.77	L1++	VPS26A	VPS26A
Acar_ENSACAP00000009541	GL343215.1	24	+	2010885	2034519	Pvit_00538	scf000490	7	17	-	422318	448390	1	1	76.89	L1++	SUPV3L1	SUPV3L1
Acar_ENSACAP00000009466	GL343215.1	25	+	2056025	2079154	Pvit_00537	scf000490	6	18	-	362765	392989	0.97	1	90.56	L1++	HKDC1	HKDC1
Acar_ENSACAP00000009068	GL343215.1	26	-	2186380	2210989	NA	NA	NA	NA	NA	NA	NA	NA	NA	NA	NA	TACR2	-
Acar_ENSACAP00000009064	GL343215.1	27	+	2226923	2264309	Pvit_00535	scf000490	4	20	-	224727	256631	0.89	1	85.5	L1--	TSPAN15	TSPAN15
Acar_ENSACAP00000009043	GL343215.1	28	-	2269503	2296748	Pvit_00534	scf000490	3	21	+	180244	222470	0.89	1	80.65	L1--	-	abcg2c
Acar_ENSACAP00000008963	GL343215.1	29	+	2434248	2434463	Pvit_00532	scf000490	1	23	-	74382	79806	0.93	0.54	100	L1--	C10orf35	c10orf35
Acar_ENSACAP00000015794	GL343216.1	1	-	130856	184202	Pvit_03635	scf000406	3	10	-	243767	375008	1	0.98	70.69	L1+	-	DDX60
Acar_ENSACAP00000019281	GL343216.1	2	+	224300	225306	NA	NA	NA	NA	NA	NA	NA	NA	NA	NA	NA	-	-
Acar_ENSACAP00000021490	GL343216.1	3	+	337830	364238	NA	NA	NA	NA	NA	NA	NA	NA	NA	NA	NA	-	-
Acar_ENSACAP00000018164	GL343216.1	4	+	451753	464786	NA	NA	NA	NA	NA	NA	NA	NA	NA	NA	NA	-	-
Acar_ENSACAP00000015724	GL343216.1	5	+	466445	496794	Pvit_03636	scf000406	4	9	+	407909	690186	1	0.39	92.14	L1+	-	PALLD
Acar_ENSACAP00000015671	GL343216.1	6	-	508836	517627	Pvit_03637	scf000406	5	8	-	698448	709439	1	1	85.59	L1++	CBR4	CBR4
Acar_ENSACAP00000015653	GL343216.1	7	-	587774	631323	Pvit_03638	scf000406	6	7	-	756242	787141	0.85	1	87.79	L1++	SH3RF1	SH3RF1
Acar_ENSACAP00000015559	GL343216.1	8	-	677769	723938	Pvit_03639	scf000406	7	6	-	843953	902600	1	1	80.46	L1++	NEK1	NEK1
Acar_ENSACAP00000015542	GL343216.1	9	+	735272	800467	Pvit_03640	scf000406	8	5	+	937983	972798	0.93	1	97.52	L1++	CLCN3	CLCN3
Acar_ENSACAP00000015377	GL343216.1	10	-	807708	813184	Pvit_03641	scf000406	9	4	-	976970	994011	1	0.88	85.15	L1++	C4orf27	C4orf27
Acar_ENSACAP00000015355	GL343216.1	11	-	864167	867666	Pvit_03642	scf000406	10	3	-	1032812	1045454	1	1	79.8	L1++	MFAP3L	MFAP3L
Acar_ENSACAP00000015352	GL343216.1	12	-	939295	955373	Pvit_03644	scf000406	12	1	-	1099574	1130942	1	1	90.42	L1--	AADAT	AADAT
Acar_ENSACAP00000019609	GL343216.1	13	-	1660022	1660765	NA	NA	NA	NA	NA	NA	NA	NA	NA	NA	NA	-	-
Acar_ENSACAP00000005237	GL343216.1	14	+	2191044	2191714	NA	NA	NA	NA	NA	NA	NA	NA	NA	NA	NA	-	-
Acar_ENSACAP00000020028	GL343216.1	15	+	2422842	2587628	Pvit_12370	scf000011	49	2	-	7313878	7435225	0.94	1	98.53	L2	GALNTL6	GALNTL6
Acar_ENSACAP00000020362	GL343216.1	16	-	2448606	2448975	NA	NA	NA	NA	NA	NA	NA	NA	NA	NA	NA	-	-
Acar_ENSACAP00000014507	GL343217.1	1	+	30830	39456	Pvit_14024	scf000979	2	2	+	228550	242873	1	0.99	82.89	L2	APCDD1L	APCDD1L
Acar_ENSACAP00000014501	GL343217.1	2	-	47942	67381	Pvit_14025	scf000979	3	1	-	246211	270623	1	1	96.07	L2	VAPB	VAPB
Acar_ENSACAP00000014412	GL343217.1	3	-	125758	146826	Pvit_11606	scf000227	21	1	+	2189332	2223503	0.95	1	98.92	L1+	RAB22A	RAB22A
Acar_ENSACAP00000021455	GL343217.1	4	-	168019	168948	NA	NA	NA	NA	NA	NA	NA	NA	NA	NA	NA	-	-
Acar_ENSACAP00000014329	GL343217.1	5	+	172761	210299	Pvit_11605	scf000227	20	2	-	2132951	2173406	0.98	0.99	82.87	L1++	PPP4R1L	PPP4R1L
Acar_ENSACAP00000014220	GL343217.1	6	+	215014	219317	Pvit_11604	scf000227	19	3	-	2125110	2130811	1	0.76	68.4	L1++	ANKRD60	ANKRD60
Acar_ENSACAP00000014207	GL343217.1	7	-	250028	252916	Pvit_11603	scf000227	18	4	+	2078108	2095293	1	0.5	92.98	L1++	C20orf85	C20orf85
Acar_ENSACAP00000016091	GL343217.1	8	+	894634	904312	Pvit_11602	scf000227	17	5	-	1455156	1474388	0.94	0.93	97.67	L1++	-	Q5ZJ16_CHICK
Acar_ENSACAP00000016071	GL343217.1	9	-	985382	1001872	Pvit_11601	scf000227	16	6	+	1369496	1385267	1	1	89.89	L1++	PCK1	PCK1
Acar_ENSACAP00000016003	GL343217.1	10	+	1034665	1047855	Pvit_11600	scf000227	15	7	-	1307154	1341034	0.96	0.58	80.88	L1++	CTCFL	CTCFL
Acar_ENSACAP00000015952	GL343217.1	11	-	1133166	1167833	Pvit_11599	scf000227	14	8	+	1185143	1212278	0.66	1	94.94	L1+	RBM38	RBM38
Acar_ENSACAP00000015947	GL343217.1	12	-	1192710	1206222	Pvit_11597	scf000227	12	10	+	1127567	1142181	1	1	97.55	L2	RAE1	rae1
Acar_ENSACAP00000015879	GL343217.1	13	+	1297786	1393196	Pvit_11595	scf000227	10	12	-	940357	1047298	0.96	1	91.43	L1+	BMP7	BMP7
Acar_ENSACAP00000019977	GL343217.1	14	+	1583508	1584668	NA	NA	NA	NA	NA	NA	NA	NA	NA	NA	NA	-	-
Acar_ENSACAP00000015839	GL343217.1	15	-	1788083	1810499	Pvit_11594	scf000227	9	13	+	450717	479660	0.98	0.98	92.94	L1++	TFAP2C	TFAP2C
Acar_ENSACAP00000015803	GL343217.1	16	+	1911232	1916232	Pvit_11593	scf000227	8	14	-	335160	348619	0.97	0.78	89.29	L1++	GCNT7	GCNT7
Acar_ENSACAP00000015788	GL343217.1	17	-	1955865	1963347	Pvit_11592	scf000227	7	15	+	311640	379017	1	0.51	77.78	L1++	C20orf43	CT043_CHICK
Acar_ENSACAP00000015742	GL343217.1	18	-	1968591	1993912	Pvit_11591	scf000227	6	16	+	290697	307444	1	1	54.97	L1++	CASS4	CASS4
Acar_ENSACAP00000015735	GL343217.1	19	-	2048743	2057050	Pvit_11590	scf000227	5	17	+	244809	255595	1	0.8	99.54	L1++	CSTF1	CSTF1
Acar_ENSACAP00000015710	GL343217.1	20	+	2070696	2081491	Pvit_11589	scf000227	4	18	-	228510	246118	0.96	0.95	78.82	L1++	AURKA	AURKA
Acar_ENSACAP00000015681	GL343217.1	21	-	2084683	2089494	Pvit_11588	scf000227	3	19	+	211668	224582	0.98	0.85	88.89	L1+	FAM210B	FAM210B
Acar_ENSACAP00000015678	GL343217.1	22	-	2171329	2172213	Pvit_11587	scf000227	2	20	+	135754	136737	1	0.9	84.41	L1+	MC3R	MC3R
Acar_ENSACAP00000015674	GL343217.1	23	+	2382820	2408955	Pvit_18805	scf000633	1	1	+	37495	79656	0.83	0.77	94.48	L2	CBLN4	CBLN4
Acar_ENSACAP00000006989	GL343218.1	1	+	4868	14340	NA	NA	NA	NA	NA	NA	NA	NA	NA	NA	NA	PTPN6	-
Acar_ENSACAP00000007050	GL343218.1	2	+	35144	41906	Pvit_12592	scf000366	33	9	+	1122983	1128979	1	0.89	93.27	L1+	-	emg1
Acar_ENSACAP00000007089	GL343218.1	3	-	44470	56631	Pvit_12593	scf000366	34	8	-	1124199	1150112	1	0.9	84.94	L1+	LPCAT3	LPCAT3
Acar_ENSACAP00000021268	GL343218.1	4	+	79854	88581	Pvit_12594	scf000366	35	7	+	1168228	1184309	1	0.95	70.05	L1+	-	F1N803_CHICK
Acar_ENSACAP00000007352	GL343218.1	5	-	93861	113879	Pvit_12595	scf000366	36	6	-	1192777	1216053	1	0.98	78.47	L1++	-	C1R
Acar_ENSACAP00000007370	GL343218.1	6	-	125472	141949	Pvit_12596	scf000366	37	5	-	1225458	1236122	1	1	94.07	L1++	RBP5	RBP5
Acar_ENSACAP00000007441	GL343218.1	7	+	166906	200178	Pvit_12597	scf000366	38	4	+	1255175	1276069	0.96	1	81.36	L1++	CLSTN3	CLSTN3
Acar_ENSACAP00000007486	GL343218.1	8	-	203278	209232	Pvit_12598	scf000366	39	3	-	1276614	1293702	0.9	0.92	83.04	L1++	-	slc25a33
Acar_ENSACAP00000007600	GL343218.1	9	+	233526	255954	Pvit_12599	scf000366	40	2	+	1298183	1316938	0.98	1	91.81	L1++	PEX5	PEX5
Acar_ENSACAP00000007634	GL343218.1	10	-	266087	303937	Pvit_12600	scf000366	41	1	-	1326897	1387777	1	1	93.18	L1++	CASR	CASR
Acar_ENSACAP00000007677	GL343218.1	11	+	331057	367061	Pvit_04500	scf000111	44	2	-	3428537	3501331	1	1	91.15	L1+	MAN1A2	MAN1A2
Acar_ENSACAP00000021653	GL343218.1	12	-	349058	351019	Pvit_04501	scf000111	45	1	+	3474121	3475875	0.94	0.95	62.68	L1--	SPPL2C	SPPL2C
Acar_ENSACAP00000007914	GL343218.1	13	+	379067	396466	NA	NA	NA	NA	NA	NA	NA	NA	NA	NA	NA	-	-
Acar_ENSACAP00000007938	GL343218.1	14	+	413351	419265	Pvit_04499	scf000111	43	3	+	3391461	3408703	0.97	0.97	73.39	L1++	-	F1NP20_CHICK
Acar_ENSACAP00000018913	GL343218.1	15	-	430597	442031	Pvit_04498	scf000111	42	4	+	3358886	3376971	0.96	0.9	75.3	L1++	HAO2	HAO2
Acar_ENSACAP00000007949	GL343218.1	16	+	560178	574961	Pvit_04497	scf000111	41	5	-	3211740	3221375	1	0.96	82.78	L1++	WARS2	WARS2
Acar_ENSACAP00000007997	GL343218.1	17	+	637379	670171	Pvit_04496	scf000111	40	6	-	3067301	3131881	1	0.89	93.07	L1++	TBX15	TBX15
Acar_ENSACAP00000021452	GL343218.1	18	+	768367	859960	Pvit_04495	scf000111	39	7	-	2728303	2823941	0.98	0.87	69.12	L1++	SPAG17	SPAG17
Acar_ENSACAP00000008105	GL343218.1	19	-	879299	910288	Pvit_04494	scf000111	38	8	+	2690891	2730127	1	1	85.05	L1++	WDR3	WDR3
Acar_ENSACAP00000008174	GL343218.1	20	+	915916	933329	Pvit_04493	scf000111	37	9	-	2663656	2689673	1	1	88.51	L1+	GDAP2	GDAP2
Acar_ENSACAP00000008203	GL343218.1	21	+	938802	946959	Pvit_04491	scf000111	35	11	-	2633724	2637364	0.51	0.98	61.76	L2	DUSP12	DUSP12
Acar_ENSACAP00000019834	GL343218.1	22	+	1027098	1028048	NA	NA	NA	NA	NA	NA	NA	NA	NA	NA	NA	-	-
Acar_ENSACAP00000008303	GL343218.1	23	+	1054425	1119500	Pvit_09172	scf000295	10	5	+	1045364	1117971	0.98	0.91	96.14	L1++	SLC44A1	SLC44A1
Acar_ENSACAP00000008379	GL343218.1	24	+	1200164	1227370	Pvit_09173	scf000295	11	4	+	1155531	1196268	0.87	0.98	90.66	L1++	FSD1L	FSD1L
Acar_ENSACAP00000004439	GL343218.1	25	+	1241661	1259216	Pvit_09174	scf000295	12	3	+	1202566	1222887	1	1	88.31	L1++	FKTN	FKTN
Acar_ENSACAP00000004409	GL343218.1	26	+	1314318	1314641	Pvit_09175	scf000295	13	2	+	1261375	1264627	1	0.78	93.52	L1+	TAL2	TAL2
Acar_ENSACAP00000020371	GL343218.1	27	+	1341899	1381935	Pvit_09176	scf000295	14	1	+	1285025	1324358	1	0.77	71.24	L1+	TMEM38B	TMEM38B
Acar_ENSACAP00000003488	GL343218.1	28	+	2116834	2141548	Pvit_06505	scf000390	1	6	+	258714	288965	1	1	92.06	L1++	ZNF462	ZNF462
Acar_ENSACAP00000019594	GL343218.1	29	+	2169859	2193558	Pvit_06506	scf000390	2	5	+	330895	343501	0.64	0.88	87.61	L1++	-	ZNF462
Acar_ENSACAP00000003594	GL343218.1	30	+	2263018	2305360	Pvit_06507	scf000390	3	4	+	432304	458167	0.83	1	86.16	L1++	RAD23B	RAD23B
Acar_ENSACAP00000003627	GL343218.1	31	-	2366853	2377131	Pvit_06508	scf000390	4	3	-	510476	518816	1	1	82.12	L1+	KLF4	KLF4
Acar_ENSACAP00000007913	GL343219.1	1	-	900	14994	Pvit_11941	scf000344	15	5	+	1289085	1312484	0.93	0.95	97.69	L1--	PANK1	PANK1
Acar_ENSACAP00000007894	GL343219.1	2	+	71823	141958	Pvit_11939	scf000344	13	7	-	1194860	1249070	1	1	63.12	L1--	KIF20B	KIF20B
Acar_ENSACAP00000007841	GL343219.1	3	+	668136	703961	Pvit_11937	scf000344	11	9	-	750665	781911	1	1	87.41	L1++	RPP30	RPP30
Acar_ENSACAP00000007811	GL343219.1	4	-	707512	722600	Pvit_11936	scf000344	10	10	+	739670	751659	1	1	90.6	L1++	ANKRD1	ANKRD1
Acar_ENSACAP00000007738	GL343219.1	5	+	818301	844050	Pvit_11935	scf000344	9	11	-	593769	614694	1	1	94.51	L1++	PCGF5	PCGF5
Acar_ENSACAP00000007720	GL343219.1	6	+	916610	959509	Pvit_11934	scf000344	8	12	-	464852	521080	0.94	1	89.29	L1++	HECTD2	HECTD2
Acar_ENSACAP00000007712	GL343219.1	7	-	1054810	1055769	Pvit_11933	scf000344	7	13	+	392737	397555	0.99	1	86.12	L1++	PPP1R3C	PPP1R3C
Acar_ENSACAP00000007709	GL343219.1	8	+	1111270	1150978	Pvit_11932	scf000344	6	14	-	294767	344999	0.97	0.98	97.29	L1++	TNKS2	TNKS2
Acar_ENSACAP00000007591	GL343219.1	9	-	1184819	1185589	Pvit_11931	scf000344	5	15	+	271002	274255	0.95	0.95	63.67	L1++	FGFBP3	FGFBP3
Acar_ENSACAP00000007589	GL343219.1	10	-	1203758	1205460	Pvit_11930	scf000344	4	16	+	254972	256348	0.99	1	73.35	L1++	-	drd1c
Acar_ENSACAP00000007573	GL343219.1	11	+	1266016	1296392	Pvit_11929	scf000344	3	17	-	149661	192923	0.99	0.7	89.36	L1++	TBC1D12	TBC1D12
Acar_ENSACAP00000007497	GL343219.1	12	+	1308581	1330840	Pvit_11928	scf000344	2	18	-	109995	146763	1	0.85	84.02	L1+	NOC3L	NOC3L
Acar_ENSACAP00000007377	GL343219.1	13	-	1336473	1441519	Pvit_11927	scf000344	1	19	+	36123	114796	0.91	1	90.64	L1+	PLCE1	PLCE1
Acar_ENSACAP00000007229	GL343219.1	14	-	1637471	1640829	Pvit_14358	scf000045	1	34	-	18130	25540	0.85	0.98	81.71	L1++	SLC35G1	SLC35G1
Acar_ENSACAP00000007219	GL343219.1	15	-	1736491	1754929	Pvit_14359	scf000045	2	33	-	76419	94563	0.99	1	91.36	L1++	LGI1	LGI1
Acar_ENSACAP00000007169	GL343219.1	16	+	1797015	1825044	Pvit_14360	scf000045	3	32	+	127095	153345	0.76	1	84.21	L1++	FRA10AC1	FRA10AC1
Acar_ENSACAP00000007118	GL343219.1	17	-	1838622	1902781	Pvit_14361	scf000045	4	31	-	156262	206133	0.96	0.93	89.61	L1++	PDE6C	PDE6C
Acar_ENSACAP00000006900	GL343219.1	18	+	1917897	1927414	Pvit_14362	scf000045	5	30	+	217345	226371	0.95	0.95	81.58	L1++	RBP4	RBP4
Acar_ENSACAP00000006875	GL343219.1	19	-	1935876	1955964	Pvit_14363	scf000045	6	29	-	228455	243975	0.95	1	73.43	L1++	O3FAR1	O3FAR1
Acar_ENSACAP00000006860	GL343219.1	20	-	1971273	1994544	Pvit_14364	scf000045	7	28	-	258838	279507	1	1	69.5	L1++	CEP55	CEP55
Acar_ENSACAP00000006842	GL343219.1	21	+	2004614	2114982	Pvit_14365	scf000045	8	27	+	284812	386899	1	1	88.82	L1++	MYOF	MYOF
Acar_ENSACAP00000006776	GL343219.1	22	-	2208920	2227327	Pvit_14366	scf000045	9	26	-	456133	466480	1	0.96	89.94	L1++	CYP26A1	CYP26A1
Acar_ENSACAP00000006744	GL343219.1	23	-	2262426	2277274	Pvit_14367	scf000045	10	25	-	483924	497815	0.96	0.97	84.81	L1++	CYP26C1	CYP26C1
Acar_ENSACAP00000006717	GL343219.1	24	-	2286593	2378378	Pvit_14368	scf000045	11	24	-	529991	587877	0.9	0.87	93.48	L1++	EXOC6	EXOC6
Acar_ENSACAP00000006510	GL343219.1	25	-	2488154	2508714	Pvit_14369	scf000045	12	23	-	673791	693076	0.99	0.94	73.16	L1++	HHEX	hhex
Acar_ENSACAP00000006498	GL343219.1	26	-	2536877	2564687	Pvit_14370	scf000045	13	22	-	718711	755022	1	1	75.95	L1+	KIF11	KIF11
Acar_ENSACAP00000017312	GL343220.1	1	+	4000	13290	Pvit_02672	scf000548	39	6	+	676585	704094	0.77	0.34	87.93	L1+	FIS1	FIS1
Acar_ENSACAP00000017310	GL343220.1	2	+	54398	63381	NA	NA	NA	NA	NA	NA	NA	NA	NA	NA	NA	CLDN15	-
Acar_ENSACAP00000017289	GL343220.1	3	-	67875	78262	Pvit_02673	scf000548	40	5	-	756374	773887	1	0.96	86.06	L1++	-	prkri
Acar_ENSACAP00000021652	GL343220.1	4	+	79800	80914	Pvit_02674	scf000548	41	4	+	774605	775807	0.98	0.85	71.64	L1++	ADAT3	ADAT3
Acar_ENSACAP00000017261	GL343220.1	5	+	86772	87158	Pvit_02675	scf000548	42	3	+	783711	784100	1	1	99.22	L1++	-	HIST2H2AC
Acar_ENSACAP00000017254	GL343220.1	6	-	113520	122601	NA	NA	NA	NA	NA	NA	NA	NA	NA	NA	NA	-	-
Acar_ENSACAP00000017251	GL343220.1	7	-	149535	156667	NA	NA	NA	NA	NA	NA	NA	NA	NA	NA	NA	-	-
Acar_ENSACAP00000017245	GL343220.1	8	-	174216	183328	NA	NA	NA	NA	NA	NA	NA	NA	NA	NA	NA	-	-
Acar_ENSACAP00000017249	GL343220.1	9	-	187813	190263	NA	NA	NA	NA	NA	NA	NA	NA	NA	NA	NA	-	-
Acar_ENSACAP00000017244	GL343220.1	10	-	224999	234926	NA	NA	NA	NA	NA	NA	NA	NA	NA	NA	NA	-	-
Acar_ENSACAP00000017243	GL343220.1	11	+	278176	285704	NA	NA	NA	NA	NA	NA	NA	NA	NA	NA	NA	-	-
Acar_ENSACAP00000019553	GL343220.1	12	+	292337	300853	NA	NA	NA	NA	NA	NA	NA	NA	NA	NA	NA	-	-
Acar_ENSACAP00000017238	GL343220.1	13	+	361062	366476	Pvit_08860	scf001251	6	2	-	103045	112879	0.98	0.94	57.05	L2	-	si:dkey-47k20.7
Acar_ENSACAP00000009484	GL343220.1	14	-	397023	403406	NA	NA	NA	NA	NA	NA	NA	NA	NA	NA	NA	-	-
Acar_ENSACAP00000009449	GL343220.1	15	-	432209	439856	Pvit_05009	scf001283	2	1	+	88616	106143	0.98	0.56	61.29	L2	-	or2g3
Acar_ENSACAP00000009445	GL343220.1	16	-	464786	470320	NA	NA	NA	NA	NA	NA	NA	NA	NA	NA	NA	-	-
Acar_ENSACAP00000009438	GL343220.1	17	-	476974	482874	NA	NA	NA	NA	NA	NA	NA	NA	NA	NA	NA	-	-
Acar_ENSACAP00000009432	GL343220.1	18	-	487856	493317	NA	NA	NA	NA	NA	NA	NA	NA	NA	NA	NA	-	-
Acar_ENSACAP00000009420	GL343220.1	19	+	505006	509175	NA	NA	NA	NA	NA	NA	NA	NA	NA	NA	NA	-	-
Acar_ENSACAP00000009408	GL343220.1	20	+	525955	526905	Pvit_04247	scf001088	1	7	+	58	17951	1	0.43	85.44	L1--	-	ltb4r2
Acar_ENSACAP00000009402	GL343220.1	21	+	538086	539126	NA	NA	NA	NA	NA	NA	NA	NA	NA	NA	NA	-	-
Acar_ENSACAP00000009399	GL343220.1	22	-	543236	585476	Pvit_04248	scf001088	2	6	-	24767	59007	0.82	1	82.09	L1--	ADCY4	ADCY4
Acar_ENSACAP00000020671	GL343220.1	23	-	631554	640874	NA	NA	NA	NA	NA	NA	NA	NA	NA	NA	NA	-	-
Acar_ENSACAP00000009101	GL343220.1	24	-	654682	697294	Pvit_04251	scf001088	5	3	-	116989	154155	1	1	83.69	L1--	NFATC4	NFATC4
Acar_ENSACAP00000009015	GL343220.1	25	+	729883	733048	NA	NA	NA	NA	NA	NA	NA	NA	NA	NA	NA	-	-
Acar_ENSACAP00000008923	GL343220.1	26	-	751424	765209	Pvit_05389	scf001028	11	3	+	209928	231064	1	1	60.63	L1++	-	khnyn
Acar_ENSACAP00000008889	GL343220.1	27	-	777895	784603	Pvit_05388	scf001028	10	4	+	180082	188642	1	1	85.37	L1++	SDR39U1	SDR39U1
Acar_ENSACAP00000008862	GL343220.1	28	+	786210	788511	Pvit_05387	scf001028	9	5	-	175254	180044	1	1	92.35	L1++	TMEM85	TMEM85
Acar_ENSACAP00000008836	GL343220.1	29	-	791866	832107	Pvit_05386	scf001028	8	6	+	125359	174369	1	1	82.9	L1+	SLC12A6	SLC12A6
Acar_ENSACAP00000018343	GL343220.1	30	-	845224	848247	NA	NA	NA	NA	NA	NA	NA	NA	NA	NA	NA	NOP10	-
Acar_ENSACAP00000008603	GL343220.1	31	+	852503	857458	Pvit_05385	scf001028	7	7	-	100173	111999	1	0.27	82.75	L1++	-	C15orf55
Acar_ENSACAP00000008583	GL343220.1	32	-	863010	875501	Pvit_05384	scf001028	6	8	+	69703	99405	1	1	86.12	L1++	LPCAT4	LPCAT4
Acar_ENSACAP00000018708	GL343220.1	33	-	922417	923334	Pvit_05383	scf001028	5	9	+	38378	39289	0.99	1	73.36	L1++	-	OR4M1
Acar_ENSACAP00000021664	GL343220.1	34	-	928034	929008	NA	NA	NA	NA	NA	NA	NA	NA	NA	NA	NA	-	-
Acar_ENSACAP00000008515	GL343220.1	35	-	935731	936684	Pvit_05380	scf001028	2	12	+	17323	18318	0.99	0.95	85.35	L2	-	OR4M1
Acar_ENSACAP00000008511	GL343220.1	36	+	946844	947812	NA	NA	NA	NA	NA	NA	NA	NA	NA	NA	NA	-	-
Acar_ENSACAP00000008496	GL343220.1	37	-	953791	954738	Pvit_11780	scf001504	1	2	-	6530	7477	0.99	1	72.93	L2	OR4Q3	OR4Q3
Acar_ENSACAP00000020641	GL343220.1	38	-	961659	962591	NA	NA	NA	NA	NA	NA	NA	NA	NA	NA	NA	-	-
Acar_ENSACAP00000021253	GL343220.1	39	-	968301	970349	Pvit_07050	scf001505	3	1	-	27509	31694	0.93	0.76	66.99	L2	-	OR11G2
Acar_ENSACAP00000020912	GL343220.1	40	-	976037	977397	NA	NA	NA	NA	NA	NA	NA	NA	NA	NA	NA	-	-
Acar_ENSACAP00000019551	GL343220.1	41	-	982870	983778	Pvit_18364	scf000744	1	29	-	9578	10516	0.99	0.96	75.67	L1--	-	OR11G2
Acar_ENSACAP00000008489	GL343220.1	42	-	1002586	1014604	Pvit_18366	scf000744	3	27	-	23668	35810	0.89	1	82.95	L1--	TTC5	TTC5
Acar_ENSACAP00000008429	GL343220.1	43	-	1023214	1030261	NA	NA	NA	NA	NA	NA	NA	NA	NA	NA	NA	-	-
Acar_ENSACAP00000008209	GL343220.1	44	-	1038707	1041432	Pvit_18367	scf000744	4	26	-	49868	53367	1	1	91.37	L1--	CCNB1IP1	CCNB1IP1
Acar_ENSACAP00000008197	GL343220.1	45	+	1055017	1058120	Pvit_18369	scf000744	6	24	+	70310	76450	1	0.91	69.8	L1++	PRF1	PRF1
Acar_ENSACAP00000008175	GL343220.1	46	+	1064801	1073431	Pvit_18370	scf000744	7	23	+	80607	96562	1	0.79	81.63	L1++	PARP2	PARP2
Acar_ENSACAP00000008120	GL343220.1	47	-	1075028	1115951	Pvit_18371	scf000744	8	22	-	96676	162194	1	0.91	69.1	L1++	TEP1	TEP1
Acar_ENSACAP00000020694	GL343220.1	48	-	1128653	1134471	Pvit_18372	scf000744	9	21	-	164416	171605	1	0.79	80.95	L1++	KLHL33	KLHL33
Acar_ENSACAP00000008108	GL343220.1	49	+	1161203	1185884	Pvit_18373	scf000744	10	20	+	188462	213007	1	0.94	85.71	L1++	-	SLC12A3
Acar_ENSACAP00000007953	GL343220.1	50	-	1187753	1198334	Pvit_18374	scf000744	11	19	-	214230	229852	1	1	86.27	L1++	OSGEP	OSGEP
Acar_ENSACAP00000007925	GL343220.1	51	+	1204416	1208190	Pvit_18375	scf000744	12	18	+	232253	239670	1	1	85.8	L1++	APEX1	APEX1
Acar_ENSACAP00000007920	GL343220.1	52	-	1212091	1223162	Pvit_18376	scf000744	13	17	-	246300	264757	0.74	1	97.58	L1++	TMEM55B	TMEM55B
Acar_ENSACAP00000007893	GL343220.1	53	+	1255735	1262611	Pvit_18377	scf000744	14	16	+	296382	308101	0.99	0.98	91.58	L1++	PNP	PNP
Acar_ENSACAP00000020665	GL343220.1	54	-	1279015	1279452	Pvit_18378	scf000744	15	15	-	322854	323303	0.88	0.86	74.22	L1+	-	rnasel2
Acar_ENSACAP00000007853	GL343220.1	55	-	1296818	1299765	NA	NA	NA	NA	NA	NA	NA	NA	NA	NA	NA	-	-
Acar_ENSACAP00000007820	GL343220.1	56	-	1307196	1311228	NA	NA	NA	NA	NA	NA	NA	NA	NA	NA	NA	-	-
Acar_ENSACAP00000007803	GL343220.1	57	+	1369578	1373750	NA	NA	NA	NA	NA	NA	NA	NA	NA	NA	NA	-	-
Acar_ENSACAP00000007794	GL343220.1	58	-	1379521	1381812	NA	NA	NA	NA	NA	NA	NA	NA	NA	NA	NA	-	-
Acar_ENSACAP00000007754	GL343220.1	59	-	1390632	1392960	Pvit_18381	scf000744	18	12	-	359084	361986	1	1	80.62	L1--	-	REG4
Acar_ENSACAP00000018450	GL343220.1	60	+	1399257	1406348	Pvit_18379	scf000744	16	14	+	328969	340291	0.97	0.97	62.26	L1+	-	REG4
Acar_ENSACAP00000007746	GL343220.1	61	+	1412168	1415580	NA	NA	NA	NA	NA	NA	NA	NA	NA	NA	NA	-	-
Acar_ENSACAP00000021477	GL343220.1	62	-	1438302	1438661	Pvit_18386	scf000744	23	7	-	417992	418450	0.99	0.8	44.26	L2	-	RSFR_CHICK
Acar_ENSACAP00000007734	GL343220.1	63	-	1449001	1449435	Pvit_06213	scf002162	1	1	-	3181	3627	0.98	0.96	83.1	L2	-	ANG
Acar_ENSACAP00000017880	GL343220.1	64	+	1502216	1502638	Pvit_09780	scf001164	8	3	-	121796	122221	1	1	77.3	L2	-	ANG
Acar_ENSACAP00000007719	GL343220.1	65	-	1519672	1520085	Pvit_09781	scf001164	9	2	-	139879	150225	1	0.77	78.26	L2	-	ANG
Acar_ENSACAP00000007717	GL343220.1	66	+	1531632	1532063	Pvit_09778	scf001164	6	5	-	88261	93540	0.99	0.63	80.56	L2	-	RNL2_CHICK
Acar_ENSACAP00000007716	GL343220.1	67	+	1550288	1560321	Pvit_09776	scf001164	4	7	-	57436	76170	0.96	0.84	72.98	L1++	METTL17	METTL17
Acar_ENSACAP00000007685	GL343220.1	68	+	1565248	1572953	Pvit_09775	scf001164	3	8	-	41215	50238	1	1	84.33	L1++	SLC39A2	SLC39A2
Acar_ENSACAP00000007669	GL343220.1	69	-	1586357	1593782	Pvit_09774	scf001164	2	9	-	25746	34702	0.99	0.98	58.93	L1++	-	si:ch211-203b20.4
Acar_ENSACAP00000018950	GL343220.1	70	+	1599493	1600534	NA	NA	NA	NA	NA	NA	NA	NA	NA	NA	NA	-	-
Acar_ENSACAP00000007664	GL343220.1	71	+	1604615	1605613	NA	NA	NA	NA	NA	NA	NA	NA	NA	NA	NA	OR10P1	-
Acar_ENSACAP00000007646	GL343220.1	72	-	1618826	1619749	NA	NA	NA	NA	NA	NA	NA	NA	NA	NA	NA	-	-
Acar_ENSACAP00000007641	GL343220.1	73	-	1627629	1628591	Pvit_13770	scf001582	1	1	+	1212	29386	0.98	0.32	80.32	L2	-	OR10AG1
Acar_ENSACAP00000007636	GL343220.1	74	-	1631964	1638005	Pvit_05466	scf000469	1	43	-	2176	13031	0.92	0.99	80.18	L1++	-	trim69.1
Acar_ENSACAP00000007626	GL343220.1	75	-	1654551	1660932	Pvit_05467	scf000469	2	42	-	16989	36123	1	0.96	87.03	L1++	MAPK7	MAPK7
Acar_ENSACAP00000007563	GL343220.1	76	-	1668065	1680734	Pvit_05468	scf000469	3	41	-	41329	59429	1	1	88.82	L1++	ZNF48	ZNF48
Acar_ENSACAP00000007554	GL343220.1	77	-	1692978	1696563	Pvit_05470	scf000469	5	39	-	60338	77880	0.85	0.94	65.59	L2	-	trim69.1
Acar_ENSACAP00000007552	GL343220.1	78	-	1720814	1728456	Pvit_05472	scf000469	7	37	-	94679	104144	0.91	0.81	84.13	L1++	BCL7C	BCL7C
Acar_ENSACAP00000007533	GL343220.1	79	+	1753549	1756792	Pvit_05473	scf000469	8	36	+	118101	120999	0.87	0.84	64.53	L1++	-	CTF1
Acar_ENSACAP00000007528	GL343220.1	80	-	1776957	1784733	Pvit_05474	scf000469	9	35	-	136078	140093	0.95	0.83	46.57	L1++	-	CLCF1
Acar_ENSACAP00000007518	GL343220.1	81	+	1819350	1833796	Pvit_05476	scf000469	11	33	+	176249	216843	0.97	0.97	91	L1+	FBXL19	FBXL19
Acar_ENSACAP00000007481	GL343220.1	82	+	1845020	1858078	Pvit_05477	scf000469	12	32	+	229358	240461	0.61	0.91	88.51	L1	ORAI3	ORAI3
Acar_ENSACAP00000007457	GL343220.1	83	+	1879858	1900382	Pvit_05478	scf000469	13	31	+	248845	282217	1	0.99	70.82	L1++	SETD1A	SETD1A
Acar_ENSACAP00000007432	GL343220.1	84	+	1946764	1963272	Pvit_05479	scf000469	14	30	+	327799	357339	1	0.93	77.38	L1++	HSD3B7	HSD3B7
Acar_ENSACAP00000007383	GL343220.1	85	-	1994680	2008615	Pvit_05480	scf000469	15	29	-	375067	405775	0.9	1	100	L1++	STX1B	STX1B
Acar_ENSACAP00000007253	GL343220.1	86	+	2063546	2078292	Pvit_05481	scf000469	16	28	+	460395	482805	0.94	0.75	87.63	L1++	STX4	STX4
Acar_ENSACAP00000007114	GL343220.1	87	-	2081565	2084895	Pvit_05482	scf000469	17	27	-	486654	493517	0.98	0.96	68.51	L1++	-	PRF1
Acar_ENSACAP00000019418	GL343220.1	88	-	2094088	2095734	Pvit_05483	scf000469	18	26	-	496654	502844	0.98	0.87	91.28	L1++	ZNF668	ZNF668
Acar_ENSACAP00000019316	GL343220.1	89	+	2110741	2111373	NA	NA	NA	NA	NA	NA	NA	NA	NA	NA	NA	-	-
Acar_ENSACAP00000007098	GL343220.1	90	+	2111410	2115474	Pvit_05484	scf000469	19	25	+	514513	518571	1	1	70.46	L1++	ZNF646	ZNF646
Acar_ENSACAP00000006941	GL343220.1	91	-	2121831	2129282	Pvit_05485	scf000469	20	24	-	523009	539948	0.94	0.99	75.61	L1++	PRSS53	PRSS53
Acar_ENSACAP00000018544	GL343220.1	92	+	2172656	2173543	Pvit_05486	scf000469	21	23	+	568868	581979	1	0.19	65.88	L1++	-	URGCP
Acar_ENSACAP00000006873	GL343220.1	93	+	2177869	2183114	Pvit_05488	scf000469	23	21	+	592291	596217	1	0.96	84.05	L1--	-	vkorc1l1
Acar_ENSACAP00000006857	GL343220.1	94	+	2194704	2206832	Pvit_05489	scf000469	24	20	+	602116	620253	1	0.99	94.62	L1--	BCKDK	BCKDK
Acar_ENSACAP00000006793	GL343220.1	95	+	2235687	2245067	Pvit_05491	scf000469	26	18	+	674664	684291	1	1	85.15	L1++	SULT1C2	SULT1C2
Acar_ENSACAP00000006749	GL343220.1	96	+	2263718	2272281	Pvit_05492	scf000469	27	17	+	702432	711535	0.97	1	93.75	L1++	FUS	FUS
Acar_ENSACAP00000006611	GL343220.1	97	+	2308452	2314067	Pvit_05493	scf000469	28	16	+	735378	743874	1	0.93	80.46	L1++	PRSS8	PRSS8
Acar_ENSACAP00000006585	GL343220.1	98	-	2317595	2325172	Pvit_05494	scf000469	29	15	-	739280	758711	0.95	0.93	94.83	L1+	KAT8	KAT8
Acar_ENSACAP00000006544	GL343220.1	99	-	2330463	2336819	Pvit_05495	scf000469	30	14	-	764026	773458	0.99	1	93.18	L1+	-	ZNF16
Acar_ENSACAP00000006535	GL343220.1	100	-	2341934	2344972	Pvit_05500	scf000469	35	9	-	878692	883232	1	0.83	54.4	L1++	-	PYCARD
Acar_ENSACAP00000006523	GL343220.1	101	+	2373696	2382123	Pvit_05501	scf000469	36	8	+	890243	904150	1	0.99	81.65	L1++	TRIM72	TRIM72
Acar_ENSACAP00000006502	GL343220.1	102	+	2391221	2422666	Pvit_05502	scf000469	37	7	+	909069	949204	0.98	0.99	72.8	L1++	-	ITGAX
Acar_ENSACAP00000006277	GL343220.1	103	-	2431120	2468441	Pvit_05504	scf000469	39	5	-	953490	983718	0.98	0.99	64.67	L1++	-	ITGAX
Acar_ENSACAP00000006006	GL343220.1	104	-	2476205	2494507	Pvit_05505	scf000469	40	4	-	993849	1008513	0.85	1	66.67	L1++	TGFB1I1	TGFB1I1
Acar_ENSACAP00000005954	GL343220.1	105	-	2513617	2522948	Pvit_05506	scf000469	41	3	-	1021793	1034676	1	0.88	78.63	L1++	ARMC5	ARMC5
Acar_ENSACAP00000003633	GL343221.1	1	-	761913	774377	Pvit_16814	scf000626	1	1	+	276483	290260	0.95	1	63.23	L2	ZNF804A	ZNF804A
Acar_ENSACAP00000009614	GL343221.1	2	+	1559056	1561058	NA	NA	NA	NA	NA	NA	NA	NA	NA	NA	NA	-	-
Acar_ENSACAP00000008531	GL343221.1	3	-	1866664	1881088	Pvit_18306	scf000484	2	7	-	484616	491501	0.69	0.93	88.5	L1++	NUP35	NUP35
Acar_ENSACAP00000002518	GL343221.1	4	-	1886231	1890154	Pvit_18307	scf000484	3	6	-	501298	508631	1	0.77	79.44	L1++	DUSP19	DUSP19
Acar_ENSACAP00000002950	GL343221.1	5	+	1907457	1973455	Pvit_18308	scf000484	4	5	+	549951	599164	0.94	0.99	99.91	L1++	NCKAP1	NCKAP1
Acar_ENSACAP00000002971	GL343221.1	6	+	1992585	2038718	Pvit_18310	scf000484	6	3	+	611027	644791	0.91	1	82.67	L1++	FRZB	FRZB
Acar_ENSACAP00000003084	GL343221.1	7	-	2061967	2095885	Pvit_18311	scf000484	7	2	-	669474	702922	1	1	86.81	L1++	DNAJC10	DNAJC10
Acar_ENSACAP00000003185	GL343221.1	8	+	2380049	2436549	Pvit_18312	scf000484	8	1	+	984696	1022758	0.82	0.77	84.52	L1++	-	PDE1A
Acar_ENSACAP00000003527	GL343221.1	9	-	2544544	2589563	Pvit_16194	scf000500	4	2	+	859909	911123	1	0.96	76.39	L2	SSFA2	SSFA2
Acar_ENSACAP00000015909	GL343222.1	1	+	1505169	1644773	NA	NA	NA	NA	NA	NA	NA	NA	NA	NA	NA	-	-
Acar_ENSACAP00000015915	GL343222.1	2	+	1755656	1811059	NA	NA	NA	NA	NA	NA	NA	NA	NA	NA	NA	-	-
Acar_ENSACAP00000015918	GL343222.1	3	-	1950960	1952159	Pvit_05032	scf001264	1	1	+	68942	75566	1	0.98	91.07	L2	ARC	ARC
Acar_ENSACAP00000019349	GL343222.1	4	+	2170389	2170772	NA	NA	NA	NA	NA	NA	NA	NA	NA	NA	NA	-	-
Acar_ENSACAP00000021319	GL343222.1	5	+	2335555	2337220	Pvit_08474	scf000692	12	1	-	595616	601907	0.89	0.7	63.64	L2	PSCA	PSCA
Acar_ENSACAP00000001173	GL343222.1	6	+	2349367	2350271	NA	NA	NA	NA	NA	NA	NA	NA	NA	NA	NA	SLURP1	-
Acar_ENSACAP00000001187	GL343222.1	7	+	2355019	2358079	NA	NA	NA	NA	NA	NA	NA	NA	NA	NA	NA	C8orf55	-
Acar_ENSACAP00000001195	GL343222.1	8	-	2365228	2372796	Pvit_08473	scf000692	11	2	+	542507	550862	0.68	0.68	61.54	L2	LYPD2	LYPD2
Acar_ENSACAP00000018190	GL343222.1	9	-	2415476	2415655	NA	NA	NA	NA	NA	NA	NA	NA	NA	NA	NA	-	-
Acar_ENSACAP00000001201	GL343222.1	10	-	2452840	2456305	Pvit_08471	scf000692	9	4	+	490977	494993	0.86	0.92	76.15	L2	-	LY6E
Acar_ENSACAP00000001206	GL343222.1	11	+	2556517	2558913	Pvit_08468	scf000692	6	7	-	408408	410180	0.84	1	62.96	L2	-	LY6E
Acar_ENSACAP00000001430	GL343222.1	12	-	2601447	2624647	Pvit_08466	scf000692	4	9	+	348012	369937	1	0.98	84.16	L2	TOP1MT	TOP1MT
Acar_ENSACAP00000001817	GL343223.1	1	+	198	50745	Pvit_14481	scf000173	13	11	+	2170756	2239679	1	0.9	84.29	L2	PHF15	PHF15
Acar_ENSACAP00000001780	GL343223.1	2	-	143644	156636	Pvit_14483	scf000173	15	9	-	2322128	2348296	1	1	97.47	L1++	SAR1B	SAR1B
Acar_ENSACAP00000001729	GL343223.1	3	+	185079	217796	Pvit_14484	scf000173	16	8	+	2355620	2404687	1	0.98	88.08	L1++	SEC24A	SEC24A
Acar_ENSACAP00000001509	GL343223.1	4	+	230937	236698	Pvit_14485	scf000173	17	7	+	2409045	2420234	1	0.65	87.03	L1++	CAMLG	CAMLG
Acar_ENSACAP00000001475	GL343223.1	5	+	246571	277703	Pvit_14486	scf000173	18	6	+	2423469	2465118	0.9	0.89	96.26	L1+	DDX46	DDX46
Acar_ENSACAP00000019692	GL343223.1	6	-	258050	258371	NA	NA	NA	NA	NA	NA	NA	NA	NA	NA	NA	-	-
Acar_ENSACAP00000001321	GL343223.1	7	+	315809	316372	Pvit_14487	scf000173	19	5	+	2493265	2503202	1	1	95.21	L1++	C5orf24	C5orf24
Acar_ENSACAP00000001317	GL343223.1	8	+	332481	343554	Pvit_14488	scf000173	20	4	+	2516819	2528442	1	0.64	95.26	L1++	TXNDC15	TXNDC15
Acar_ENSACAP00000001312	GL343223.1	9	+	354520	393394	Pvit_14489	scf000173	21	3	+	2534526	2571605	1	0.77	89.22	L1++	PCBD2	PCBD2
Acar_ENSACAP00000001282	GL343223.1	10	+	403265	433458	Pvit_14490	scf000173	22	2	+	2580319	2607173	0.9	0.82	79.88	L1+	CATSPER3	CATSPER3
Acar_ENSACAP00000005771	GL343223.1	11	-	498912	507794	Pvit_14491	scf000173	23	1	-	2677976	2695643	1	0.42	84.56	L1+	PITX1	PITX1
Acar_ENSACAP00000001262	GL343223.1	12	-	861342	919055	Pvit_01879	scf000043	2	49	-	319181	340992	0.85	1	97.15	L1--	H2AFY	H2AFY
Acar_ENSACAP00000001149	GL343223.1	13	-	1068764	1069447	Pvit_01880	scf000043	3	48	-	483748	484431	0.99	1	77.97	L1--	NEUROG1	NEUROG1
Acar_ENSACAP00000001127	GL343223.1	14	+	1313234	1336478	Pvit_01883	scf000043	6	45	+	714214	730514	0.82	0.99	82.03	L1++	SLC25A48	SLC25A48
Acar_ENSACAP00000001058	GL343223.1	15	+	1387677	1391834	Pvit_01884	scf000043	7	44	+	781898	803799	1	1	95.18	L1++	-	fbxl21
Acar_ENSACAP00000001028	GL343223.1	16	+	1466043	1524533	Pvit_01885	scf000043	8	43	+	854352	911352	1	0.97	88.87	L1++	TGFBI	TGFBI
Acar_ENSACAP00000000744	GL343223.1	17	+	1603556	1614873	Pvit_01886	scf000043	9	42	+	995896	1012990	1	1	99.35	L1+	SMAD5	SMAD5
Acar_ENSACAP00000000696	GL343223.1	18	-	1745120	1896183	Pvit_01887	scf000043	10	41	-	1138095	1280601	0.98	1	98.1	L1+	TRPC7	TRPC7
Acar_ENSACAP00000004032	GL343224.1	1	+	33415	54936	Pvit_17934	scf000480	7	6	+	236080	257123	1	1	88.04	L1--	ZDHHC3	ZDHHC3
Acar_ENSACAP00000004165	GL343224.1	2	-	70496	89226	Pvit_17935	scf000480	8	5	-	281768	294383	0.86	1	80.55	L1--	-	F1NJH2_CHICK
Acar_ENSACAP00000004174	GL343224.1	3	-	154465	172492	NA	NA	NA	NA	NA	NA	NA	NA	NA	NA	NA	-	-
Acar_ENSACAP00000004261	GL343224.1	4	-	251679	294100	Pvit_17937	scf000480	10	3	-	337944	413909	1	0.98	79.23	L1++	KIF15	KIF15
Acar_ENSACAP00000004267	GL343224.1	5	+	295992	320601	Pvit_17938	scf000480	11	2	+	413033	442903	1	0.63	81.58	L1++	KIAA1143	KIAA1143
Acar_ENSACAP00000004430	GL343224.1	6	+	884466	897739	Pvit_17939	scf000480	12	1	+	983887	997106	1	1	99.62	L1++	CTNNB1	CTNNB1
Acar_ENSACAP00000019352	GL343224.1	7	-	984932	996675	Pvit_16829	scf000911	1	4	-	7799	33780	0.88	1	84.42	L2	-	ULK4
Acar_ENSACAP00000004466	GL343224.1	8	-	1061491	1145853	Pvit_16083	scf000532	1	13	-	3656	144074	0.75	1	78.26	L2	-	ULK4
Acar_ENSACAP00000004257	GL343224.1	9	+	1312802	1365502	Pvit_01282	scf000808	2	5	+	154810	227184	1	0.89	80.05	L1--	TRAK1	TRAK1
Acar_ENSACAP00000004262	GL343224.1	10	-	1385895	1390713	Pvit_01284	scf000808	4	3	-	251355	258364	1	1	79.2	L1--	CCK	CCK
Acar_ENSACAP00000017609	GL343224.1	11	-	1600721	1606486	NA	NA	NA	NA	NA	NA	NA	NA	NA	NA	NA	EIF1B	-
Acar_ENSACAP00000020213	GL343224.1	12	+	1650311	1652924	Pvit_07099	scf000942	2	2	-	97933	107000	0.82	0.63	80.36	L1--	-	si:dkey-189e1.3
Acar_ENSACAP00000004387	GL343224.1	13	-	1658227	1715156	Pvit_07098	scf000942	1	3	+	2738	90721	0.82	1	82.99	L1--	-	MYRIP
Acar_ENSACAP00000003990	GL343224.1	14	-	1768359	1768574	NA	NA	NA	NA	NA	NA	NA	NA	NA	NA	NA	-	-
Acar_ENSACAP00000004046	GL343224.1	15	+	2086998	2170474	Pvit_19083	scf000905	4	2	-	208972	348134	0.98	0.99	85.58	L1--	TMC2	TMC2
Acar_ENSACAP00000004101	GL343224.1	16	-	2172610	2178135	Pvit_19082	scf000905	3	3	+	203320	208891	1	1	100	L1--	-	RSSA_CHICK
Acar_ENSACAP00000004241	GL343224.1	17	+	2271040	2292117	Pvit_02153	scf000377	15	11	+	427628	471364	1	0.61	77.2	L1++	-	TOPBP1
Acar_ENSACAP00000004260	GL343224.1	18	-	2319860	2330706	Pvit_02154	scf000377	16	10	-	477113	494370	0.99	0.83	73.71	L1++	CDV3	CDV3
Acar_ENSACAP00000004326	GL343224.1	19	-	2342766	2357508	Pvit_02155	scf000377	17	9	-	507827	525052	1	0.6	84.41	L1++	BFSP2	BFSP2
Acar_ENSACAP00000004342	GL343224.1	20	-	2360183	2376798	Pvit_02156	scf000377	18	8	-	528404	553805	1	0.63	80.15	L1+	TMEM108	TMEM108
Acar_ENSACAP00000012455	GL343225.1	1	+	229678	375800	Pvit_10064	scf000242	13	6	+	1312442	1453015	1	1	74.38	L1++	FBLN2	FBLN2
Acar_ENSACAP00000012331	GL343225.1	2	-	640784	701793	Pvit_10065	scf000242	14	5	-	1703342	1763099	1	1	99.43	L1++	WNT7A	WNT7A
Acar_ENSACAP00000012217	GL343225.1	3	+	734312	743068	Pvit_10066	scf000242	15	4	+	1785279	1803203	1	1	84.71	L1++	FBXW12	FBXW12
Acar_ENSACAP00000000564	GL343225.1	4	-	786282	797182	Pvit_10068	scf000242	17	2	-	1842123	1851840	1	0.72	74.86	L1--	PTPDC1	PTPDC1
Acar_ENSACAP00000000602	GL343225.1	5	+	878823	896650	Pvit_10069	scf000242	18	1	+	1942246	1955387	1	1	82.12	L1--	BARX1	barx1
Acar_ENSACAP00000000777	GL343225.1	6	-	1219266	1297664	Pvit_10218	scf000012	1	58	-	128895	176800	0.5	0.51	94.44	L1--	PHF2	PHF2
Acar_ENSACAP00000019373	GL343225.1	7	-	1400822	1424122	NA	NA	NA	NA	NA	NA	NA	NA	NA	NA	NA	-	-
Acar_ENSACAP00000001006	GL343225.1	8	-	1432913	1489358	NA	NA	NA	NA	NA	NA	NA	NA	NA	NA	NA	-	-
Acar_ENSACAP00000001119	GL343225.1	9	-	1588925	1672311	Pvit_10220	scf000012	3	56	-	498988	590751	1	0.99	78.37	L1--	-	WNK3
Acar_ENSACAP00000019350	GL343225.1	10	-	1610634	1611422	NA	NA	NA	NA	NA	NA	NA	NA	NA	NA	NA	-	-
Acar_ENSACAP00000001156	GL343225.1	11	+	1845206	1868058	Pvit_10222	scf000012	5	54	+	768278	779221	0.64	0.95	83.16	L1++	NINJ1	NINJ1
Acar_ENSACAP00000015239	GL343225.1	12	-	1890223	1906584	Pvit_10223	scf000012	6	53	-	799664	812993	0.99	0.94	88.4	L1++	C9orf89	C9orf89
Acar_ENSACAP00000018442	GL343225.1	13	-	1964054	1969720	Pvit_10224	scf000012	7	52	-	858451	866485	0.84	0.86	88.36	L1++	SUSD3	SUSD3
Acar_ENSACAP00000001437	GL343225.1	14	-	2100072	2147128	Pvit_10225	scf000012	8	51	-	984083	1029025	0.85	0.98	90.97	L1+	FGD3	FGD3
Acar_ENSACAP00000001507	GL343225.1	15	-	2242488	2290863	Pvit_10227	scf000012	10	49	-	1133107	1184277	1	1	96.61	L2	BICD2	BICD2
Acar_ENSACAP00000012411	GL343226.1	1	+	36505	72207	Pvit_03349	scf000022	45	4	-	6074822	6121943	0.96	0.88	62.12	L1++	BCAS1	BCAS1
Acar_ENSACAP00000012428	GL343226.1	2	+	248723	264541	Pvit_03348	scf000022	44	5	-	5894428	5911831	1	1	75.97	L1++	ZNF217	ZNF217
[truncated: 15,806 more rows]
